# Supplementary material for: Genomic evidence for homoploid hybrid speciation between ancestors of two different genera
Source: Nat Commun. 2022 Apr 13;13:1987. doi: 10.1038/s41467-022-29643-4 (PMC9008057; doi:10.1038/s41467-022-29643-4)
Supplement: Supplementary file 4 — Supplementary Data 1 [file 41467_2022_29643_MOESM4_ESM.xlsx]

## Sheet: Sheet1
	Supplementary Data 1. Summary of studies on HHS and introgression (from 2012 to 2021) based on population genomic data.
	No.	Article title	Source title	DOI	Publication year	Study system	Conclusion (HHS / introgression)	Genetic mixture in all / not all offspring
	1	Rapid hybrid speciation in Darwin's finches	SCIENCE	10.1126/science.aao4593	2018	Big Bird Darwin's (Geospiza fortis × G. conirostris) finch	HHS	All
	2	Genomic basis of homoploid hybrid speciation within chestnut trees	NATURE COMMUNICATIONS	10.1038/s41467-020-17111-w	2020	Chestnut trees	HHS	All
	3	Variation and constraints in hybrid genome formation	NATURE ECOLOGY & EVOLUTION	10.1038/s41559-017-0437-7	2018	Italian sparrow	HHS	All
	4	Diversification of mandarin citrus by hybrid speciation and apomixis	NATURE COMMUNICATIONS	10.1038/s41467-021-24653-0	2021	Citrus	HHS	All
	5	Hybrid speciation via inheritance of alternate alleles of parental isolating genes	MOLECULAR PLANT	10.1016/j.molp.2020.11.008	2021	Ostryopsis	HHS	All
	6	The genomic mosaicism of hybrid speciation	SCIENCE ADVANCES	10.1126/sciadv.1602996	2017	Passer domesticus x Passer hispaniolensis	HHS	All
	7	Hybrid speciation leads to novel male secondary sexual ornamentation of an Amazonian bird	PROCEEDINGS OF THE NATIONAL ACADEMY OF SCIENCES OF THE UNITED STATES OF AMERICA	10.1073/pnas.1717319115	2018	Lepidothrix	HHS	All
	8	Additive Traits Lead to Feeding Advantage and Reproductive Isolation, Promoting Homoploid Hybrid Speciation	MOLECULAR BIOLOGY AND EVOLUTION	10.1093/molbev/msz090	2019	Pachyptila spp.	HHS	All
	9	Phylogenomics Reveals an Ancient Hybrid Origin of the Persian Walnut	MOLECULAR BIOLOGY AND EVOLUTION	10.1093/molbev/msz112	2019	Persian Walnut	HHS	All
	10	Genomic Characterization of a South American Phytophthora Hybrid Mandates Reassessment of the Geographic Origins of Phytophthora infestans	MOLECULAR BIOLOGY AND EVOLUTION	10.1093/molbev/msv241	2016	Phytophthora infestans	HHS	All
	11	Rapid homoploid hybrid speciation in British gardens: The origin of Oxford ragwort (Senecio squalidus)	MOLECULAR ECOLOGY	10.1111/mec.15630	2020	Senecio squalidus	HHS	All
	12	Hybrid speciation through sorting of parental incompatibilities in Italian sparrows	MOLECULAR ECOLOGY	10.1111/mec.12910	2014	Italian sparrow	HHS	All
	13	Independent homoploid hybrid speciation events in the Macaronesian endemic genus Argyranthemum	MOLECULAR ECOLOGY	10.1111/mec.14889	2018	Argyranthemum	HHS	All
	14	Population genomic analysis reveals that homoploid hybrid speciation can be a lengthy process	MOLECULAR ECOLOGY	10.1111/mec.14909	2018	P. likiangensis x P. wilsonii	HHS	All
	15	Demography and speciation history of the homoploid hybrid pine Pinus densata on the Tibetan Plateau	MOLECULAR ECOLOGY	10.1111/j.1365-294X.2012.05712.x	2012	Pinus densata	HHS	All
	16	Hybrid asexuality as a primary postzygotic barrier between nascent species: On the interconnection between asexuality, hybridization and speciation	MOLECULAR ECOLOGY	10.1111/mec.14377	2018	C. elongatoides x C. tanaitica	HHS	All
	17	Population genomic signatures of divergent adaptation, gene flow and hybrid speciation in the rapid radiation of Lake Victoria cichlid fishes	MOLECULAR ECOLOGY	10.1111/mec.12083	2013	Cichlid fishes	HHS	All
	18	A phylogeographic investigation of the hybrid origin of a species of swordtail fish from Mexico	MOLECULAR ECOLOGY	10.1111/j.1365-294X.2012.05571.x	2012	Xiphophorus hellerii x Xiphophorus maculatus	HHS	All
	19	Diploid hybrid origin of Ostryopsis intermedia (Betulaceae) in the Qinghai-Tibet Plateau triggered by Quaternary climate change	MOLECULAR ECOLOGY	10.1111/mec.12783	2014	Ostryopsis intermedia	HHS	All
	20	Evolutionary history of Purple cone spruce (Picea purpurea) in the Qinghai-Tibet Plateau: homoploid hybrid origin and Pleistocene expansion	MOLECULAR ECOLOGY	10.1111/mec.12599	2014	P. wilsonii x P. likiangensis	HHS	All
	21	Copy number increases of transposable elements and protein-coding genes in an invasive fish of hybrid origin	MOLECULAR ECOLOGY	10.1111/mec.14134	2017	Invasive sculpin	HHS	All
	22	Genomic insights into population history and biological adaptation in Oceania	NATURE	10.1038/s41586-021-03236-5	2021	Human	Introgression	Not All
	23	Genomic mechanisms of climate adaptation in polyploid bioenergy switchgrass	NATURE	10.1038/s41586-020-03127-1	2021	Switchgrass (Panicum virgatum)	Introgression	Not All
	24	The nature of Neanderthal introgression revealed by 27,566 Icelandic genomes	NATURE	10.1038/s41586-020-2225-9	2020	Human	Introgression	Not All
	25	Genomic variation in 3,010 diverse accessions of Asian cultivated rice	NATURE	10.1038/s41586-018-0063-9	2018	Asian cultivated rice (Oryza sativa L.)	Introgression	Not All
	26	Genomics of the origin and evolution of Citrus	NATURE	10.1038/nature25447	2018	Citrus	Introgression	Not All
	27	Genetic diversity of the African malaria vector Anopheles gambiae	NATURE	10.1038/nature24995	2017	Anopheles gambiae	Introgression	Not All
	28	Genomic divergence in a ring species complex	NATURE	10.1038/nature13285	2014	greenish warbler (Phylloscopus trochiloides) species complex	Introgression	Not All
	29	Ancient cattle genomics, origins, and rapid turnover in the Fertile Crescent	SCIENCE	10.1126/science.aav1002	2019	Cattle	Introgression	Not All
	30	Adaptive introgression underlies polymorphic seasonal camouflage in snowshoe hares	SCIENCE	10.1126/science.aar5273	2018	Snowshoe hare and black-tailed jackrabbit	Introgression	Not All
	31	A high-coverage Neandertal genome from Vindija Cave in Croatia	SCIENCE	10.1126/science.aao1887	2017	Human	Introgression	Not All
	32	Excavating Neandertal and Denisovan DNA from the genomes of Melanesian individuals	SCIENCE	10.1126/science.aad9416	2016	Human	Introgression	Not All
	33	Evolution and dispersal of mammoths across the Northern Hemisphere	SCIENCE	10.1126/science.aac5660	2015	Mosquitoes	Introgression	Not All
	34	Extensive introgression in a malaria vector species complex revealed by phylogenomics	SCIENCE	10.1126/science.1258524	2015	Mosquitoes	Introgression	Not All
	35	The genomic landscape underlying phenotypic integrity in the face of gene flow in crows	SCIENCE	10.1126/science.1253226	2014	Crows	Introgression	Not All
	36	Genomic Variation in Seven Khoe-San Groups Reveals Adaptation and Complex African History	SCIENCE	10.1126/science.1227721	2012	Click-speaking Khoe-San	Introgression	Not All
	37	Identifying and Interpreting Apparent Neanderthal Ancestry in African Individuals	CELL	10.1016/j.cell.2020.01.012	2020	Human	Introgression	Not All
	38	Interspecific introgression mediates adaptation to whole genome duplication	NATURE COMMUNICATIONS	10.1038/s41467-019-13159-5	2019	A. lyrata and A. arenosa	Introgression	Not All
	39	Whole-genome resequencing reveals world-wide ancestry and adaptive introgression events of domesticated cattle in East Asia	NATURE COMMUNICATIONS	10.1038/s41467-018-04737-0	2018	Cattle	Introgression	Not All
	40	On the post-glacial spread of human commensal Arabidopsis thaliana	NATURE COMMUNICATIONS	10.1038/ncomms14458	2017	Arabidopsis thaliana	Introgression	Not All
	41	Australia's arid-adapted butcherbirds experienced range expansions during Pleistocene glacial maxima	NATURE COMMUNICATIONS	10.1038/ncomms4994	2014	Butcherbirds	Introgression	Not All
	42	A Gondwanan imprint on global diversity and domestication of wine and cider yeast Saccharomyces uvarum	NATURE COMMUNICATIONS	10.1038/ncomms5044	2014	Saccharomyces	Introgression	Not All
	43	Admixture facilitates genetic adaptations to high altitude in Tibet	NATURE COMMUNICATIONS	10.1038/ncomms4281	2014	Sherpa and Tibetans	Introgression	Not All
	44	Whole-genome resequencing of 445 Lactuca accessions reveals the domestication history of cultivated lettuce	NATURE GENETICS	10.1038/s41588-021-00831-0	2021	Lettuce (Lactuca sativa)	Introgression	Not All
	45	Triticum population sequencing provides insights into wheat adaptation	NATURE GENETICS	10.1038/s41588-020-00722-w	2020	Bread wheat (Triticum aestivum ssp. aestivum)	Introgression	Not All
	46	Exome sequencing highlights the role of wild-relative introgression in shaping the adaptive landscape of the wheat genome	NATURE GENETICS	10.1038/s41588-019-0382-2	2019	Bread wheat (Triticum aestivum ssp. aestivum)	Introgression	Not All
	47	Adaptation and possible ancient interspecies introgression in pigs identified by whole-genome sequencing	NATURE GENETICS	10.1038/ng.3199	2015	Pigs	Introgression	Not All
	48	Genomic analyses provide insights into the history of tomato breeding	NATURE GENETICS	10.1038/ng.3117	2014	Tomato	Introgression	Not All
	49	Hybridization and introgression drive genome evolution of Dutch elm disease pathogens	NATURE ECOLOGY & EVOLUTION	10.1038/s41559-020-1133-6	2020	Ophiostoma	Introgression	Not All
	50	Genomic evidence for the Chinese mountain cat as a wildcat conspecific (Felis silvestris bieti) and its introgression to domestic cats	SCIENCE ADVANCES	10.1126/sciadv.abg0221	2021	Felis silvestris and domestic cat	Introgression	Not All
	51	The origin of domestication genes in goats	SCIENCE ADVANCES	10.1126/sciadv.aaz5216	2020	Goats	Introgression	Not All
	52	Deep reefs are not universal refuges: Reseeding potential varies among coral species	SCIENCE ADVANCES	10.1126/sciadv.1602373	2017	Agaricia fragilis	Introgression	Not All
	53	The genomes of ancient date palms germinated from 2,000 y old seeds	PROCEEDINGS OF THE NATIONAL ACADEMY OF SCIENCES OF THE UNITED STATES OF AMERICA	10.1073/pnas.2025337118	2021	P. dactylifera	Introgression	Not All
	54	Genome analyses reveal the hybrid origin of the staple crop white Guinea yam (Dioscorea rotundata)	PROCEEDINGS OF THE NATIONAL ACADEMY OF SCIENCES OF THE UNITED STATES OF AMERICA	10.1073/pnas.2015830117	2020	Dioscorea	Introgression	Not All
	55	Adaptive introgression from maize has facilitated the establishment of teosinte as a noxious weed in Europe	PROCEEDINGS OF THE NATIONAL ACADEMY OF SCIENCES OF THE UNITED STATES OF AMERICA	10.1073/pnas.2006633117	2020	Maize	Introgression	Not All
	56	Long-read bitter gourd (Momordica charantia) genome and the genomic architecture of nonclassic domestication	PROCEEDINGS OF THE NATIONAL ACADEMY OF SCIENCES OF THE UNITED STATES OF AMERICA	10.1073/pnas.1921016117	2020	Momordica charantia	Introgression	Not All
	57	Contemporary evolution of maize landraces and their wild relatives influenced by gene flow with modern maize varieties	PROCEEDINGS OF THE NATIONAL ACADEMY OF SCIENCES OF THE UNITED STATES OF AMERICA	10.1073/pnas.1817664116	2019	Maize	Introgression	Not All
	58	Cross-species hybridization and the origin of North African date palms	PROCEEDINGS OF THE NATIONAL ACADEMY OF SCIENCES OF THE UNITED STATES OF AMERICA	10.1073/pnas.1817453116	2019	Phoenix dactylifera	Introgression	Not All
	59	Ancient pigs reveal a near-complete genomic turnover following their introduction to Europe	PROCEEDINGS OF THE NATIONAL ACADEMY OF SCIENCES OF THE UNITED STATES OF AMERICA	10.1073/pnas.1901169116	2019	Wild boars and pigs	Introgression	Not All
	60	Selection and environmental adaptation along a path to speciation in the Tibetan frog Nanorana parkeri	PROCEEDINGS OF THE NATIONAL ACADEMY OF SCIENCES OF THE UNITED STATES OF AMERICA	10.1073/pnas.1716257115	2018	Nanorana parkeri	Introgression	Not All
	61	Genome diversity of tuber-bearing Solanum uncovers complex evolutionary history and targets of domestication in the cultivated potato	PROCEEDINGS OF THE NATIONAL ACADEMY OF SCIENCES OF THE UNITED STATES OF AMERICA	10.1073/pnas.1714380114	2017	Solanum	Introgression	Not All
	62	Interspecific introgressive origin of genomic diversity in the house mouse	PROCEEDINGS OF THE NATIONAL ACADEMY OF SCIENCES OF THE UNITED STATES OF AMERICA	10.1073/pnas.1406298111	2015	Algerian mouse and house mouse	Introgression	Not All
	63	Genetic structure in village dogs reveals a Central Asian domestication origin	PROCEEDINGS OF THE NATIONAL ACADEMY OF SCIENCES OF THE UNITED STATES OF AMERICA	10.1073/pnas.1516215112	2015	Village dogs	Introgression	Not All
	64	New World cattle show ancestry from multiple independent domestication events	PROCEEDINGS OF THE NATIONAL ACADEMY OF SCIENCES OF THE UNITED STATES OF AMERICA	10.1073/pnas.1303367110	2013	Cattle	Introgression	Not All
	65	Population Genomics Reveals Incipient Speciation, Introgression, and Adaptation in the African Mona Monkey (Cercopithecus mona)	MOLECULAR BIOLOGY AND EVOLUTION	10.1093/molbev/msaa248	2021	African Mona Monkey (Cercopithecus mona)	Introgression	Not All
	66	Brassica rapa Domestication: Untangling Wild and Feral Forms and Convergence of Crop Morphotypes	MOLECULAR BIOLOGY AND EVOLUTION	10.1093/molbev/msab108	2021	Brassica rapa	Introgression	Not All
	67	Extensive Genome-Wide Phylogenetic Discordance Is Due to Incomplete Lineage Sorting and Not Ongoing Introgression in a Rapidly Radiated Bryophyte Genus	MOLECULAR BIOLOGY AND EVOLUTION	10.1093/molbev/msab063	2021	Bryophyte	Introgression	Not All
	68	Genomic evidence for speciation with gene flow in broadcast spawning marine invertebrates.	MOLECULAR BIOLOGY AND EVOLUTION	10.1093/molbev/msab194	2021	Haliotis	Introgression	Not All
	69	Molecular Clocks and Archeogenomics of a Late Period Egyptian Date Palm Leaf Reveal Introgression from Wild Relatives and Add Timestamps on the Domestication.	MOLECULAR BIOLOGY AND EVOLUTION	10.1093/molbev/msab188	2021	Phoenix	Introgression	Not All
	70	Historical Introgression from Wild Relatives Enhanced Climatic Adaptation any Resistance to Pneumonia in Sheep	MOLECULAR BIOLOGY AND EVOLUTION	10.1093/molbev/msaa236	2021	Sheep	Introgression	Not All
	71	Human-mediated admixture and selection shape the diversity on the modern swine (Sus scrofa) Y chromosomes.	MOLECULAR BIOLOGY AND EVOLUTION	10.1093/molbev/msab230	2021	Sumatran wild boar and Chinese pigs	Introgression	Not All
	72	Genomic Adaptations to Salinity Resist Gene Flow in the Evolution of Floridian watersnakes	MOLECULAR BIOLOGY AND EVOLUTION	10.1093/molbev/msaa266	2021	Watersnakes	Introgression	Not All
	73	Ancient Hybridization with an Unknown Population Facilitated High-Altitude Adaptation of Canids	MOLECULAR BIOLOGY AND EVOLUTION	10.1093/molbev/msaa113	2020	Canids	Introgression	Not All
	74	Divergent Selection and Primary Gene Flow Shape Incipient Speciation of a Riparian Tree on Hawaii Island	MOLECULAR BIOLOGY AND EVOLUTION	10.1093/molbev/msz259	2020	Metrosideros	Introgression	Not All
	75	Reconstructing the Evolutionary History of Chromosomal Races on islands: A Genome-Wide Analysis of Natural house Mouse Populations	MOLECULAR BIOLOGY AND EVOLUTION	10.1093/molbev/msaa118	2020	Natural House Mouse	Introgression	Not All
	76	Eggplant Domestication: Pervasive Gene Flow, Feralization, and Transcriptomic Divergence	MOLECULAR BIOLOGY AND EVOLUTION	10.1093/molbev/msz062	2019	Eggplant	Introgression	Not All
	77	Ghost Introgression As a Cause of Deep Mitochondrial Divergence in a Bird Species Complex	MOLECULAR BIOLOGY AND EVOLUTION	10.1093/molbev/msz170	2019	Phylloscopus affinis Species Complex	Introgression	Not All
	78	Population Gene Introgression and High Genome Plasticity for the Zoonotic Pathogen Streptococcus agalactiae	MOLECULAR BIOLOGY AND EVOLUTION	10.1093/molbev/msz169	2019	S. agalactiae	Introgression	Not All
	79	Ancient Hybridization and Adaptive Introgression of an Invadolysin Gene in Schistosome Parasites	MOLECULAR BIOLOGY AND EVOLUTION	10.1093/molbev/msz154	2019	Schistosoma spp.	Introgression	Not All
	80	Whole-Genome Sequencing of African Dogs Provides Insights into Adaptations against Tropical Parasites	MOLECULAR BIOLOGY AND EVOLUTION	10.1093/molbev/msx258	2018	African Dogs	Introgression	Not All
	81	Coalescent Analysis of Phylogenomic Data Confidently Resolves the Species Relationships in the Anopheles gambiae Species Complex	MOLECULAR BIOLOGY AND EVOLUTION	10.1093/molbev/msy158	2018	Anopheles gambiae Species Complex	Introgression	Not All
	82	Adaptation of S. cerevisiae to Fermented Food Environments Reveals Remarkable Genome Plasticity and the Footprints of Domestication	MOLECULAR BIOLOGY AND EVOLUTION	10.1093/molbev/msy066	2018	Saccharomyces cerevisiae	Introgression	Not All
	83	Genomic Reconstruction of the History of Native Sheep Reveals the Peopling Patterns of Nomads and the Expansion of Early Pastoralism in East Asia	MOLECULAR BIOLOGY AND EVOLUTION	10.1093/molbev/msx181	2017	Sheep	Introgression	Not All
	84	Disentangling Timing of Admixture, Patterns of Introgression, and Phenotypic Indicators in a Hybridizing Wolf Population	MOLECULAR BIOLOGY AND EVOLUTION	10.1093/molbev/msx169	2017	Wolf	Introgression	Not All
	85	Genomic Analyses of Three Malaria Vectors Reveals Extensive Shared Polymorphism but Contrasting Population Histories	MOLECULAR BIOLOGY AND EVOLUTION	10.1093/molbev/msu040	2014	Anopheles	Introgression	Not All
	86	Pervasive admixture and the spread of a large-lipped form in a cichlid fish radiation	MOLECULAR ECOLOGY	10.1111/mec.16139	2021	Amphilophus	Introgression	Not All
	87	Genomic evidence of introgression and adaptation in a model subtropical tree species,Eucalyptus grandis	MOLECULAR ECOLOGY	10.1111/mec.15615	2021	Eucalyptus grandis	Introgression	Not All
	88	Multigenerational backcrossing and introgression between two woodrat species at an abrupt ecological transition	MOLECULAR ECOLOGY	10.1111/mec.16056	2021	Neotoma	Introgression	Not All
	89	Newly discovered cichlid fish biodiversity threatened by hybridization with non-native species	MOLECULAR ECOLOGY	10.1111/mec.15638	2021	Oreochromis	Introgression	Not All
	90	Introgression across evolutionary scales suggests reticulation contributes to Amazonian tree diversity	MOLECULAR ECOLOGY	10.1111/mec.15616	2020	Brownea	Introgression	Not All
	91	Finding complexity in complexes: Assessing the causes of mitonuclear discordance in a problematic species complex of Mesoamerican toads	MOLECULAR ECOLOGY	10.1111/mec.15496	2020	Bufonidae: Incilius coccifer complex	Introgression	Not All
	92	Assessing changes in genomic divergence following a century of human-mediated secondary contact among wild and captive-bred ducks	MOLECULAR ECOLOGY	10.1111/mec.15343	2020	Duck	Introgression	Not All
	93	Shared ancestral polymorphisms and chromosomal rearrangements as potential drivers of local adaptation in a marine fish	MOLECULAR ECOLOGY	10.1111/mec.15499	2020	Mallotus	Introgression	Not All
	94	Contrasting signatures of introgression in North American box turtle (Terrapenespp.) contact zones	MOLECULAR ECOLOGY	10.1111/mec.15622	2020	Terrapene	Introgression	Not All
	95	Multiple forms of selection shape reproductive isolation in a primate hybrid zone	MOLECULAR ECOLOGY	10.1111/mec.14966	2019	Alouatta	Introgression	Not All
	96	Testing an hypothesis of hybrid zone movement for toads in France	MOLECULAR ECOLOGY	10.1111/mec.15005	2019	Bufo	Introgression	Not All
	97	A genomic map of climate adaptation in Mediterranean cattle breeds	MOLECULAR ECOLOGY	10.1111/mec.15004	2019	Cattle	Introgression	Not All
	98	Evolutionary dynamics of hybridization and introgression following the recent colonization of Glossy Ibis (Aves: Plegadis falcinellus) into the New World	MOLECULAR ECOLOGY	10.1111/mec.15008	2019	Glossy Ibis	Introgression	Not All
	99	Killer whale genomes reveal a complex history of recurrent admixture and vicariance	MOLECULAR ECOLOGY	10.1111/mec.15099	2019	Killer whale	Introgression	Not All
	100	Parallel introgression and selection on introduced alleles in a native species	MOLECULAR ECOLOGY	10.1111/mec.15097	2019	Oncorhynchus	Introgression	Not All
	101	Genetic evidence for species cohesion, substructure and hybrids in spruce	MOLECULAR ECOLOGY	10.1111/mec.15056	2019	Picea	Introgression	Not All
	102	Host and geography together drive early adaptive radiation of Hawaiian planthoppers	MOLECULAR ECOLOGY	10.1111/mec.15231	2019	Pipturus	Introgression	Not All
	103	Formation of a recent hybrid zone offers insight into the geographic puzzle and maintenance of species boundaries in musk turtles	MOLECULAR ECOLOGY	10.1111/mec.14983	2019	Sternotherus	Introgression	Not All
	104	Fine-scale geographic patterns of gene flow and reproductive character displacement in Drosophila subquinaria and Drosophila recens	MOLECULAR ECOLOGY	10.1111/mec.14825	2018	Drosophila	Introgression	Not All
	105	Sympatric serpentine endemic Monardella (Lamiaceae) species maintain habitat differences despite hybridization	MOLECULAR ECOLOGY	10.1111/mec.14582	2018	Lamiaceae	Introgression	Not All
	106	The role of hybridization during ecological divergence of southwestern white pine (Pinus strobiformis) and limber pine (P-flexilis)	MOLECULAR ECOLOGY	10.1111/mec.14505	2018	Pinus	Introgression	Not All
	107	Genomic evidence for asymmetric introgression by sexual selection in the common wall lizard	MOLECULAR ECOLOGY	10.1111/mec.14861	2018	Podarcis	Introgression	Not All
	108	Adaptive Introgression and Maintenance of a Trispecies Hybrid Complex in Range-Edge Populations of Populus	MOLECULAR ECOLOGY	10.1111/mec.14820	2018	Populus	Introgression	Not All
	109	Detecting introgression despite phylogenetic uncertainty: The case of the South American siskins	MOLECULAR ECOLOGY	10.1111/mec.14795	2018	South American siskins	Introgression	Not All
	110	Perpendicular axes of differentiation generated by mitochondrial introgression	MOLECULAR ECOLOGY	10.1111/mec.14114	2017	Eopsaltria	Introgression	Not All
	111	Introgression and selection shaped the evolutionary history of sympatric sister-species of coral reef fishes (genus: Haemulon)	MOLECULAR ECOLOGY	10.1111/mec.13937	2017	Haemulon	Introgression	Not All
	112	Genomewide analysis of admixture and adaptation in the Africanized honeybee	MOLECULAR ECOLOGY	10.1111/mec.14122	2017	Honeybee	Introgression	Not All
	113	Genetic structure in the European endemic seabird, Phalacrocorax aristotelis, shaped by a complex interaction of historical and contemporary, physical and nonphysical drivers	MOLECULAR ECOLOGY	10.1111/mec.13996	2017	Phalacrocorax	Introgression	Not All
	114	Widespread hybridization and bidirectional introgression in sympatric species of coral reef fish	MOLECULAR ECOLOGY	10.1111/mec.14279	2017	Plectropomus	Introgression	Not All
	115	Widespread gene flow between oceans in a pelagic seabird species complex	MOLECULAR ECOLOGY	10.1111/mec.14330	2017	Pterodroma	Introgression	Not All
	116	Introgression of mtDNA in Urosaurus lizards: historical and ecological processes	MOLECULAR ECOLOGY	10.1111/mec.13930	2017	Urosaurus	Introgression	Not All
	117	Hidden histories of gene flow in highland birds revealed with genomic markers	MOLECULAR ECOLOGY	10.1111/mec.13813	2016	Aphelocoma	Introgression	Not All
	118	Reproductive isolation and introgression between sympatric Mimulus species	MOLECULAR ECOLOGY	10.1111/mec.13630	2016	Mimulus	Introgression	Not All
	119	Genomewide introgressive hybridization patterns in wild Atlantic salmon influenced by inadvertent gene flow from hatchery releases	MOLECULAR ECOLOGY	10.1111/mec.13570	2016	Salmon	Introgression	Not All
	120	Phylogeny and biogeography of the American live oaks (Quercus subsection Virentes): a genomic and population genetics approach	MOLECULAR ECOLOGY	10.1111/mec.13269	2015	American live oaks	Introgression	Not All
	121	Highly variable reproductive isolation among pairs of Catostomus species	MOLECULAR ECOLOGY	10.1111/mec.13118	2015	Catostomus	Introgression	Not All
	122	Introgression between invasive and native blue mussels (genus Mytilus) in the central California hybrid zone	MOLECULAR ECOLOGY	10.1111/mec.13340	2015	Mytilus	Introgression	Not All
	123	Tracking the progression of speciation: variable patterns of introgression across the genome provide insights on the species delimitation between progenitor-derivative spruces (Picea mariana x P-rubens)	MOLECULAR ECOLOGY	10.1111/mec.13377	2015	Picea	Introgression	Not All
	124	Transatlantic secondary contact in Atlantic Salmon, comparing microsatellites, a single nucleotide polymorphism array and restriction-site associated DNA sequencing for the resolution of complex spatial structure	MOLECULAR ECOLOGY	10.1111/mec.13395	2015	Salmo	Introgression	Not All
	125	Distinguishing noise from signal in patterns of genomic divergence in a highly polymorphic avian radiation	MOLECULAR ECOLOGY	10.1111/mec.13314	2015	Sporophila	Introgression	Not All
	126	Evolutionary basis of mitonuclear discordance between sister species of mole salamanders (Ambystoma sp.)	MOLECULAR ECOLOGY	10.1111/mec.12775	2014	Ambystoma	Introgression	Not All
	127	Individual performance in relation to cytonuclear discordance in a northern contact zone between long-toed salamander (Ambystoma macrodactylum) lineages	MOLECULAR ECOLOGY	10.1111/mec.12878	2014	Ambystoma	Introgression	Not All
	128	Complex phylogeography and historical hybridization between sister taxa of freshwater sculpin (Cottus)	MOLECULAR ECOLOGY	10.1111/mec.12758	2014	Cottus	Introgression	Not All
	129	Utility of island populations in re-introduction programmes - relationships between Arabian gazelles (Gazella arabica) from the Farasan Archipelago and endangered mainland populations	MOLECULAR ECOLOGY	10.1111/mec.12694	2014	Gazella	Introgression	Not All
	130	Admixture and the organization of genetic diversity in a butterfly species complex revealed through common and rare genetic variants	MOLECULAR ECOLOGY	10.1111/mec.12811	2014	Lycaeides	Introgression	Not All
	131	Divergent transcriptional responses to low temperature among populations of alpine and lowland species of New Zealand stick insects (Micrarchus)	MOLECULAR ECOLOGY	10.1111/mec.12767	2014	Micrarchus	Introgression	Not All
	132	Malaysian weedy rice shows its true stripes: wild Oryza and elite rice cultivars shape agricultural weed evolution in Southeast Asia	MOLECULAR ECOLOGY	10.1111/mec.12922	2014	Oryza	Introgression	Not All
	133	Massive invasion of exotic Barbus barbus and introgressive hybridization with endemic Barbus plebejus in Northern Italy: where, how and why?	MOLECULAR ECOLOGY	10.1111/mec.12470	2013	Barbus	Introgression	Not All
	134	Phylogeography of Silver Pheasant (Lophura nycthemera L.) across China: aggregate effects of refugia, introgression and riverine barriers	MOLECULAR ECOLOGY	10.1111/mec.12315	2013	Lophura	Introgression	Not All
	135	Introgression and the fate of domesticated genes in a wild mammal population	MOLECULAR ECOLOGY	10.1111/mec.12378	2013	Sheep	Introgression	Not All
	136	Asymmetric hybridization and gene flow between Joshua trees (Agavaceae: Yucca) reflect differences in pollinator host specificity	MOLECULAR ECOLOGY	10.1111/mec.12124	2013	Yucca	Introgression	Not All
	137	Genetic structure in a dynamic baboon hybrid zone corroborates behavioural observations in a hybrid population	MOLECULAR ECOLOGY	10.1111/j.1365-294X.2011.05302.x	2012	Baboons	Introgression	Not All
	138	Phylogeography of speciation: allopatric divergence and secondary contact between outcrossing and selfing Clarkia	MOLECULAR ECOLOGY	10.1111/j.1365-294X.2012.05715.x	2012	Clarkia	Introgression	Not All
	139	Speciation with gene flow and the genetics of habitat transitions	MOLECULAR ECOLOGY	10.1111/j.1365-294X.2011.05465.x	2012	Daphnia	Introgression	Not All
	140	A Bayesian analysis of gene flow from crops to their wild relatives: cultivated (Lactuca sativa L.) and prickly lettuce (L. serriola L.) and the recent expansion of L. serriola in Europe	MOLECULAR ECOLOGY	10.1111/j.1365-294X.2012.05489.x	2012	Lactuca	Introgression	Not All
	141	Phylogeography of Asian wild rice, Oryza rufipogon: a genome-wide view	MOLECULAR ECOLOGY	10.1111/j.1365-294X.2012.05625.x	2012	Oryza	Introgression	Not All
	142	Invasion facilitates hybridization with introgression in the Rattus rattus species complex	MOLECULAR ECOLOGY	10.1111/j.1365-294X.2012.05620.x	2012	Rattus	Introgression	Not All
	143	Dynamics of introgressive hybridization assessed by SNP population genomics of coding genes in stocked brook charr (Salvelinus fontinalis)	MOLECULAR ECOLOGY	10.1111/j.1365-294X.2012.05579.x	2012	Salvelinus	Introgression	Not All
