# Supplementary material for: Genomic evidence for homoploid hybrid speciation between ancestors of two different genera
Source: Nat Commun. 2022 Apr 13;13:1987. doi: 10.1038/s41467-022-29643-4 (PMC9008057; doi:10.1038/s41467-022-29643-4)
Supplement: Supplementary file 5 — Supplementary Data 2 [file 41467_2022_29643_MOESM5_ESM.xlsx]

## Sheet: Sheet1
	Supplementary Data 2. Individuals sampled in this study and their locations.
	Group	Species	Individuals	Location	Latitude	Longitude	BioSample ID a
	Carpinus (Sect. Carpinus)	C. betulus	Cbet01	Caucasus Mountains, Russia	42.6167	44.15	SAMC433101
		C. dayongina	CDY02	TianMen Mountains, Zhangjiajie City, Hunan Province, China	29.0333	110.467	SAMC433103
		C. firmifolia	CHY01	Loushanguan , Zunyi City, Guizhou Province, China	28.1333	106.817	SAMC433104
		C. langaoensis	CTLG02	Langao County, Ankang City, Shaanxi Province, China	32.2167	108.85	SAMC433102
		C. mollicoma	CRM02	Xichou County, Wenshan City, Yunnan, China	23.4333	104.667	SAMC433105
		C. omeiensis	Come02	Wenshan City, Yunnan Province, China	23.35	104.217	SAMC433106
		C. stipulata	CXY05	Ningshan County, Ankang City, Shaanxi Province, China	33.5167	108.067	SAMC433107
		C. tschonoskii	CMN07	Lingshan Temple, Mianning County, Sichuan Province, China	28.55	102.25	SAMC433107
		C. turczaninowii	CEEL02	Zhouqu County, Gansu Province, China	33.5667	104.35	SAMC433109
		C. viminea	Car03	Yaoluoping Natural Reserve, Anqing City, Anhui Province, China	30.9667	116.067	SAMC433110
	Carpinus (Sect. Distegocarpus)	C. cordata	Cco01	Hunan, Shimen, Mt. Huping, China	30.12	110.78	SAMC202628
			Cco03	Hunan, Zhangjiajie, Mt. Tianmen, China	29.05	110.48	SAMC202630
			Cco05	Gansu, Tianshui, Dangchuan, China	34.4	106.1	SAMC202632
			Cco07	Anhui, Huoshan, Mt. Dabie, China	31.13	116.18	SAMC202634
			Cco09	Sichuan, Bazhong, Nanjiang, China	32.62	106.83	SAMC202636
			Cco12	Hubei, Hefeng, Mulinzi, China	29.97	110.23	SAMC202638
			Cco16	Henan, Luanchuan, Jiaohe, China	33.86	111.31	SAMC202642
			Cco19	Zhejiang, Linan, Mt. Tianmu, China	30.33	119.43	SAMC202645
			Cco22	Hubei, Shennongjia, Songbai, China	31.75	110.66	SAMC202648
			Cco23	Jilin, Linjiang, Huashan, China	41.88	126.87	SAMC202649
			Cco25	Jilin, Jilin, Huadian, China	43.25	126.58	SAMC202651
			Cco27	Shaanxi, Ankang, Ningshan, China	33.32	108.32	SAMC202653
			Cco31	Shaanxi, Xian, Mt. Nanwutai, China	33.98	108.98	SAMC202657
			Cco32	Shaanxi, Gaolan, Qiancenghe, China	32.12	108.78	SAMC202658
			Cco35	Hubei, Yichang, Labahe, China	30.05	110.32	SAMC202661
			Cco36	Hubei, Shennongjia, Hongping, China	31.67	110.42	SAMC202662
			Cco38	Henan, Lushi, Shiziping, China	33.75	110.83	SAMC202664
			Cco40	Shaanxi, Baoji, Mt. Taibai, China	34.09	107.9	SAMC202666
			Cco42	Gansu, Tianshui, Taohuagou, China	34.32	106.57	SAMC202668
			Cco44	Shanxi, Qinshui, Mt. Lishan, China	35.42	112	SAMC202670
			Cco46	Gansu, Zhouqu, Chagang, China	33.57	104.35	SAMC202672
		C. fangiana	CfaG01	Guizhou, Tongren, Mt. Foding, China	27.38	108.22	SAMC202683
			CfaG05	Guizhou, Leishan, Mt. Leigong, China	26.38	108.2	SAMC202687
			CfaS02	Sichuan, Ebian, Heizhugou, China	29.02	102.98	SAMC202689
			CfaS05	Sichuan, Leshan, Mt. Emei, China	29.57	103.37	SAMC202692
		C. japonica	Cja01	Kyoto Prefecture, Miyazu-shi, Japan	35.54	135.2	SAMC202695
			Cja02	Tochigi-ken, Nikkou-shi, Japan	36.75	139.62	SAMC202696
	Ostrya	O. carpinifolia	Oca03	Slovenia	46.15	14.98	SAMC433111
		O. japonica	Oja11	Qiancenghe, Langao, Shaanxi Province, China	32.12	108.78	SAMC433112
		O. knowltonii	Okn04	Texas, USA	31.15	-95.18	SAMC433113
		O. multinervis	Omu02	Wencheng, Wenzhou City, Zhejiang Province, China	27.85	119.82	SAMN10535315 b
		O. rehderiana	Ore03	Mt. Tianmu, Zhejiang Province, China	30.33	119.45	SAMN10535302 b
		O. trichocarpa	Otr05	Maolan, Libo City, Guizhou Province, China	25.23	107.9	SAMC433114
		O. virginiana	Ovi10	Minnesota, USA	47.57	-92.35	SAMC433115
	Ostryopsis (Outgroup)	O. nobilis	On01	Yunnan, Shangri-la, Jiren, China	27.98	99.57	SAMC202697
			On02	Yunnan, Shangri-la, Jiren, China	27.98	99.57	SAMC202698
			On03	Yunnan, Shangri-la, Jiren, China	27.98	99.57	SAMC202699
	Total Number	21	47
	a Most sequencing data have been deposited in NGDC. b The sequecing data of these two individuals have been deposited in NCBI.
