# Supplementary material for: Genomic evidence for homoploid hybrid speciation between ancestors of two different genera
Source: Nat Commun. 2022 Apr 13;13:1987. doi: 10.1038/s41467-022-29643-4 (PMC9008057; doi:10.1038/s41467-022-29643-4)
Supplement: Supplementary file 6 — Supplementary Data 3 [file 41467_2022_29643_MOESM6_ESM.xlsx]

## Sheet: Sheet1
	Supplementary Data 3. Assessment of different reference genomes using randomly selected samples.
	Group	Species	Individuals	C. viminea assembly as reference genome			O. rehderiana assembly as reference genome
				Mapped Site Number	Mapping Ratio	Depth (×)	Mapped Site Number	Mapping Ratio	Depth (×)
	Carpinus (Sect. Carpinus)	C. betulus	Cbet01	329516699	0.861352	29.5004	283032079	0.766051	25.76
		C. dayongina	CDY02	305211191	0.946871	27.4262	270866849	0.910596	24.36
		C. langaoensis	CTLG02	337953554	0.971293	23.09	288554717	0.929737	19.98
		C. omeiensis	Come02	326115230	0.891165	50.3291	289896615	0.849851	44.47
		Average		3.24699e+08	0.91767	32.5864	283087565	0.864059	28.6425
	Carpinus (Sect. Distegocarpus)	C. cordata	Cco01	283923514	0.928855	21.2561	269391570	0.897936	20.21
			Cco19	279431223	0.950688	20.5212	266104482	0.91241	17.54
			Cco23	278599248	0.893211	16.783	264443597	0.859861	16.02
			Cco38	281594486	0.942219	15.644	266769905	0.917622	15.01
		C. japonica	Cja01	287122413	0.915367	35.9074	270898905	0.862918	33.48
			Cja02	279203822	0.904192	19.8685	264873594	0.871759	18.86
		C. fangiana	CfaS02	283147662	0.823914	18.2984	267852085	0.786689	17.51
			CfaS05	282909599	0.895816	18.1008	267693615	0.863307	17.36
		Average		2.81991e+08	0.906783	20.7974	2.67253e+08	0.871563	19.4988
	Ostrya	O. carpinifolia	Oca03	281037403	0.863222	37.2014	307598501	0.862647	41.43
		O. japonica	Oja11	262061979	0.811865	12.8813	308392915	0.846022	14.91
		O. knowltonii	Okn04	236778660	0.858441	25.8435	264397927	0.855931	27.92
		O. trichocarpa	Otr05	263980747	0.762291	13.7634	297939689	0.753204	15.55
		Average		2.60965e+08	0.823955	22.4224	294582258	0.829451	24.9525
	Average			2.87412e+08	0.888798	24.1509	2.78044e+08	0.859159	23.1481
