# Supplementary material for: Genomic evidence for homoploid hybrid speciation between ancestors of two different genera
Source: Nat Commun. 2022 Apr 13;13:1987. doi: 10.1038/s41467-022-29643-4 (PMC9008057; doi:10.1038/s41467-022-29643-4)
Supplement: Supplementary file 7 — Supplementary Data 4 [file 41467_2022_29643_MOESM7_ESM.xlsx]

## Sheet: Sheet1
	Supplementary Data 4. Genome-resequencing statistics for the individuals sampled in this study.
	Group	Species	Individuals	Raw Reads	Raw Bases (bp)	Clean Reads	Clean Bases (bp)	Mapping Ratio	Mapping Coverage	Depth (×)
	Carpinus (Sect. Carpinus)	C. betulus	Cbet01	128966452	18871656075	128957294	18842618964	0.861352	0.884098	29.5004
		C. dayongina	CDY02	93012820	13752607553	93004394	13745581710	0.946871	0.818886	27.4262
		C. firmifolia	CHY01	100460152	14831499153	100449292	14821482702	0.965648	0.864115	29.7707
		C. langaoensis	CTLG02	73919218	10793317951	73913496	10786078161	0.971293	0.906734	23.09
		C. mollicoma	CRM02	62546076	9220896409	62541576	9215629366	0.936829	0.828707	18.3752
		C. omeiensis	Come02	168996392	24320413514	168982874	24306932207	0.891165	0.874971	50.3291
		C. stipulata	CXY05	60793228	8819443080	60788734	8811239544	0.964204	0.82693	18.1177
		C. tschonoskii	CMN07	68052148	9929731921	68047108	9918609527	0.971989	0.903055	21.0448
		C. turczaninowii	CEEL02	63513978	9237286857	63498294	9231263883	0.92499	0.834097	18.4644
		C. viminea	Car03	59331544	7227174112	59331536	7224244412	0.955185	0.884304	17.495
	Carpinus (Sect. Distegocarpus)	C. cordata	Cco01	75219940	11282991000	73119946	10951528278	0.928855	0.761771	21.2561
			Cco03	58253166	8737974900	56891820	8522552556	0.802156	0.749598	14.6451
			Cco05	63934746	9590211900	62277124	9327969932	0.897268	0.758128	18.1977
			Cco07	72901332	10935199800	71333172	10679842616	0.920685	0.751299	20.6584
			Cco09	64119502	9617925300	62507648	9360534460	0.939282	0.752062	18.5353
			Cco12	57548220	8632233000	56139446	8408535120	0.92535	0.752764	16.8416
			Cco16	53767810	8065171500	52079972	7801598542	0.798375	0.750354	13.5046
			Cco19	72034898	10805234700	70491306	10557110396	0.950688	0.749718	20.5212
			Cco22	56955880	8543382000	55204592	8269700414	0.834042	0.746692	14.7744
			Cco23	60463770	9069565500	58473768	8755600248	0.893211	0.747485	16.783
			Cco25	60810646	9121596900	59310630	8883751098	0.933709	0.757326	18.037
			Cco27	66457050	9968557500	64764506	9699661292	0.920535	0.754354	18.8396
			Cco31	63570272	9535540800	62116320	9302973364	0.929345	0.753458	17.9569
			Cco32	69410018	10411502700	67429534	10097986152	0.884691	0.755648	18.9473
			Cco35	60291384	9043707600	58504094	8764203982	0.884786	0.760092	16.7192
			Cco36	65692382	9853857300	64074034	9599007014	0.81791	0.748067	16.3739
			Cco38	52037374	7805606100	50678230	7590413846	0.942219	0.755522	15.644
			Cco40	76653990	11498098500	74908902	11220959574	0.749911	0.75924	17.8088
			Cco42	61133908	9170086200	59652202	8932857916	0.940489	0.745951	17.942
			Cco44	64910670	9736600500	62929008	9426057262	0.822027	0.759356	16.7826
			Cco46	82227828	12334174200	80191290	12010767926	0.905105	0.757656	22.6692
		C. fangiana	CfaG01	62674412	9401161800	60724958	9096606146	0.862457	0.752465	17.1884
			CfaG05	69976270	10496440500	68245790	10220820214	0.881784	0.744803	19.1311
			CfaS02	70084070	10512610500	68367418	10243548294	0.823914	0.759689	18.2984
			CfaS05	63742722	9561408300	61982116	9285346158	0.895816	0.75905	18.1008
		C. japonica	Cja01	151828220	22208520563	151818096	22184422687	0.915367	0.770353	35.9074
			Cja02	72555144	10874115087	72554328	10867923495	0.904192	0.749108	19.8685
	Ostrya	O. carpinifolia	Oca03	146671920	21396676234	146658916	21386288099	0.863222	0.754027	37.2014
		O. japonica	Oja11	57005392	6884295410	57003974	6881358764	0.811865	0.703116	12.8813
		O. knowltonii	Okn04	112150148	16528727734	112143828	16514677846	0.858441	0.63528	25.8435
		O. multinervis	Omu02	56431802	6845928686	56431788	6843697729	0.88468	0.706214	13.9634
		O. rehderiana	Ore03	94789034	9478903400	91693962	9164817802	0.887075	0.724227	18.2746
		O. trichocarpa	Otr05	61661186	9020990197	61659878	9016727275	0.762291	0.708264	13.7634
		O. virginiana	Ovi10	120715792	17866159727	120707826	17855395498	0.910794	0.69416	32.0023
	Ostryopsis (Outgroup)	O. nobilis	On01	67178076	10076711400	65586616	9795247752	0.851485	0.539596	14.5173
			On02	71538248	10730737200	70484906	10520020224	0.832729	0.527796	14.1198
			On03	63603684	9540552600	62268958	9295784398	0.841762	0.538436	13.4521
	Average (without outgroup)			76778930	11178163242	75740569	11014293693	0.8925	0.7708	20.67
	Average (with outgroup)			7.61828e+07	1.11104e+10	7.51261e+07	1.09413e+10	0.88932	0.755724	20.2461
