# Supplementary material for: Genomic evidence for homoploid hybrid speciation between ancestors of two different genera
Source: Nat Commun. 2022 Apr 13;13:1987. doi: 10.1038/s41467-022-29643-4 (PMC9008057; doi:10.1038/s41467-022-29643-4)
Supplement: Supplementary file 8 — Supplementary Data 5 [file 41467_2022_29643_MOESM8_ESM.xlsx]

## Sheet: Sheet1
	Supplementary Data 5. PSGs identified in sect. Distegocarpus derived from sect. Carpinus. (Red color: likely to be involved in the reproductive isolation barriers, i.e., flowering time, environmental stress, and floral organ development. Note: a Statistical significance was determined by a Pearson’s chi-square test with Yates’ correction for continuity)
	Gene in C. viminea	Best hit in A. thaliana	HKA P valuea	Fixed non-synonymous site number	Gene symbol and other names	Description from TAIR
	Cvi001797.t1	AT4G39400.1	0.0006565	12	ATBRI1, BIN1, BR INSENSITIVE 1, BRASSINOSTEROID INSENSITIVE 1, BRI1, CABBAGE 2, CBB2, DWARF 2, DWF2	Encodes a plasma membrane localized leucine-rich repeat receptor kinase involved in brassinosteroid signal transduction. BRI1 ligand is brassinolide which binds at the extracellular domain. Binding results in phosphorylation of the kinase domain which activates the BRI1 protein leading to BR responses. Residue T-1049 and either S-1044 or T-1045 were essential for kinase function in vitro and norm…
	Cvi001557.t1	AT2G06040.1	0.001607	9	RAD7A, RADIATION SENSITIVE 7A	Contributes to UV tolerance through nucleotide excision repair.
	Cvi003293.t1	AT5G04240.1	3.052e-11	8	EARLY FLOWERING 6, ELF6	Early Flowering 6 (ELF6) encodes a Jumonji N/C and zinc finger domain-containing protein that acts as a repressor in the photoperiod pathway. ELF6 interacts with BES1 in a Y2H assay, in vitro, and in Arabidosis protoplasts (based on BiFC). ELF6 may play a role in brassinosteroid signaling by affecting histone methylation in the promoters of BR-responsive genes.
	Cvi017902.t1	AT5G15070.2	9.91e-09	7	ARABIDOPSIS HOMOLOG OF YEAST VIP1 2, ATVIP2, VIH1, VIP HOMOLOG 1, VIP1 HOMOLOG 2, VIP2	Encodes a functional VIP1/PPIP5K-type ATP-grasp kinase that is involved in both InsP6 to InsP7 conversion and InsP7 to InsP8 conversion. It is the minor isoform in plants and is expressed in pollen.
	Cvi000513.t1	AT4G00450.1	0.001178	7	CCT, CENTER CITY, CRP, CRYPTIC PRECOCIOUS, MED12, MEDIATOR 12	Encodes the Arabidopsis homolog of the transcriptional regulator MED12, is dynamically expressed during embryogenesis and regulates both developmental timing and the radial pattern formation. Involved in flowering time. The mutant enhances the expression of the flowering time (FT) gene. A knockout mutant of this gene showed late-flowering phenotype.
	Cvi010518.t1	AT4G15570.1	5.671e-07	6	MAA3, MAGATAMA 3	Similar to yeast Sen1 (splicing endonuclease 1)helicase protein. Involved in female gametophyte development. The mRNA is cell-to-cell mobile.
	Cvi013169.t2	AT2G18950.1	0.0003965	6	ATHPT, HOMOGENTISATE PHYTYLTRANSFERASE, HOMOGENTISATE PHYTYLTRANSFERASE 1, HPT1, TPT1, VITAMIN E 2, VTE2	Encodes homogentisate phytyltransferase involved in tocopherol biosynthesis. Has impact on seed longevity and plays a role in the adaptation to low temperature stress, notably phloem loading.
	Cvi000314.t1	AT2G23070.1	0.0007559	6	CASEIN KINASE 2, CK2 ALPHA CP, CKA4, CPCK2, PCK2	Encodes a chloroplast localized subunit of casien kinase4. Functions reduntantly with other alpha subunits (1, 2_and 3) in ABA mediated suppression of seed germination, lateral root development and flowering time.
	Cvi001246.t1	AT3G24440.1	1.007e-07	5	VERNALIZATION 5, VIL1, VIN3-LIKE 1, VRN5	Encodes Vernalization Insensitive 3-like 1 (VIL1). VIL1 is involved in the photoperiod and vernalization of Arabidopsis by regulating expression of the related floral repressors Flowering Locus C (FLC) and Flowering Locus M (FLM). VIL1, along with VIN3 (Vernalization Insensitive 3) is necessary for the chromatin modification to FLC and FLM.
	Cvi004091.t1	AT1G78580.1	1.101e-05	5	ATTPS1, TPS1, TREHALOSE-6-PHOSPHATE SYNTHASE, TREHALOSE-6-PHOSPHATE SYNTHASE 1	Encodes an enzyme putatively involved in trehalose biosynthesis. The protein has a trehalose synthase (TPS)-like domain but no trehalose phosphatase (TPP)-like domain. ATTPS1 is able to complement yeast tps1 mutants in vivo. The gene product modulates cell growth but not cell differentiation by determining cell wall deposition and cell division.
	Cvi020000.t1	AT4G27330.1	1.11e-05	5	NOZZLE, NZZ, SPL, SPOROCYTELESS	Encodes a putative transcription factor that is required for the initiation of both micro- and megagametogenesis and is expressed in the sporogenous tissue of the anther and the ovule. SPL is a chalaza identity gene that share overlapping functions in establishing the prospective chalaza of the ovule. It also plays a central role in patterning both the proximal-distal and the adaxial-abaxial axes…
	Cvi013136.t1	AT4G32770.1	0.006063	5	ATSDX1, SUCROSE EXPORT DEFECTIVE 1, VITAMIN E DEFICIENT 1, VTE1	Tocopherol cyclase involved in tocopherol (vitamin E)synthesis. VTE1 over-expressing plants have increased tocopherol indicating VTE1 is a major limiting factor in tocopherol synthesis. Mutants defective in this gene accumulate high amounts of zeaxanthin in conditions of high light or low temperature. Plays a role in the adaptation to low temperature stress, notably phloem loading.
	Cvi006144.t2	AT1G08060.1	9.675e-10	32	MAINTENANCE OF METHYLATION, MOM, MOM1, MORPHEUS MOLECULE, MORPHEUS MOLECULE 1	Encodes a transcriptional silencer that is required for proper expression of PRR/NLR immune receptor genes.
	Cvi002951.t1	AT1G15290.1	2.2e-16	26	REC3, REDUCED CHLOROPLAST COVERAGE 3	Encodes REDUCED CHLOROPLAST COVERAGE 3 (REC3). Contributes to establishing the size of the chloroplast compartment.
	Cvi016010.t1	AT5G23110.1	6.09e-07	25	/	Zinc finger, C3HC4 type (RING finger) family protein;(source:Araport11)
	Cvi013727.t1	AT4G33650.2	2.2e-16	20	ABERRANT PEROXISOME MORPHOLOGY 1, ADL2, APEM1, ARABIDOPSIS DYNAMIN-LIKE 2, DRP3A, DYNAMIN-RELATED PROTEIN 3A, NON RESPONDING TO OXYLIPINS 15, NOXY15	Encodes a protein with high sequence similarity to the dynamin superfamily. Among those members ADL2 was most closely related to Dnm1p of yeast and likely a member of the Vps1p subfamily. Widely expressed in various tissues with highest expression in flower tissues. Localizes to the chloroplast, mitochondrion and peroxisome. Involved in peroxisome and mitochondria fission in combination with DRP3…
	Cvi018751.t1	AT3G15120.1	1.822e-10	18	BRAT1 PARTNER 1, BRP1	Encodes BRP1, an ATPase domain-containing protein that interacts with BRAT1 to negatively regulate transcriptional silencing at methylated genomic regions.
	Cvi005006.t1	AT1G11300.1	4.492e-10	18	EGM1, ENHANCED SHOOT GROWTH UNDER MANNITOL STRESS 1	The annotation for At1g11300 in TAIR10 is incorrect. This locus has been split into two At1g11300 (symbol: EGM1) and At1g11305 (symbol: EGM2) (Olivier Loudet, personal communication, 2013-04-03). See Comment field for revised annotation.
	Cvi000095.t1	AT4G36520.1	7.162e-05	16	AUXILIN-LIKE4	Chaperone DnaJ-domain superfamily protein;(source:Araport11)
	Cvi004432.t1	AT2G34780.1	6.913e-07	15	EMB1611, EMBRYO DEFECTIVE 1611, MATERNAL EFFECT EMBRYO ARREST 22, MEE22, UMB	Encodes a novel protein of unknown function that is essential for embryonic development. Severe loss of function alleles are embryo lethal. Analysis of a partial loss of function allele indicates a role for EMB1611 in regulation of endoreduplication and maintenance of meristem cell fate. It appears to be required for maintaining the CLV-WUS regulatory pathway.
	Cvi004530.t1	AT2G35140.1	5.433e-06	15	/	DCD (Development and Cell Death) domain protein;(source:Araport11)
	Cvi003483.t1	AT2G39580.1	7.657e-06	15	/	zinc finger C3H1 domain protein;(source:Araport11)
	Cvi016380.t1	AT1G68940.3	1.707e-15	14	PUB42	Plant U-box type E3 ubiquitin ligase (PUB).
	Cvi016422.t1	AT5G43630.1	0.0001571	14	TANDEM ZINC KNUCKLE PROTEIN, TZP	Encodes a zinc knuckle protein that negatively regulates morning specific growth. The role of TZP in hypocotyl elongation was established through a QTL analysis of BayXSha RIL populations. The Bay-0 allele contains a deletion causing a frameshift mutation. TZP is under circadian control and acts to regulate morning-specific hypocotyl growth. The mRNA is cell-to-cell mobile.
	Cvi018455.t1	AT5G57990.1	6.294e-09	13	UBIQUITIN-SPECIFIC PROTEASE 23, UBP23	Encodes a ubiquitin-specific protease.
	Cvi020258.t1	AT1G17230.1	3.104e-08	13	/	Leucine-rich receptor-like protein kinase family protein;(source:Araport11)
	Cvi002833.t2	AT3G22760.1	1.053e-05	13	SOL1, TCX3	CXC domain containing TSO1-like protein 1. The gene is expressed in stamens, pollen mother cells, and immature ovules. Regulates fate transition and cell Divisions in the stomatal lineage.
	Cvi004658.t1	AT1G29170.1	1.278e-05	13	ATSCAR3, SCAR3, WASP (WISKOTT-ALDRICH SYNDROME PROTEIN)-FAMILY VERPROLIN HOMOLOGOUS PROTEIN 2, WAVE2	Encodes a member of the SCAR family.These proteins are part of a complex (WAVE) complex.The SCAR subunit activates the ARP2/3 complex which in turn act as a nucleator for actin filaments.
	Cvi000654.t1	AT3G61690.1	1.466e-05	13	NTP8	Putative TNAase
	Cvi012762.t1	AT1G58250.2	0.0001036	13	HPS4, HYPERSENSITIVE TO PI STARVATION 4, SAB, SABRE	SABRE, putative gene of unknown function, homologous to maize apt1 gene. Required for normal cell expansion in the root cortex. The sabre mutation results in abnormal cell expansion. Encodes a rare message; very low level of expression was detected in roots and shoots.
	Cvi016102.t1	AT4G14200.1	0.000128	13	/	Pentatricopeptide repeat (PPR) superfamily protein;(source:Araport11)
	Cvi015439.t1	AT1G24430.1	1.322e-12	12	/	HXXXD-type acyl-transferase family protein;(source:Araport11)
	Cvi019631.t1	AT5G17790.1	1.882e-10	12	ORGANELLE ZINC FINGER 1, OZ1, VAR3, VARIEGATED 3	Encodes a zinc-finger motif containing protein that is essential for chloroplast RNA editing. The protein physically interacts with ORRM1 and other components of chloroplast editosomes. VAR3 is a part of a protein complex required for normal chloroplast and palisade cell development. Mutants display a variegated phenotype due to somatic areas lacking or containing developmentally retarded chlorop…
	Cvi020440.t1	AT5G07980.1	0.002194	12	/	dentin sialophosphoprotein-like protein;(source:Araport11)
	Cvi015555.t1	AT1G23450.1	0.005492	12	/	pentatricopeptide (PPR) repeat-containing protein
	Cvi006124.t1	AT2G28380.1	2.2e-16	11	ATDRB2, DRB2, DSRNA-BINDING PROTEIN 2	Encodes a cytoplasmic dsRNA-binding protein DRB2. A maternally expressed imprinted gene. DRB2 and DRB4 have an antagonistic impact on polymerase IV-dependent siRNA levels.
	Cvi014782.t1	AT1G63700.1	1.064e-15	11	EMB71, EMBRYO DEFECTIVE 71, MAP KINASE KINASE KINASE 4, MAPKKK4, YDA, YODA	Member of MEKK subfamily, a component of the stomatal development regulatory pathway. Mutations in this locus result in embryo lethality.
	Cvi016680.t1	AT3G58770.1	4.808e-07	11	/	hypothetical protein;(source:Araport11)
	Cvi013935.t1	AT4G11110.1	7.958e-07	11	SPA1-RELATED 2, SPA2	Encodes a member of the SPA (suppressor of phyA-105) protein family (SPA1-SPA4). SPA proteins contain an N-terminal serine/threonine kinase-like motif followed by a coiled-coil structure and a C-terminal WD-repeat domain. SPA proteins function redundantly in suppressing photomorphogenesis in dark- and light-grown seedlings. SPA2 primarily regulates seedling development in darkness and has little …
	Cvi000444.t1	AT3G50590.1	7.471e-05	11	TWD40-1	WD40/YVTN repeat protein.
	Cvi012092.t1	AT2G22600.1	0.0001037	11	/	RNA-binding KH domain-containing protein;(source:Araport11)
	Cvi020499.t1	AT3G01680.1	0.00184	11	ARABIDOPSIS THALIANA SIEVE ELEMENT OCCLUSION-RELATED 1, ATSEOR1, SEOB, SEOR1, SIEVE ELEMENT OCCLUSION B, SIEVE-ELEMENT-OCCLUSION-RELATED 1	Encodes a protein localized to phloem filaments that is required for phloem filament formation. The mRNA is cell-to-cell mobile.
	Cvi005375.t1	AT3G13300.1	1.421e-10	10	VARICOSE, VCS	Encodes VCS (VARICOSE). Involved in mRNA decapping. VCS forms a mRNA decapping complex with DCP1 (At1g08370) and DCP2 (At5g13570). Unlike DCP2, VCS itself does not have mRNA decapping activity in vitro. DCP1, DCP2 and VCS colocalize in cytoplasmic loci, which are putative Arabidopsis mRNA processing bodies. Null mutants of DCP1, DCP2, and VCS accumulate capped mRNAs with a reduced degradation rat…
	Cvi007432.t1	AT3G25500.1	1.221e-08	10	AFH1, AHF1, ARABIDOPSIS THALIANA FORMIN HOMOLOGY 1, ATFH1, FH1, FORMIN HOMOLOGY 1	Poly-L-proline-containing (PLP) protein that form part of the signal-transduction cascade that leads to rearrangement of the actin cytoskeleton. AFH1 is a nonprocessive formin that moves from the barbered end to the side of an actin filament after the nucleation event.
	Cvi011902.t1	AT3G05670.1	2.091e-08	10	/	RING/U-box protein;(source:Araport11)
	Cvi020388.t2	AT1G69170.1	5.369e-08	10	ATSPL6, SPL6, SQUAMOSA PROMOTER BINDING PROTEIN (SBP)-DOMAIN TRANSCRIPTION FACTOR 6	Encodes SPL6. Required for the resistance mediated by the TIR-NB-LRR RPS4 against Pseudomonas syringae carrying the avrRps4 effector. Transcriptome analysis indicates that SPL6 positively regulates a subset of defense genes.
	Cvi002036.t1	AT5G48740.1	1.567e-07	10	/	Leucine-rich repeat protein kinase family protein;(source:Araport11)
	Cvi009014.t1	AT4G26330.1	1.63e-06	10	ATSBT3.18, UNE17, UNFERTILIZED EMBRYO SAC 17	Subtilisin-like serine endopeptidase family protein;(source:Araport11)
	Cvi007343.t1	AT1G05570.1	2.2e-16	9	ATGSL06, ATGSL6, CALLOSE SYNTHASE 1, CALS1, GLUCAN SYNTHASE-LIKE 6, GSL06, GSL6	Encodes a callose synthase 1 catalytic subunit . Member of Glycosyltransferase Family- 48.
	Cvi009955.t1	AT2G21240.1	5.251e-15	9	ATBPC4, BASIC PENTACYSTEINE 4, BBR, BPC4	Encodes a member of the BASIC PENTACYSTEINE (BPC) proteins. BPC proteins are plant-specific transcription factors present throughout land plants. BPC transcription factor family is integral for a wide range of processes that support normal growth and development.
	Cvi003482.t1	AT5G13680.1	4.318e-10	9	ABA-OVERLY SENSITIVE 1, ABO1, ATELP1, ELO2, ELONGATA 2	A subunit of Elongator, a histone acetyl transferase complex, consisting of six subunits (ELP1鈥揈LP6), that copurifies with the elongating RNAPII in yeast and humans. Three Arabidopsis thaliana genes, encoding homologs of the yeast Elongator subunits ELP1, ELP3 (histone acetyl transferase), and ELP4 are responsible for the narrow leaf phenotype in elongata mutants and for reduced root growth that …
	Cvi002092.t1	AT2G20190.1	1.973e-08	9	ATCLASP, CLASP, CLIP-ASSOCIATED PROTEIN	Encodes a microtubule-associated protein that is involved in both cell division and cell expansion. It likely promotes microtubule stability.
	Cvi014073.t1	AT1G12120.1	2.343e-08	9	/	hypothetical protein (DUF863);(source:Araport11)
	Cvi013406.t1	AT2G25730.2	2.614e-08	9	/	zinc finger FYVE domain protein;(source:Araport11)
	Cvi004953.t1	AT2G22010.2	5.032e-08	9	RELATED TO KPC1, RKP	Encodes a protein predicted to act as a RING E3 ubiquitin ligase. It appears to regulate the stability of the KRP1/ICK1 cyclin dependent kinase inhibitor. Induced by beet severe curly virus (BSCTV) C4 protein.
	Cvi002685.t1	AT3G16270.1	1.828e-07	9	MODIFIED TRANSPORT TO THE VACUOLE1, MTV1	Involved in the plant trans-Golgi network (TGN), where it is part of an adaptor protein (AP) complex to promote vesicle generation with different cargo specificity and destination. Interacts with AP-4, whose function is required for MTV1 recruitment.
	Cvi005330.t1	AT4G16390.1	1.149e-06	9	SUPPRESSOR OF VARIEGATION 7, SVR7	Encodes a pentatricopeptide repeat protein, SVR7 (SUPPRESSOR OF VARIEGATION7), required for FtsH-mediated chloroplast biogenesis. It is involved in accumulation and translation of chloroplast ATP synthase subunits.
	Cvi014774.t1	AT5G41320.1	1.845e-06	9	/	stress response NST1-like protein;(source:Araport11)
	Cvi003768.t1	AT3G42670.1	1.318e-05	9	CHR38, CHROMATIN REMODELING 38, CLASSY 1, CLASSY1, CLSY, CLSY1	Encodes a nuclear localized SNF domain containing protein involved in RNA silencing. Mutants were identified in a screen for defects in the spread of RNA silencing. CLSY1 may affect production of dsRNA from the locus to be silenced. Locus-specific regulator of 24nt-siRNA expression, works together with CLSY2-4 as the master regulators of essentially all Pol-IV-dependent 24nt-siRNAs.
	Cvi015115.t1	AT4G00870.1	9.349e-05	9	BHLH014, BHLH14	bHLH14 interacts with JAZ proteins, and functions redundantly with bHLH3, bHLH13 and bHLH17 to negatively regulate jasmonate responses.
	Cvi018892.t1	AT4G14970.1	0.0001038	9	ATFANCD2, FACND2, FANCONI ANEMIA D2	Encodes a protein that is required for meiotic homologous recombination and acts in parallel to both MUTS HOMOLOG 4 (AtMSH4), known for its role in promoting interfering cross-overs (COs) and MMS AND UV SENSITIVE 81 (AtMUS81), known for its role in the formation of non-interfering COs.
	Cvi015084.t1	AT2G27230.1	0.0001266	9	LHW, LONESOME HIGHWAY	Encodes a nuclear-localized transcriptional activator with weak sequence similarity to basic helix-loop-helix(bHLH)-domain proteins. It promotes the production of stele cells in root meristems and is required to establish and maintain the normal vascular cell number and pattern in primary and lateral roots.
	Cvi011612.t1	AT3G04740.1	0.00152	9	ARABIDOPSIS MEDIATOR COMPONENTS 14, ATMED14, MED14, MEDIATOR COMPONENTS 14, STRUWWELPETER, SWP	encodes a protein with similarities to subunits of the Mediator complex, required for RNA polymerase II recruitment at target promoters in response to specific activators. Lines carrying loss of function mutations in the gene have reduced cell numbers in aerial organs. On the other hand, lines overexpressing the gene have increased number of small cells in clusters, suggesting cell division is mo…
	Cvi003851.t1	AT5G05190.1	0.002872	9	EDR4, ENHANCED DISEASE RESISTANCE4	hypothetical protein (DUF3133);(source:Araport11)
	Cvi020257.t1	AT3G14400.1	0.00461	9	UBIQUITIN-SPECIFIC PROTEASE 25, UBP25	Encodes a ubiquitin-specific protease.
	Cvi013106.t1	AT3G28430.1	0.009544	9	GFS9, GREEN FLUORESCENT SEED 9, TRANSPARENT TESTA 9, TT9	Encodes a peripheral membrane protein localized at the Golgi apparatus that is involved in membrane trafficking, vacuole development and in flavonoid accumulation in the seed coat. Mutant seed color is pale brown.
	Cvi013991.t1	AT5G41880.1	2.2e-16	8	POLA3, POLA4	DNA primase POLA3;(source:Araport11)
	Cvi009828.t1	AT1G49350.1	1.089e-14	8	PSEUDORURIDINE KINASE, PUKI	PsiMP Glycosylase (PUMY) that hydrolyzes PsiMP to uracil and ribose-5-phosphate. Acts together with PUMY in the peroxisome to prevent toxic pseudouridine monophosphate accumulation. Acts together with the a pseudouridine kinase PUKI in the peroxisome to prevent toxic pseudouridine monophosphate accumulation.
	Cvi016880.t1	AT2G35930.1	6.623e-12	8	ATPUB23, PLANT U-BOX 23, PUB23	Encodes a cytoplasmically localized U-box domain containing E3 ubiquitin ligase that is involved in the response to water stress and acts as a negative regulator of PAMP-triggered immunity.
	Cvi011322.t1	AT1G03060.1	2.864e-10	8	BCHA1, BEACH-DOMAIN HOMOLOG A1, SPI, SPIRRIG	Encodes a WD/BEACH domain protein involved in cell morphogenesis and ribonucleoprotein particle formation. It interacts with the P-body core component DCP2, associates to mRNA processing bodies (P-bodies), and regulates their assembly upon salt stress. It accumulates at the root hair apex via post-Golgi compartments and positively regulates tip growth by maintaining tip-focused vesicle secretion …
	Cvi008682.t1	AT3G21100.2	8.04e-10	8	/	RNA-binding (RRM/RBD/RNP motifs) family protein;(source:Araport11)
	Cvi001115.t1	AT5G52580.2	2.98e-09	8	/	RabGAP/TBC domain-containing protein;(source:Araport11)
	Cvi015404.t1	AT1G27850.1	7.169e-07	8	BASIC PROLINE-RICH PROTEIN5, BPP5	Encodes a microtubule-associated protein involved in cortical microtubule organization during leaf development.
	Cvi005043.t1	AT1G11480.1	1.257e-05	8	/	eukaryotic translation initiation factor-like protein;(source:Araport11)
	Cvi014459.t1	AT4G17770.1	2.458e-05	8	ATTPS5, TPS5, TREHALOSE -6-PHOSPHATASE SYNTHASE S5, TREHALOSE PHOSPHATASE/SYNTHASE 5	Encodes an enzyme putatively involved in trehalose biosynthesis. The protein has a trehalose synthase (TPS)-like domain that may or may not be active as well as a trehalose phosphatase (TPP)-like domain. Phosphorylated TPS5 extracted from Arabidopsis cells binds directly to 14-3-3 isoforms. The mRNA is cell-to-cell mobile.
	Cvi015866.t1	AT1G69220.1	3.396e-05	8	SIK1	Encodes serine/threonine kinase 1 (SIK1), a Hippo homolog. Regulates cell proliferation and cell expansion.
	Cvi003565.t1	AT2G29190.1	8.697e-05	8	APUM2, PUM2, PUMILIO 2	Encodes a member of the Arabidopsis Pumilio (APUM) proteins containing PUF domain (eight repeats of approximately 36 amino acids each). PUF proteins regulate both mRNA stability and translation through sequence-specific binding to the 3' UTR of target mRNA transcripts.
	Cvi000184.t1	AT5G66600.4	9.171e-05	8	/	electron transporter, putative (Protein of unknown function, DUF547);(source:Araport11)
	Cvi018369.t1	AT5G25270.1	9.569e-05	8	/	Ubiquitin-like superfamily protein;(source:Araport11)
	Cvi013632.t1	AT4G31880.1	0.000128	8	ATPDS5C, PDS5C	One of 5 PO76/PDS5 cohesion cofactor orthologs of Arabidopsis.
	Cvi000084.t1	AT5G65450.1	0.0002767	8	UBIQUITIN-SPECIFIC PROTEASE 17, UBP17	Encodes a ubiquitin-specific protease. The mRNA is cell-to-cell mobile.
	Cvi017779.t1	AT3G01100.1	0.0004651	8	ARABIDOPSIS THALIANA HYPOTHETICAL PROTEIN 1, ATHYP1, HYP1, HYPOTHETICAL PROTEIN 1, OSCA2.3	unknown protein, has cDNAs and ESTs associated to it
	Cvi018261.t2	AT3G26730.1	0.001501	8	/	RING/U-box superfamily protein;(source:Araport11)
	Cvi006798.t1	AT3G12280.1	0.005539	8	ATRBR1, RB, RB1, RBR, RBR1, RETINOBLASTOMA 1, RETINOBLASTOMA-RELATED, RETINOBLASTOMA-RELATED 1, RETINOBLASTOMA-RELATED PROTEIN 1	Encodes a retinoblastoma homologue RETINOBLASTOMA-RELATED protein (RBR or RBR1). RBR controls nuclear proliferation in the female gametophyte. Also required for correct differentiation of male gametophytic cell types. Regulates stem cell maintenance in Arabidopsis roots. Involved in the determination of cell cycle arrest in G1 phase after sucrose starvation. RBR1 is also involved in regulation of…
	Cvi009796.t1	AT3G19920.1	6.196e-16	7	/	BTB/POZ domain protein;(source:Araport11)
	Cvi019335.t1	AT1G65870.1	9.548e-12	7	/	Disease resistance-responsive (dirigent-like protein) family protein;(source:Araport11)
	Cvi016461.t1	AT4G14455.1	5.421e-09	7	ARABIDOPSIS THALIANA BET1P/SFT1P-LIKE PROTEIN 14BB, ATBET12, ATBS14B, BET12, BET1P/SFT1P-LIKE PROTEIN 14BB, BS14B	Encodes a Bet1/Sft1-like SNARE protein, which can only partially suppresses the temperature-sensitive growth defect in sft1-1 yeast cells; however, it cannot support the deletion of the yeast BET1 gene (bet1Δ). In yeast, Bet1p is the v-SNARE (soluble N-ethylmaleimide-sensitive factor adaptor protein receptor, V-type) involved in trafficking between the ER and Golgi.
	Cvi013035.t1	AT4G30360.1	1.447e-08	7	ATCNGC17, CNGC17, CYCLIC NUCLEOTIDE-GATED CHANNEL 17	member of Cyclic nucleotide gated channel family
	Cvi000778.t1	AT2G46900.1	2.662e-08	7	/	transcription factor-like protein;(source:Araport11)
	Cvi000845.t1	AT2G19860.1	6.785e-06	7	ARABIDOPSIS THALIANA HEXOKINASE 2, ATHXK2, HEXOKINASE 2, HXK2	Encodes a protein with hexokinase activity (AtHXK2) and acts as a sensor for plant sugar responses.
	Cvi011039.t1	AT1G02890.1	1.786e-05	7	/	AAA-type ATPase family protein;(source:Araport11)
	Cvi008264.t1	AT5G22850.1	3.803e-05	7	/	Eukaryotic aspartyl protease family protein;(source:Araport11)
	Cvi004394.t1	AT4G20940.1	5.668e-05	7	GHR1, GUARD CELL HYDROGEN PEROXIDE-RESISTANT 1	Encodes a plasma-membrane localized LRR receptor-like protein involved in both ABA and H202 mediated signaling involved in stomatal movement. TAIR10 annotation for this gene has a low confidence score (2-star). See Comments field for structural annotation by the community.
	Cvi019396.t1	AT5G26760.2	7.279e-05	7	RIMA, RPAP2 IYO MATE	Encodes RPAP2 IYO Mate (RIMA), a homologue of yeast and human proteins linked to nuclear import of selective cargo. Knockdown of RIMA causes delayed onset of cell differentiation.
	Cvi019416.t1	AT5G22030.2	0.0001092	7	UBIQUITIN-SPECIFIC PROTEASE 8, UBP8	ubiquitin-specific protease 8;(source:Araport11)
	Cvi009118.t1	AT1G09620.1	0.0001256	7	/	ATP binding/leucine-tRNA ligases/aminoacyl-tRNA ligase;(source:Araport11)
	Cvi002380.t1	AT3G42180.1	0.000161	7	/	Exostosin family protein;(source:Araport11)
	Cvi002442.t1	AT2G12550.1	0.0001962	7	HOMOLOG OF HUMAN NUB1, NUB1	ubiquitin-associated (UBA)/TS-N domain-containing protein;(source:Araport11)
	Cvi001012.t1	AT1G72390.1	0.0002767	7	PHL, PHYTOCHROME-DEPENDENT LATE-FLOWERING	nuclear receptor coactivator;(source:Araport11)
	Cvi005153.t1	AT1G61900.1	0.000338	7	/	hypothetical protein;(source:Araport11)
	Cvi018181.t1	AT3G01840.1	0.0003529	7	LYK2, LYSM-CONTAINING RECEPTOR-LIKE KINASE 2	Encodes a putative LysM-containing receptor-like kinase. Induction of chitin-responsive genes by chitin treatment is not blocked in the mutant. Based on protein sequence alignment analysis, it was determined to be a pseudo kinase since lack of the ATP-binding P-loop in the kinase domain.
	Cvi005938.t1	AT3G49060.1	0.0004464	7	PUB32	Plant U-box type E3 ubiquitin ligase (PUB).
	Cvi013820.t2	AT4G24200.1	0.0006684	7	/	Transcription elongation factor (TFIIS) family protein;(source:Araport11)
	Cvi000208.t1	AT3G50430.1	0.001132	7	/	golgin;(source:Araport11)
	Cvi014322.t1	AT5G45400.1	0.001267	7	ATRPA70C, REPLICATION PROTEIN A 1C, RPA1C, RPA70C	Replication factor-A protein 1-like protein;(source:Araport11)
	Cvi020652.t1	AT1G23870.1	0.001368	7	ATTPS9, TPS9, TREHALOSE -6-PHOSPHATASE SYNTHASE S9, TREHALOSE-PHOSPHATASE/SYNTHASE 9	Encodes an enzyme putatively involved in trehalose biosynthesis. The protein has a trehalose synthase (TPS)-like domain that may or may not be active as well as a trehalose phosphatase (TPP)-like domain. The mRNA is cell-to-cell mobile.
	Cvi018344.t1	AT5G23570.1	0.001888	7	ATSGS3, SGS3, SUPPRESSOR OF GENE SILENCING 3	Required for posttranscriptional gene silencing and natural virus resistance.SGS3 is a member of an 'unknown' protein family. Members of this family have predicted coiled coiled domains suggesting oligomerization and a potential zinc finger domain. Involved in the production of trans-acting siRNAs, through direct or indirect stabilization of cleavage fragments of the primary ta-siRNA transcript. …
	Cvi011896.t1	AT5G27030.2	0.002439	7	TOPLESS-RELATED 3, TPR3	TOPLESS family member involved in the negative regulation of SNC1-dependent phenotypes.
	Cvi012462.t1	AT4G38350.2	0.002612	7	ATNPC1-2, NIEMANN-PICK DISEASE TYPE C1-2	Patched family protein;(source:Araport11)
	Cvi017185.t1	AT1G33420.1	0.004564	7	/	RING/FYVE/PHD zinc finger superfamily protein;(source:Araport11)
	Cvi002411.t1	AT1G49920.1	0.00491	7	/	MuDR family transposase;(source:Araport11)
	Cvi001529.t1	AT5G12080.1	0.006688	7	ATMSL10, MECHANOSENSITIVE CHANNEL OF SMALL CONDUCTANCE-LIKE 10, MSCS-LIKE 10, MSL10	Encodes a mechanosensitive (or stretch-activated) ion channel in the plasma membrane with a moderate preference for anions.Cell death activity is negatively regulated by phosphorylation while mechanosensitive properties are unaffected.
	Cvi000976.t1	AT3G14010.1	0.006962	7	CID4, CTC-INTERACTING DOMAIN 4	hydroxyproline-rich glycoprotein family protein, similar to Mrs16p (GI:2737884) (Saccharomyces cerevisiae); weak similarity to ataxin-2 related protein (GI:1679686) (Homo sapiens). Included in a family of CTC interacting domain proteins found to interact with PAB2.
	Cvi005129.t1	AT4G04885.1	0.008893	7	PCF11P-SIMILAR PROTEIN 4, PCFS4	Encodes PCFS4 (Pcf11p-similar protein 4), a homolog of yeast polyadenylation factor Protein 1 of Cleavage Factor (Pcf11p). Regulates FCA (AT4G16280) mRNA polyadenylation. Promotes flowering time.
	Cvi005648.t1	AT2G29940.1	0.009541	7	ABCG31, ATP-BINDING CASSETTE G31, ATPDR3, PDR3, PLEIOTROPIC DRUG RESISTANCE 3	pleiotropic drug resistance 3;(source:Araport11)
	Cvi005598.t1	AT1G76390.1	1.94e-11	6	ATPUB43, PLANT U-BOX 43, PUB43	Plant U-box type E3 ubiquitin ligase (PUB).
	Cvi007926.t1	AT2G26470.1	4.112e-11	6	/	embryonic stem cell-specific 5-hydroxymethylcytosine-binding protein;(source:Araport11)
	Cvi001588.t1	AT1G19110.1	1.466e-10	6	/	inter-alpha-trypsin inhibitor heavy chain-like protein;(source:Araport11)
	Cvi005489.t1	AT2G30320.1	5.033e-09	6	/	Pseudouridine synthase family protein;(source:Araport11)
	Cvi018326.t1	AT5G49160.1	6.294e-09	6	DDM2, DECREASED DNA METHYLATION 2, DMT01, DMT1, DNA METHYLTRANSFERASE 01, DNA METHYLTRANSFERASE 1, MET1, MET2, METHYLTRANSFERASE 1, METHYLTRANSFERASE 2, METHYLTRANSFERASE I, METI	Encodes a cytosine methyltransferase MET1. Required for silencing of FWA paternal allele in endosperm. Two lines with RNAi constructs directed against DMT1 have reduced agrobacterium-mediated tumor formation. The mRNA is cell-to-cell mobile.
	Cvi013228.t1	AT4G32760.2	8.168e-09	6	TOL9, TOM1-LIKE 9	Encodes a member of the Arabidopsis TOL (TOM1-LIKE) family of ubiquitin binding proteins that acts redundantly in the recognition and further endocytic sorting of a PIN-FORMED (PIN)-type auxin carrier protein at the plasma membrane, modulating dynamic auxin distribution and associated growth responses.
	Cvi001503.t1	AT4G29780.1	1.428e-08	6	/	Expression of the gene is affected by multiple stresses. Knockout and overexpression lines show no obvious phenotypes.
	Cvi001120.t1	AT3G15880.2	3.002e-06	6	TOPLESS-RELATED 4, TPR4, WSIP2, WUS-INTERACTING PROTEIN 2	TOPLESS family protein.
	Cvi000994.t1	AT1G54150.1	3.496e-06	6	SP1-LIKE 2, SPL2	Encodes a chloroplast-localized putative RING-type ubiquitin E3 ligase.
	Cvi009503.t1	AT5G64420.1	1.067e-05	6	/	DNA polymerase V family;(source:Araport11)
	Cvi002971.t1	AT1G15750.1	1.101e-05	6	TOPLESS, TPL, WSIP1, WUS-INTERACTING PROTEIN 1	Encodes a protein with several WD40 repeats at the C-terminus and predicted protein-protein interaction domains at the N-terminus. Together with the TOPLESS-RELATED PROTEINS (TPRs), it is thought to be involved in transcriptional repression of root-promoting genes in the top half of the embryo during the transition stage of embryogenesis. It can also interact with IAA12 through the EAR domain of …
	Cvi016905.t1	AT5G62020.1	1.11e-05	6	ARABIDOPSIS THALIANA HEAT SHOCK TRANSCRIPTION FACTOR B2A, AT-HSFB2A, HEAT SHOCK TRANSCRIPTION FACTOR B2A, HSFB2A	member of Heat Stress Transcription Factor (Hsf) family The mRNA is cell-to-cell mobile.
	Cvi002128.t1	AT2G20320.1	3.061e-05	6	/	DENN (AEX-3) domain-containing protein;(source:Araport11)
	Cvi009501.t1	AT5G10550.1	3.295e-05	6	GLOBAL TRANSCRIPTION FACTOR GROUP E2, GTE2	This gene is predicted to encode a bromodomain-containing protein. A plant line expressing RNAi constructs targeted against GTE7 shows some resistance to agrobacterium-mediated root transformation.
	Cvi004552.t1	AT1G10180.1	3.487e-05	6	EXO84C, EXOCYST COMPLEX COMPONENT 84C	LOW protein: exocyst complex component-like protein;(source:Araport11)
	Cvi014639.t1	AT5G04770.1	4.766e-05	6	ARABIDOPSIS THALIANA CATIONIC AMINO ACID TRANSPORTER 6, ATCAT6, CAT6, CATIONIC AMINO ACID TRANSPORTER 6	Encodes a member of the cationic amino acid transporter (CAT) subfamily of amino acid polyamine choline transporters. Does not mediate efficient uptake of basic amino acids in yeast or Xenopus systems but can transport neutral and acidic amino acid analogs. Expressed in sink tissues. Induced during infestation of roots by the plant parasitic root-knot nematode, Meloidogyne incognita. Localized in…
	Cvi012407.t1	AT1G76420.1	5.067e-05	6	ANAC031, ARABIDOPSIS NAC DOMAIN CONTAINING PROTEIN 31, CUC3, CUP SHAPED COTYLEDON3, NAC368	Identified in an enhancer trap line; member of the NAC family of proteins. Expressed at the boundary between the shoot meristem and lateral organs and the polar nuclei in the embryo sac. Together with CUC2-DA1-UBP15 part of a regulatory module which controls the initiation of axillary meristems, thereby determining plant architecture. Regulates axillary meristem initiation by directly binding to …
	Cvi012773.t1	AT4G24520.1	5.949e-05	6	AR1, ARABIDOPSIS CYTOCHROME REDUCTASE, ARABIDOPSIS THALIANA CYTOCHROME REDUCTASE 1, ATCPR1, ATR1, P450 REDUCTASE 1	Encodes a cyp450 reductase likely to be involved in phenylpropanoid metabolism.
	Cvi010468.t1	AT1G60990.1	6.732e-05	6	/	Encodes a chloroplast-localized COG0354 protein that requires folate for its function in Fe/S cluster biogenesis.
	Cvi004231.t1	AT4G18370.1	7.954e-05	6	DEG5, DEGP PROTEASE 5, DEGP5, DEGRADATION OF PERIPLASMIC PROTEINS 5, HHOA, PROTEASE HHOA PRECUSOR	Encodes DEG5. Forms a hexamer with DEG8 in the thylakoid lumen. Involved in the cleavage of photodamaged D2 protein of photosystem II (PSII).
	Cvi002383.t1	AT5G33280.1	9.361e-05	6	ATCLCG, CHLORIDE CHANNEL G, CLCG	Voltage-gated chloride channel family protein;(source:Araport11)
	Cvi016926.t2	AT4G16110.1	9.667e-05	6	ARR2, RESPONSE REGULATOR 2, RR2	Encodes a pollen-specific transcription factor involved in the expression of nuclear genes for components of mitochondrial complex I in Arabidopsis. Acts in concert with other type-B ARRs in the cytokinin signaling pathway. AHK3 mediates cytokinin-induced phosphorylation of ARR2 on the Asp-80 residue. This phosphorylation plays a positive role of ARR2 in cytokinin-mediated control of leaf longevi…
	Cvi008932.t1	AT1G69770.1	0.0001125	6	CHROMOMETHYLASE 3, CMT3	Encodes a chromomethylase involved in methylating cytosine residues at non-CG sites. Involved in preferentially methylating transposon-related sequences, reducing their mobility. CMT3 interacts with an Arabidopsis homologue of HP1 (heterochromatin protein 1), which in turn interacts with methylated histones. Involved in gene silencing.
	Cvi012371.t1	AT1G76630.2	0.0001125	6	SKI3, WAR1, WAX RESTORER	SKI3 encodes a cytplasmically localized component of the SKI complex which is involved in exosome mediated RNA decay.
	Cvi003052.t1	AT2G24130.1	0.0001271	6	/	Leucine-rich receptor-like protein kinase family protein;(source:Araport11)
	Cvi003658.t1	AT2G39890.1	0.0001569	6	ATPROT1, PROLINE TRANSPORTER 1, PROT1	Encodes a proline transporter with affinity for gly betaine, proline and GABA. Protein is expressed in the vascular tissue, specifically the phloem.
	Cvi015740.t1	AT1G26850.1	0.0001719	6	/	S-adenosyl-L-methionine-dependent methyltransferases superfamily protein;(source:Araport11)
	Cvi001556.t1	AT5G35570.1	0.0001832	6	/	O-fucosyltransferase family protein;(source:Araport11)
	Cvi019144.t1	AT5G55390.1	0.0003711	6	EDM2, ENHANCED DOWNY MILDEW 2	Encodes EDM2 (enhanced downy mildew 2). The predicted protein bears typical features of transcriptional regulators. EDM2 contains two putative bipartite nuclear localization signals (NLS) two zinc-finger-like motifs, a Proline-rich region and a large aspartic acid-rich region. Both zinc-finger-like stretches resemble the PHD (plant homeodomain) finger motif. Mutations in EDM2 comprise RPP7 mediat…
	Cvi011609.t1	AT5G28770.2	0.0004985	6	ARABIDOPSIS THALIANA BASIC LEUCINE ZIPPER 63, ATBZIP63, BZO2H3	BASIC LEUCINE ZIPPER protein which regulates the circadian oscillator gene PSEUDO RESPONSE REGULATOR7 (PRR7) to change the circadian phase in response to sugars. It upregulates PRR7 in response to low energy. bZIP63 and PRR7 are required for correct oscillator phase under light/dark cycles. bZIP protein BZO2H3 mRNA, partial cds
	Cvi002632.t1	AT2G46915.1	0.0005618	6	/	DUF3754 family protein, putative (DUF3754);(source:Araport11)
	Cvi004563.t1	AT5G45110.1	0.0005912	6	ATNPR3, NPR1-LIKE PROTEIN 3, NPR3	Encodes NPR3, a paralog of NPR1. Involved in negative regulation of defense responses against bacterial and oomycete pathogens. npr3 mutants has elevated level of PR1 expression. Interacts with TGA2, TGA3, TGA5 and TGA6 in yeast two hybrid assays. NPR3 and NPR4 are receptors for the immune signal salicylic acid. The mRNA is cell-to-cell mobile.
	Cvi019652.t1	AT3G42660.1	0.0008178	6	ENHANCER OF LHP1, EOL1	Ctf4 related nuclear protein. Interacts with LHP1-PRC2 to maintain H3K27 methylation in rapidly dividing cells. EOL1 expression is restricted to rapidly dividing cells.
	Cvi005206.t1	AT1G11950.1	0.0008639	6	/	Transcription factor jumonji (jmjC) domain-containing protein;(source:Araport11)
	Cvi016785.t1	AT5G08560.1	0.0009288	6	ATWDR26, WD-40 REPEAT 26, WDR26, WDS1	WRDR26 is a WD-40 repeat containing protein initially identified as an interacting partner RanBPM. Its expression is induced by abiotic stress as well as various plant growth regulators including IAA, ABA and ethylene. Role as a novel modulator of redox homeostatis, responding to developmental and stress signals to regulate leaf senescence.
	Cvi019776.t1	AT1G48840.1	0.001197	6	/	Plant protein of unknown function (DUF639);(source:TAIR10)
	Cvi003864.t1	AT5G24910.1	0.002439	6	CYP714A1, CYTOCHROME P450, FAMILY 714, SUBFAMILY A, POLYPEPTIDE 1, ELA1, EUI-LIKE P450 A1	Member of CYP714A. Encodes one of the two tandemly duplicated gene pair ELA1 (CYP714A1) and ELA2 (CYP714A2), homologs of the rice cytochrome P450 monooxygenase gene EUI1. Double mutation of ELA1 and ELA2 results in increased biomass and enlarged organs.
	Cvi013250.t1	AT5G25610.1	0.002446	6	ATRD22, RD22, RESPONSIVE TO DESICCATION 22	responsive to dehydration 22 (RD22) mediated by ABA
	Cvi019449.t1	AT2G01820.1	0.002789	6	TMK3, TRANSMEMBRANE KINASE 3	Transmembrane kinase (TMK), member of the plant receptor-like kinase (RLK) family. TMKs are characterized by an extracellular leucine-rich-repeat (LRR) domain, a single transmembrane region and a cytoplasmic kinase domain. TMKs have been shown to act as critical modulators of cell expansion and cell proliferation.
	Cvi005325.t1	AT5G55600.1	0.003114	6	/	Agenet and bromo-adjacent homology (BAH) domain-containing protein;(source:Araport11)
	Cvi013253.t1	AT5G25590.1	0.003983	6	/	DNA ligase (DUF630 and DUF632);(source:Araport11)
	Cvi007679.t1	AT3G03770.1	0.004332	6	/	Leucine-rich repeat protein kinase family protein;(source:Araport11)
	Cvi010047.t2	AT2G16860.1	0.004864	6	ATSYF2	GCIP-interacting family protein;(source:Araport11)
	Cvi019618.t1	AT1G08680.4	0.00491	6	AGD14, ARF GAP-LIKE ZINC FINGER-CONTAINING PROTEIN ZIGA4, ARF-GAP DOMAIN 14, ZIGA4	A member of ARF GAP domain (AGD), A thaliana has 15 members, grouped into four classes. AGD14 belongs to the class 4, together with AGD15.
	Cvi015699.t1	AT1G69830.1	0.005539	6	ALPHA-AMYLASE-LIKE 3, AMY3, ATAMY3	Encodes a plastid-localized α-amylase. Expression is reduced in the SEX4 mutant. Loss of function mutations show normal diurnal pattern of starch accumulation/degradation. Expression follows circadian rhythms.
	Cvi010873.t3	AT1G26540.1	0.008481	6	/	Agenet domain-containing protein;(source:Araport11)
	Cvi000501.t1	AT3G61320.1	4.589e-09	5	ATVCCN1, BEST, BESTROPHIN-LIKE PROTEIN	Encodes a bestrophin-like protein (Best1). Located in the stroma thylakoid membrane. Functions as a chloride ion channel. Proposed to modulate proton motive force partitioning by mediating chloride ion influx in the thylakoid lumen. Major isoform (based on transcript analysis), redundant function with AtBest2.
	Cvi020222.t1	AT1G17050.1	2.856e-08	5	ATSPS2, SOLANESYL DIPHOSPHATE SYNTHASE 2, SPS2	Encodes one of the two paralogous solanesyl diphosphate synthases - SPS1 (At1g78510) and SPS2 (At1g17050) - that assemble the side-chain of plastoquinone-9 in plastids.
	Cvi016823.t1	AT3G22170.1	4.477e-08	5	CHLOROPLAST DIVISION MUTANT 45, CPD45, FAR-RED ELONGATED HYPOCOTYLS 3, FHY3	A component of the PHYA signaling network, mediates the FR-HIR response to far-red light in concert with FAR1. Expression is induced by age; involved in negative regulation of leaf senescence.
	Cvi017287.t1	AT1G62950.1	5.26e-08	5	/	leucine-rich repeat transmembrane protein kinase family protein;(source:Araport11)
	Cvi019507.t1	AT1G28110.1	1.203e-07	5	SCPL45, SERINE CARBOXYPEPTIDASE-LIKE 45	serine carboxypeptidase-like 45;(source:Araport11)
	Cvi016725.t2	AT4G18260.1	1.272e-07	5	/	Cytochrome b561/ferric reductase transmembrane protein family;(source:Araport11)
	Cvi020604.t1	AT5G62960.1	1.137e-06	5	/	UDP-N-acetylglucosamine-N-acetylmuramyl-pyrophosphoryl-undecaprenol N-acetylglucosamine protein;(source:Araport11)
	Cvi002434.t1	AT5G34940.2	1.382e-06	5	ATGUS3, GLUCURONIDASE 3, GUS3	The protein is predicted (WoLF PSORT program) to be membrane-associated.
	Cvi003335.t1	AT3G54890.1	3.248e-06	5	LHCA1, PHOTOSYSTEM I LIGHT HARVESTING COMPLEX GENE 1	Encodes a component of the light harvesting complex associated with photosystem I.
	Cvi002120.t1	AT1G04140.2	7.309e-06	5	/	Transducin family protein / WD-40 repeat family protein;(source:Araport11)
	Cvi016690.t1	AT3G58830.1	9.974e-06	5	PGPP1, PHOSPHATIDYLGLYCEROPHOSPHATE PHOSPHATASE 1	Encodes a phosphatidylglycerophosphate (PGP) phosphatase that localizes to chloroplasts in above ground plant parts and mitochondria in root tips and root hairs and is involved in the synthesis of plastidial Phosphatidylglycerol (PG). This enzyme is responsible for the second step of PG synthesis. Mutants show reduced root growth.
	Cvi016843.t1	AT3G17640.1	1.145e-05	5	/	Leucine-rich repeat (LRR) family protein;(source:Araport11)
	Cvi015629.t1	AT1G70180.2	1.234e-05	5	/	Sterile alpha motif (SAM) domain-containing protein;(source:Araport11)
	Cvi010964.t1	AT2G41080.1	1.551e-05	5	/	pentatricopeptide (PPR) repeat protein;(source:Araport11)
	Cvi002639.t1	AT1G16860.1	2.85e-05	5	SHOU4L	Plasma membrane-localized proteins that negatively regulate cellulose synthesis by inhibiting the exocytosis of CESAs.
	Cvi019021.t1	AT4G27060.1	3.066e-05	5	CN, CONVOLUTA, SPIRAL 2, SPR2, TOR1, TORTIFOLIA 1	Encodes a novel, plant-specific microtubule-associated protein that regulates the orientation of cortical microtubules and the direction of organ growth. The protein plays a role in control of microtubule dependent anisotropic cell elongation. spr2 mutant rosette leaves, cauline leaves, roots, petioles and petals curl in an anticlockwise direction.
	Cvi002118.t1	AT5G43920.1	3.251e-05	5	/	transducin family protein / WD-40 repeat family protein;(source:Araport11)
	Cvi009716.t1	AT3G06220.1	4.485e-05	5	REM19	AP2/B3-like transcriptional factor family protein;(source:Araport11)
	Cvi000071.t1	AT4G40080.1	4.766e-05	5	PICALM10A	ENTH/ANTH/VHS superfamily protein;(source:Araport11)
	Cvi012000.t1	AT1G11910.1	7.279e-05	5	APA1, ASPARTIC PROTEINASE A1, ATAPA1, ATPASPA1, PASPA1, PUTATIVE ASPARTIC PROTEINASE A1	Encodes an aspartic proteinase that forms a heterodimer and is stable over a broad pH range (ph 3-8).
	Cvi015310.t1	AT5G13120.1	8.153e-05	5	ARABIDOPSIS THALIANA CYCLOPHILIN 20-2, ATCYP20-2, CYCLOPHILIN 20-2, CYP20-2, PHOTOSYNTHETIC NDH SUBCOMPLEX L 5, PNSL5	Encodes a lumenal cyclophilin with peptidyl-prolyl isomerase activity that is associated with the NAD(P)H dehydrogenase complex in stromal regions of the thylakoid membrane. It is likely to be important for the accumulation of the hydrophobic domain of the NAD(P)H dehydrogenase complex. This complex is associated with PSI and is responsible for the reduction of plastoquinone.
	Cvi010360.t1	AT3G19184.1	9.361e-05	5	REM1	AP2/B3-like transcriptional factor family protein;(source:Araport11)
	Cvi020450.t1	AT5G61190.1	0.0001569	5	/	putative endonuclease or glycosyl hydrolase with C2H2-type zinc finger domain-containing protein;(source:Araport11)
	Cvi014521.t1	AT4G17960.1	0.0002951	5	/	phospholipid hydroperoxide glutathione peroxidase;(source:Araport11)
	Cvi000731.t1	AT4G17880.1	0.0003416	5	MYC4	MYC4 is bHLH transcriptional regulator. It functions as a JAZ-interacting transcription factor that acts together with MYC2 and MYC3 to activate JA-responses. It also functions in blue light mediated secondary cell wall biogenesis via regulation of NST1 expression. MYC4 directly binds to NST1 promoter and activates its expression.
	Cvi012345.t1	AT1G14130.1	0.0004088	5	ATDAO, DAO1, DIOXYGENASE FOR AUXIN OXIDATION 1	DAO1 is an IAA oxidase expressed in many different plant parts. it is a member of a family of dioxygenase and 2OG Fe(II) oxygenase domain and DAO domain containing proteins. It appears to be the major IAA oxidase in planta and major contributor to IAA degradation.
	Cvi017457.t1	AT5G37690.1	0.0006602	5	/	SGNH hydrolase-type esterase superfamily protein;(source:Araport11)
	Cvi012947.t1	AT1G78140.1	0.0007559	5	/	S-adenosyl-L-methionine-dependent methyltransferases superfamily protein;(source:Araport11)
	Cvi020218.t2	AT3G14720.1	0.0008228	5	ARABIDOPSIS THALIANA MAP KINASE 19, ATMPK19, MAP KINASE 19, MPK19	member of MAP Kinase The mRNA is cell-to-cell mobile.
	Cvi016616.t1	AT3G58640.1	0.0008628	5	/	Mitogen activated protein kinase kinase kinase-like protein;(source:Araport11)
	Cvi010789.t1	AT5G64330.1	0.0009215	5	JK218, NON-PHOTOTROPIC HYPOCOTYL 3, NPH3, ROOT PHOTOTROPISM 3, RPT3	Involved in blue light response signaling pathway; interacts with the blue light photoreceptor NPH1. Null mutations abolish phototrophic responses of etiolated seedlings to low fluence blue light. Protein contains multiple protein-protein interaction domains.
	Cvi007344.t1	AT2G31960.1	0.001014	5	ATGSL03, ATGSL3, GLUCAN SYNTHASE-LIKE 3, GSL03	encodes a protein similar to callose synthase
	Cvi017335.t1	AT5G16120.2	0.001068	5	MAGL15	alpha/beta-Hydrolases superfamily protein;(source:Araport11)
	Cvi003032.t1	AT5G25110.1	0.001114	5	CBL-INTERACTING PROTEIN KINASE 25, CIPK25, SNF1-RELATED PROTEIN KINASE 3.25, SNRK3.25	salt- and anoxia-induced member of AtCIPK family.
	Cvi003113.t2	AT3G61130.1	0.001172	5	GALACTURONOSYLTRANSFERASE 1, GAUT1, JS36, LGT1	Encodes a protein with putative galacturonosyltransferase activity. The mRNA is cell-to-cell mobile.
	Cvi010172.t1	AT3G44900.1	0.001172	5	ATCHX4, CATION/H+ EXCHANGER 4, CHX4	member of Putative Na+/H+ antiporter family
	Cvi014787.t1	AT5G52430.1	0.001599	5	/	hydroxyproline-rich glycoprotein family protein;(source:Araport11)
	Cvi013853.t1	AT4G30420.1	0.002008	5	UMAMIT34, USUALLY MULTIPLE ACIDS MOVE IN AND OUT TRANSPORTERS 34	nodulin MtN21-like transporter family protein
	Cvi000488.t1	AT3G61260.1	0.002074	5	REM1.2, REMORIN 1.2	Lipid raft regulatory protein, crucial for plasma membrane nanodomain assembly to control plasmodesmata aperture and functionality. Negatively regulates the cell-to-cell movement of TuMV via competition with PCaP1 for binding actin filaments.
	Cvi002818.t1	AT3G15570.1	0.002347	5	/	Phototropic-responsive NPH3 family protein;(source:Araport11)
	Cvi008055.t1	AT2G41060.1	0.003124	5	/	RNA-binding (RRM/RBD/RNP motifs) family protein;(source:Araport11)
	Cvi002777.t1	AT1G80000.1	0.003656	5	BTZ1, CASC3/BARENTSZ ELF4AIII-BINDING PROTEIN	CASC3/Barentsz eIF4AIII binding protein;(source:Araport11)
	Cvi020415.t1	AT4G36730.1	0.003941	5	ATGBF1, G-BOX BINDING FACTOR 1, GBF1	member of a gene family encoding basic leucine zipper proteins (GBFs) which bind the G-box
	Cvi004071.t1	AT3G51250.1	0.004407	5	/	Senescence/dehydration-associated protein-like protein;(source:Araport11)
	Cvi013788.t1	AT4G09160.1	0.005102	5	PATL5	PATLs belong to a family of proteins having a Golgi dynamics (GOLD) domain in tandem with the Sec14p-like domain. PATLs are auxin regulated. Quadruple mutants (patl2456) show altered PIN1 lateralization in root endodermis cells.
	Cvi014353.t1	AT1G32090.1	0.005102	5	OSCA1.8	early-responsive to dehydration stress protein (ERD4);(source:Araport11)
	Cvi013459.t1	AT5G11350.1	0.005193	5	CATABOLITE REPRESSOR 4F, CCR4F	Deadenylase.
	Cvi020635.t1	AT5G27110.1	0.005193	5	/	Tetratricopeptide repeat (TPR)-like superfamily protein;(source:Araport11)
	Cvi006781.t1	AT4G12130.1	0.005471	5	COG0354	Encodes a mitochondrial COG0354 protein that requires folate for its function in Fe/S cluster biogenesis.
	Cvi015489.t1	AT3G26400.1	0.005471	5	EIF4B1, EUKARYOTIC TRANSLATION INITIATION FACTOR 4B1	member of eIF4B - eukaryotic initiation factor 4B The mRNA is cell-to-cell mobile.
	Cvi002171.t1	AT4G28600.1	0.005526	5	NO POLLEN GERMINATION RELATED 2, NPGR2	encodes a calmodulin-binding protein that is expressed in pollen, suspension culture cells, flowers, and fruits.
	Cvi012606.t1	AT1G75790.1	0.005526	5	SKS18, SKU5 SIMILAR 18	SKU5 similar 18;(source:Araport11)
	Cvi015595.t1	AT5G62890.1	0.006709	5	/	Xanthine/uracil permease family protein;(source:Araport11)
	Cvi015612.t1	AT1G70300.1	0.007553	5	K+ UPTAKE PERMEASE 6, KUP6	potassium transporter
	Cvi013833.t1	AT5G47580.1	0.007949	5	ALTERED SEED GERMINATION 7, ASG7	transmembrane protein;(source:Araport11)
	Cvi018193.t1	AT3G01910.1	0.008961	5	AT-SO, ATSO, SOX, SULFITE OXIDASE	Encodes a homodimeric Mo-enzyme with molybdopterin as organic component of the molybdenum cofactor. It lacks the heme domain that other eukaryotic Mo-enzymes possess and has no redox-active centers other than the molybdenum. SO protein has been found in all parts of the plant. The plant SO combines its enzymatic sulfite oxidation with a subsequent nonenzymatic step using its reaction product H2O2…
	Cvi009131.t1	AT5G49920.1	0.009309	5	/	Octicosapeptide/Phox/Bem1p family protein;(source:Araport11)
