# Supplementary material for: Genomic evidence for homoploid hybrid speciation between ancestors of two different genera
Source: Nat Commun. 2022 Apr 13;13:1987. doi: 10.1038/s41467-022-29643-4 (PMC9008057; doi:10.1038/s41467-022-29643-4)
Supplement: Supplementary file 9 — Supplementary Data 6 [file 41467_2022_29643_MOESM9_ESM.xlsx]

## Sheet: Sheet1
	Supplementary Data 6. PSGs identified in sect. Distegocarpus derived from Ostrya. (Red color: likely to be involved in the reproductive isolation barriers, i.e., flowering time, environmental stress, and floral organ development. Note: a Statistical significance was determined by a Pearson’s chi-square test with Yates’ correction for continuity)
	Gene in C. viminea	Best hit in A. thaliana	HKA P valuea	Fixed non-synonymous site number	Gene symbol and other names	Description from TAIR
	Cvi015451.t1	AT1G24460.1	6.811e-06	8	TGN-LOCALIZED SYP41 INTERACTING PROTEIN, TNO1	Encodes a novel protein that co-immunoprecipitates with SYP41. It is involved in vacuolar trafficking and salt tolerance, potentially via a role in vesicle fusion and in maintaining TGN structure or identity. Mutants display delayed formation of the Brefeldin A (BFA) compartment in cotyledons upon application of BFA.
	Cvi020448.t1	AT5G61120.1	3.44e-05	7	PHD6	PHD finger-containing protein. Interacts with BDT1, acts with other PHD proteins to associate with flowering genes and thereby suppress their transcription.
	Cvi018587.t1	AT5G35390.1	2.2e-16	6	POLLEN RECEPTOR LIKE KINASE 1, PRK1	Encodes a member of the receptor-like kinase family of genes. In pollen tubes, it accumulates in the plasma membrane of the apical growing tip through the process of exocytosis.
	Cvi016040.t1	AT3G13530.1	0.0008365	5	MAP3K EPSILON PROTEIN KINASE, MAP3KE1, MAPKKK7, MITOGEN-ACTIVATED PROTEIN KINASE KINASE KINASE 7	MAP3K epsilon protein kinase 1 is functionally redundant with MAP3Ke2. Required for pollen development but not essential. map3ke1;map3ke2 double-mutant pollen grains develop plasma membrane irregularities following pollen mitosis I. Localized primarily in the plasma membrane. Expressed in leaf trichomes, root columella cells and developing ovules.
	Cvi012733.t1	AT5G65640.1	0.002028	4	BETA HLH PROTEIN 93, BHLH093, NFL, NO FLOWERING IN SHORT DAY	bHLH093/NFL encodes a bHLH transcription factor involved in GA mediated control of flowering time. Mutants are non-flowering in short days and phenotype can be reversed with GA application. Based on the expression of GA biosynthetic genes in the mutant, it likely acts through regulation of GA metabolism. Its expression shows developmental stage and tissue specificity. In short days it is expresse…
	Cvi019520.t1	AT2G40950.1	9.194e-07	3	ATBZIP17, BZIP17	bZIP17 appears to regulate transcription as part of a salt and osmotic stress response. zip17 mutants show enhanced inhibition of primary root elongation in response to NaCl. Several salt-responsive genes, such as ATHB-7 show a reduced transcriptional response to a salt treatment in zip17 mutant seedlings. myc:bZIP17 undergoes proteolytic processing in salt-treated wild type seedlings, but not in…
	Cvi016952.t1	AT2G45650.1	9.456e-05	3	AGAMOUS-LIKE 6, AGL6, REDUCED SHOOT BRANCHING 1, RSB1	Sequence suggests this encodes a MADS-box transcription factor. Negatively regulates the FLC/MAF clade genes and positively regulates FT in Arabidopsis.
	Cvi018045.t2	AT5G40450.1	1.278e-05	14	RBB1, REGULATOR OF BULB BIOGENESIS1	Encodes a member of a plant gene family, APK_ORTHOMCL5144_of unknown function. RBB1 is localized to the cytosol and involved in vacuolar biogenesis and organization. RBB1 mutants have increased number of vacuolar bulbs and fewer trans-vacuolar strands.
	Cvi007204.t1	AT5G47940.1	2.2e-16	12	/	40S ribosomal protein S27;(source:Araport11)
	Cvi009079.t1	AT1G48120.1	2.95e-12	10	MAIL3, MAIN-LIKE 3	Encodes a nuclear localized aminotransferase-like protein containing a plant mobile domain.
	Cvi001617.t1	AT5G61680.1	2.2e-16	8	/	Pectin lyase-like superfamily protein;(source:Araport11)
	Cvi015407.t1	AT1G67630.1	2.2e-16	8	DNA POLYMERASE ALPHA 2, EMB2814, EMBRYO DEFECTIVE 2814, POLA2	DNA polymerase alpha 2;(source:Araport11)
	Cvi005683.t1	AT5G22900.1	7.012e-14	8	ARABIDOPSIS THALIANA CATION/H+ EXCHANGER 3, ATCHX3, CATION/H+ EXCHANGER 3, CHX3	member of Putative Na+/H+ antiporter family
	Cvi004251.t1	AT1G31280.1	0.0004353	8	AGO2, ARGONAUTE 2, ATAGO2	Encodes Argonaute gene that binds viral siRNAs and is involved in antiviral defense response. Regulates innate immunity.Mutants have increased susceptibility to Potato virus X and tobacco rattle virus.
	Cvi010366.t1	AT3G19190.1	0.005187	8	ATATG2, ATG2, AUTOPHAGY 2, PEROXISOME UNUSUAL POSITIONING 1, PEUP1	Encodes autophagy-related 2 (ATG2). The mRNA is cell-to-cell mobile.
	Cvi011207.t1	AT1G03310.2	4.515e-09	7	ARABIDOPSIS THALIANA ISOAMYLASE 2, ATBE2, ATISA2, BE2, BRANCHING ENZYME 2, DBE1, DEBRANCHING ENZYME 1, ISA2	Encodes a protein with strong similarity to isoamylase (EC:3.2.1.68) however lacks critical residues known to be important for activity. Appears to co localize with ISA1 in the chloroplast isoamylase complex. Mutations in this gene cause the loss of detectable isoamylase activity and the disruption of normal starch structure. It has been postulated that AtISA2 interacts with AtISA1 to form the Is…
	Cvi002918.t1	AT4G32300.1	1.252e-07	7	S-DOMAIN-2 5, SD2-5	S-domain-2 5;(source:Araport11)
	Cvi014404.t1	AT2G35530.1	0.0003168	7	ATBZIP16, BASIC REGION/LEUCINE ZIPPER TRANSCRIPTION FACTOR 16, BZIP16	Encodes a G group bZIP transcription factor family member that can bind cis elements with an ACGT core, such as G-box, Hex, C-box and As-1. The protein is localized in the nucleus and can homodimerize and can heterodimerize with other G group members.
	Cvi001444.t1	AT4G13650.1	0.001054	7	/	Pentatricopeptide repeat (PPR) superfamily protein;(source:Araport11)
	Cvi012050.t1	AT5G10560.1	2.2e-16	6	/	Glycosyl hydrolase family protein;(source:Araport11)
	Cvi002687.t1	AT3G16260.1	1.638e-05	6	TRNASE Z4, TRZ4	Encodes a tRNase Z. The mRNA is cell-to-cell mobile.
	Cvi005635.t1	AT5G58700.1	3.389e-05	6	ATPLC4, PHOSPHATIDYLINOSITOL-SPECIFIC PHOSPHOLIPASE C4, PLC4	phosphatidylinositol-speciwc phospholipase C4;(source:Araport11)
	Cvi012142.t1	AT4G36420.1	2.2e-16	5	/	Ribosomal protein L12 family protein;(source:Araport11)
	Cvi003280.t1	AT2G45510.1	2.708e-11	5	CYP704A2, CYTOCHROME P450, FAMILY 704, SUBFAMILY A, POLYPEPTIDE 2	member of CYP704A
	Cvi002445.t1	AT1G80530.1	1.585e-08	5	/	Major facilitator superfamily protein;(source:Araport11)
	Cvi010627.t1	AT5G09420.1	5.769e-06	5	ARABIDOPSIS THALIANA TRANSLOCON AT THE OUTER MEMBRANE OF CHLOROPLASTS 64-V, ATMTOM64, ATTOC64-V, MTOM64, OM64, OUTER MEMBRANE 64, TOC64-V, TRANSLOCON AT THE OUTER MEMBRANE OF CHLOROPLASTS 64-V	Encodes one of the 36 carboxylate clamp (CC)-tetratricopeptide repeat (TPR) proteins (Prasad 2010, Pubmed ID: 20856808) with potential to interact with Hsp90/Hsp70 as co-chaperones.
	Cvi003867.t2	AT1G33400.1	3.009e-05	5	TETRATRICOPEPTIDE REPEAT 9, TPR9	Encodes one of the 36 carboxylate clamp (CC)-tetratricopeptide repeat (TPR) proteins (Prasad 2010, Pubmed ID: 20856808) with potential to interact with Hsp90/Hsp70 as co-chaperones.
	Cvi010498.t1	AT1G10910.1	0.000479	5	EMB3103, EMBRYO DEFECTIVE 3103, PDM2, PENTRATRICOPEPTIDE REPEAT PROTEIN PIGMENT-DEFECTIVE MUTANT2	Member of the P subfamily of PRR proteins. Loss of function results in defects in abnormal plastid RNA edit and chloroplast biogenesis
	Cvi011024.t1	AT2G47680.1	0.0006365	5	/	zinc finger (CCCH type) helicase family protein;(source:Araport11)
	Cvi019935.t1	AT1G48540.1	0.004637	5	/	Outer arm dynein light chain 1 protein;(source:Araport11)
	Cvi016755.t1	AT1G75660.1	0.004748	5	5'-3' EXORIBONUCLEASE 3, ATXRN3, XRN3	Encodes a protein with similarity to yeast 5'-3'exonucleases and can functionally complement the yeast mutations. In Arabidopsis XRN3 acts as a suppressor of posttranscriptional gene silencing. Mutants accumulate excised miRNA products suggesting that XRN3 is involved in degradation of these products.
	Cvi011369.t1	AT1G65270.2	2.2e-16	4	/	ER membrane protein complex subunit-like protein;(source:Araport11)
	Cvi000197.t1	AT3G50390.1	2.431e-14	4	/	Transducin/WD40 repeat-like superfamily protein;(source:Araport11)
	Cvi019865.t1	AT1G48635.2	2.171e-10	4	PEROXIN 3, PEROXIN 3-2, PEX3, PEX3-2	peroxin 3;(source:Araport11)
	Cvi006775.t1	AT2G26710.1	9.51e-07	4	BAS1, CYP72B1, CYP734A1, PHYB ACTIVATION TAGGED SUPPRESSOR 1	Encodes a member of the cytochrome p450 family that serves as a control point between multiple photoreceptor systems and brassinosteroid signal transduction. Involved in brassinolide metabolism. Mediates response to a variety of light signals including hypocotyl elongation and cotyledon expansion.
	Cvi000936.t1	AT1G17630.1	1.347e-06	4	CELL WALL MAINTAINER 1, CWM1	Encodes a PPR protein involved in mitochondrial functioning. Mutants suppress cell wall defects caused by C17 chemical inhibitor. Mutants are defective in cytochrome c maturation and activation of mitochondrial retrograde signalling.
	Cvi002033.t1	AT3G24840.1	4.311e-06	4	/	Sec14p-like phosphatidylinositol transfer family protein;(source:Araport11)
	Cvi019605.t1	AT3G56860.3	2.828e-05	4	UBA2A, UBP1-ASSOCIATED PROTEIN 2A	encodes a nuclear protein that binds to RNA with a specificity for oligouridylates in vitro. Along with UBP1 and UBA1a, it may act as a component of a complex recognizing U-rich sequences in plant 3'-UTRs and contributing to the stabilization of mRNAs in the nucleus.
	Cvi010660.t1	AT1G74520.1	3.372e-05	4	ATHVA22A, HVA22 HOMOLOGUE A, HVA22A	Part of the AtHVA22a family. Protein expression is ABA- and stress-inducible.
	Cvi001655.t1	AT5G64030.1	5.775e-05	4	/	S-adenosyl-L-methionine-dependent methyltransferases superfamily protein;(source:Araport11)
	Cvi016147.t1	AT2G01460.1	5.775e-05	4	/	P-loop containing nucleoside triphosphate hydrolases superfamily protein;(source:Araport11)
	Cvi011963.t1	AT1G56700.1	7.093e-05	4	/	Peptidase C15, pyroglutamyl peptidase I-like protein;(source:Araport11)
	Cvi009643.t1	AT4G01630.1	0.0001243	4	ATEXP17, ATEXPA17, ATHEXP ALPHA 1.13, EXP17, EXPA17, EXPANSIN 17, EXPANSIN A17	member of Alpha-Expansin Gene Family. Naming convention from the Expansin Working Group (Kende et al, 2004. Plant Mol Bio)
	Cvi012010.t1	AT4G37770.1	0.0001613	4	1-AMINO-CYCLOPROPANE-1-CARBOXYLATE SYNTHASE 8, ACS8	Encodes an auxin inducible ACC synthase.
	Cvi008499.t1	AT5G22400.1	0.0002226	4	/	Rho GTPase activating protein with PAK-box/P21-Rho-binding domain-containing protein;(source:Araport11)
	Cvi009425.t1	AT4G33670.1	0.0003168	4	L-GALACTOSE DEHYDROGENASE, L-GALDH	Encodes a L-galactose dehydrogenase, involved in ascorbate biosynthesis
	Cvi011172.t2	AT4G03020.1	0.0004865	4	/	transducin family protein / WD-40 repeat family protein;(source:Araport11)
	Cvi001124.t1	AT3G33530.3	0.0007353	4	/	Transducin family protein / WD-40 repeat family protein;(source:Araport11)
	Cvi006870.t1	AT3G54450.1	0.001227	4	/	Major facilitator superfamily protein;(source:Araport11)
	Cvi001495.t1	AT5G57010.1	0.002654	4	/	calmodulin-binding family protein;(source:Araport11)
	Cvi008151.t2	AT5G22030.2	0.003556	4	UBIQUITIN-SPECIFIC PROTEASE 8, UBP8	ubiquitin-specific protease 8;(source:Araport11)
	Cvi017333.t1	AT5G38430.1	2.051e-14	3	RBCS1B, RUBISCO SMALL SUBUNIT 1B	Encodes a member of the Rubisco small subunit (RBCS) multigene family: RBCS1A (At1g67090), RBCS1B (At5g38430), RBCS2B (At5g38420), and RBCS3B (At5g38410).
	Cvi004537.t1	AT4G19880.2	1.841e-10	3	/	Glutathione S-transferase family protein;(source:Araport11)
	Cvi018293.t1	AT3G26670.1	8.182e-10	3	/	magnesium transporter, putative (DUF803);(source:Araport11)
	Cvi000061.t1	AT5G48655.2	3.669e-06	3	/	RING/U-box superfamily protein;(source:Araport11)
	Cvi011675.t1	AT3G04940.1	8.487e-06	3	ATCYSD1, CYSD1, CYSTEINE SYNTHASE D1	Encodes cysteine synthase CysD1.
	Cvi005680.t1	AT1G07250.1	4.732e-05	3	UDP-GLUCOSYL TRANSFERASE 71C4, UGT71C4	UDP-glucosyl transferase 71C4;(source:Araport11)
	Cvi004613.t1	AT5G05280.1	5.961e-05	3	ARABIDOPSIS TÃ³XICOS EN LEVADURA 73, ATL73, DAF, DEFECTIVE IN ANTHER DEHISCENCE1- ( DAD1-) ACTIVATING FACTOR	Encodes a RING-finger E3 ligase protein that controls anther dehiscence by positively regulating the expression of DAD1 in the jasmonic acid biosynthesis pathway.
	Cvi018821.t2	AT3G15390.1	6.557e-05	3	SDE5, SILENCING DEFECTIVE 5	Encodes a novel protein that is similar to PRL1 interacting factor and is involved in virus induced silencing.
	Cvi019757.t1	AT3G18440.1	8.877e-05	3	ALMT9, ALUMINUM-ACTIVATED MALATE TRANSPORTER 9, ATALMT9	Belongs to the aluminum-activated malate transporter family. Encodes a vacuolar malate channel. Expressed in all parts of plants. Almost exclusively expressed in mesophyll cells of leaves. The mRNA is cell-to-cell mobile.
	Cvi003121.t1	AT1G08500.1	0.0001087	3	ATENODL18, EARLY NODULIN-LIKE PROTEIN 18, ENODL18	early nodulin-like protein 18;(source:Araport11)
	Cvi002148.t1	AT3G04380.1	0.0001189	3	SDG31, SET DOMAIN PROTEIN 31, SUVR4	Encodes SUVR4, a nucleolar histone methyltransferase with preference for monomethylated H3K9. One of the four closely related Arabidopsis SUVR proteins that belong to the SU(VAR)3-9 subgroup of SET-domain proteins. Proteins containing the evolutionarily conserved SET domain are involved in regulation of eukaryotic gene expression and chromatin structure through their histone lysine methyltransfer…
	Cvi002299.t1	AT2G20250.1	0.0002069	3	/	hypothetical protein;(source:Araport11)
	Cvi009406.t1	AT3G19690.1	0.0003021	3	/	CAP (Cysteine-rich secretory proteins, Antigen 5, and Pathogenesis-related 1 protein) superfamily protein;(source:Araport11)
	Cvi017505.t1	AT5G17300.1	0.0005353	3	REVEILLE 1, RVE1	Myb-like transcription factor that regulates hypocotyl growth by regulating free auxin levels in a time-of-day specific manner.
	Cvi010179.t1	AT3G45970.1	0.0006147	3	ATEXLA1, ATEXPL1, ATHEXP BETA 2.1, EXLA1, EXPANSIN L1, EXPANSIN-LIKE A1, EXPL1	member of EXPANSIN-LIKE. Naming convention from the Expansin Working Group (Kende et al, 2004. Plant Mol Bio) The mRNA is cell-to-cell mobile.
	Cvi011772.t1	AT3G06130.1	0.0007443	3	ATHMP25, HEAVY METAL ASSOCIATED PROTEIN 25	Heavy metal transport/detoxification superfamily protein;(source:Araport11)
	Cvi017113.t1	AT1G33780.1	0.001067	3	/	electron transporter, putative (DUF179);(source:Araport11)
	Cvi002338.t1	AT5G64560.1	0.001489	3	ATMGT9, MAGNESIUM TRANSPORTER 9, MGT9, MRS2-2	Transmembrane magnesium transporter that is located in plasma membrane of microspores to take up Mg from the locule. One of 9 family members.
	Cvi004909.t1	AT5G23850.1	0.002933	3	/	O-glucosyltransferase rumi-like protein (DUF821);(source:Araport11)
	Cvi009652.t1	AT4G27585.1	0.003098	3	ATSLP1, SLP1, STOMATIN-LIKE PROTEIN 1	Encodes a stomatin-like protein that is present in a mitochondrial membrane-bound 3 MDa protein complex and is involved in the assembly of mitochondrial respiratory supercomplexes. There is an observed increase in abundance of respiratory complex III2 in SLP1 single and double knockout mutants. The protein is not redundant with Arabidopsis SLP2 (At5g54100).
	Cvi010116.t1	AT4G38470.1	0.007662	3	SERINE/THREONINE/TYROSINE KINASE 46, STY46	Serine/threonine kinase that phosphorylate transit peptides of chloroplast and mitochondria targeted pre-proteins.
	Cvi014152.t1	AT4G17430.1	0.007662	3	/	O-fucosyltransferase family protein;(source:Araport11)
