# Supplementary material for: Genomic evidence for homoploid hybrid speciation between ancestors of two different genera
Source: Nat Commun. 2022 Apr 13;13:1987. doi: 10.1038/s41467-022-29643-4 (PMC9008057; doi:10.1038/s41467-022-29643-4)
Supplement: Supplementary file 10 — Supplementary Data 7 [file 41467_2022_29643_MOESM10_ESM.xlsx]

## Sheet: Sheet1
	Supplementary Data 7. Genes identified as harboring hybrid signals. (Red color: likely to be involved in the reproductive isolation barriers, i.e., flowering time, environmental stress, and floral organ development. Note: a Statistical significance was determined by a Pearson’s chi-square test with Yates’ correction for continuity)
	Gene in C. viminea	Best hit in A. thaliana	Gene symbol	HKA test between Carpinus (Sect. Distegocarpus) / Carpinus (Sect. Carpinus) and Ostrya		HKA test between Carpinus (Sect. Distegocarpus) / Ostrya and Carpinus (Sect. Carpinus)		Description from TAIR
				HKA P valuea	Fixed non-synonymous site number	HKA P valuea	Fixed non-synonymous site number
	Cvi001228.t1	AT4G32551.2	LUG	5.941e-08	7	2.209e-05	4	LEUNIG regulates floral organ identity,gynoecium and ovule development. Negatively regulates AGAMOUS . Encodes a glutamine-rich protein with seven WD repeats similar to transcriptional corepressors.
	Cvi015483.t1	AT3G55270.1	MKP1	0.007409	6	1.321e-08	4	Encodes MAP kinase phosphatase 1 (MKP1). Loss of MKP1 results in hypersensitivity to acute UV-B stress, but without impairing UV-B acclimation.
	Cvi013639.t1	AT1G80840.1	WRKY40	1.449e-06	5	0.0002623	3	Pathogen-induced transcription factor. Binds W-box sequences in vitro. Forms protein complexes with itself and with WRKY40 and WRKY60. Coexpression with WRKY18 or WRKY60 made plants more susceptible to both P. syringae and B. cinerea. WRKY18, WRKY40, and WRKY60 have partially redundant roles in response to the hemibiotrophic bacterial pathogen Pseudomonas syringae and the necrotrophic fungal path…
	Cvi007613.t1	AT3G10650.1	NUP1	0.004369	11	2.2e-16	12	Encodes a nucleoporin involved in mRNA export from the nucleus. It is also involved in the regulation of nuclear morphology.
	Cvi020315.t1	AT1G79190.1		0.007036	8	1.468e-10	6	ARM repeat superfamily protein;(source:Araport11)
	Cvi016789.t2	AT5G45110.1	NPR3	0.0003206	10	1.923e-08	6	Encodes NPR3, a paralog of NPR1. Involved in negative regulation of defense responses against bacterial and oomycete pathogens. npr3 mutants has elevated level of PR1 expression. Interacts with TGA2, TGA3, TGA5 and TGA6 in yeast two hybrid assays. NPR3 and NPR4 are receptors for the immune signal salicylic acid. The mRNA is cell-to-cell mobile.
	Cvi014116.t1	AT4G17330.1	G2484-1	0.001178	9	3.291e-07	7	gene of unknown function expressed in seedlings, flower buds and stems
	Cvi001724.t1	AT3G18770.1	ATG13B	0.005276	7	6.626e-07	3	Autophagy-related protein 13;(source:Araport11)
	Cvi003868.t1	AT1G30820.1	CTPS1	0.007736	5	8.75e-07	5	Cytidine triphosphate synthase.
	Cvi019222.t1	AT5G55530.1		0.0006602	5	8.876e-06	3	Calcium-dependent lipid-binding (CaLB domain) family protein;(source:Araport11)
	Cvi002032.t1	AT3G24880.1	ATEAF1A	1.821e-05	11	4.216e-05	7	Encodes a nuclear localized protein of unknown function that interacts with components of the NuA4 histone acetyltransferase complex. I
	Cvi008593.t1	AT3G15140.1	ERI-1	0.0001098	8	0.0003608	4	ERI (At3g15140) encodes a protein of 337 amino acids of the ribonuclease H-like superfamily. The protein contains both DEDDh and SAP domains.The first exon contains a TCT-microsatellite structure (starting 226 bp after ATG) that, based on sequence complementarity, is a miR5021-cleavage target site. ERI is predicted to function as an siRNA exonuclease. Overexpression leads to increased post transc…
	Cvi013947.t1	AT3G61670.1		2.358e-08	16	0.0004364	6	extra-large G-like protein, putative (DUF3133);(source:Araport11)
	Cvi009877.t1	AT4G39050.1	KIN7.4	0.0005702	5	0.0004549	3	Kinesin motor family protein;(source:Araport11)
	Cvi013428.t1	AT2G25660.1	emb2410	5.646e-14	10	0.002112	5	Translocon at the inner-envelope membrane of chloroplasts which binds to the outer-membrane channel TOC75.
	Cvi019786.t1	AT1G48790.1	AMSH1	4.101e-11	8	0.005097	3	associated molecule with the SH3 domain of STAM 1;(source:Araport11)
	Cvi015279.t1	AT3G51980.1		0.0004309	5	0.005115	4	ARM repeat superfamily protein;(source:Araport11)
	Cvi018609.t1	AT5G35330.1	MBD02	0.0009818	5	0.005115	3	Protein containing methyl-CpG-binding domain.Has sequence similarity to human MBD proteins.
	Cvi002510.t1	AT3G52430.1	PAD4	0.0005618	8	0.008474	4	Encodes a lipase-like gene that is important for salicylic acid signaling and function in resistance (R) gene-mediated and basal plant disease resistance. PAD4 can interact directly with EDS1, another disease resistance signaling protein. Expressed at elevated level in response to green peach aphid (GPA) feeding, and modulates the GPA feeding-induced leaf senescence through a mechanism that doesn…
