# Supplementary material for: Genomic evidence for homoploid hybrid speciation between ancestors of two different genera
Source: Nat Commun. 2022 Apr 13;13:1987. doi: 10.1038/s41467-022-29643-4 (PMC9008057; doi:10.1038/s41467-022-29643-4)
Supplement: Supplementary file 12 — Source Data [file 41467_2022_29643_MOESM12_ESM.zip]

Archive with 8 entries (7 files):
- Source Data/
- Source Data/Fig.1a.gene_links_within_C.viminea.txt
- Source Data/Fig.1c.block_links_between_six_species.txt
- Source Data/Fig.1d.ks_raw_data.txt
- Source Data/Fig.2d.ks_raw_data.txt
- Source Data/Fig.3abd.gene_trees_of_4769_strictly_orthologous_gene_pairs.txt
- Source Data/Fig.3c.simulated-data.txt
- Source Data/Fig.5.PIV_information.txt
