# Supplementary material for: Genomic evidence for homoploid hybrid speciation between ancestors of two different genera
Source: Nat Commun. 2022 Apr 13;13:1987. doi: 10.1038/s41467-022-29643-4 (PMC9008057; doi:10.1038/s41467-022-29643-4)
Supplement: Supplementary file 12 — Source Data [file 41467_2022_29643_MOESM12_ESM.zip › Source Data/Fig.1a.gene_links_within_C.viminea.txt]

Cvi1	8534895	8536405	Cvi1	14635617	14637530
Cvi1	8595076	8601698	Cvi1	14679668	14685260
Cvi1	8646027	8651124	Cvi1	14803933	14806777
Cvi1	8716498	8724256	Cvi1	14912049	14919648
Cvi1	8791029	8797444	Cvi1	14891971	14908489
Cvi1	8932419	8936684	Cvi1	15020451	15023850
Cvi1	8972442	8978027	Cvi1	15038282	15042645
Cvi1	9018336	9019635	Cvi1	15061265	15064398
Cvi1	9021705	9023206	Cvi1	15090496	15092067
Cvi1	9065747	9070629	Cvi1	15134351	15140720
Cvi1	9084109	9084674	Cvi1	15102035	15104750
Cvi1	9122337	9128984	Cvi1	15247210	15252467
Cvi1	9146863	9149768	Cvi1	15270884	15272977
Cvi1	9153511	9171611	Cvi1	15279114	15295788
Cvi1	9229884	9239010	Cvi1	15355983	15361067
Cvi1	9261224	9272752	Cvi1	15380150	15387220
Cvi1	9284385	9290742	Cvi1	15393017	15398323
Cvi1	9368436	9370281	Cvi1	15454848	15458181
Cvi1	9419662	9421171	Cvi1	15542085	15543119
Cvi1	9477232	9478595	Cvi1	15585959	15587873
Cvi1	9552063	9554233	Cvi1	15828579	15830999
Cvi1	9601419	9603675	Cvi1	15928529	15932343
Cvi1	9607345	9608065	Cvi1	15957808	15958474
Cvi1	9639111	9662613	Cvi1	15989065	15995388
Cvi1	9666436	9674913	Cvi1	16013085	16016118
Cvi1	9696494	9698851	Cvi1	16026927	16029615
Cvi1	9706037	9709036	Cvi1	16048261	16051123
Cvi1	10849331	10855548	Cvi1	39599693	39605232
Cvi1	10895246	10901502	Cvi1	39532553	39544071
Cvi1	11040011	11057710	Cvi1	39405350	39421831
Cvi1	11225397	11229598	Cvi1	39229100	39231334
Cvi1	11237479	11242469	Cvi1	39220709	39227960
Cvi1	11310925	11311644	Cvi1	39140484	39141402
Cvi1	11360230	11361163	Cvi1	39105236	39106369
Cvi1	12862287	12866736	Cvi1	36160733	36168927
Cvi1	12896666	12902264	Cvi1	36051977	36059244
Cvi1	13019771	13024354	Cvi1	35874354	35885605
Cvi1	13076424	13079578	Cvi1	35862067	35872606
Cvi1	13116270	13117541	Cvi1	35647553	35650326
Cvi1	13129269	13129643	Cvi1	35634368	35635225
Cvi1	13154062	13157096	Cvi1	35599273	35602640
Cvi1	13206490	13213577	Cvi1	35431940	35455677
Cvi1	13240101	13244639	Cvi1	35349763	35353172
Cvi1	13272550	13275809	Cvi1	35271945	35275301
Cvi1	45317988	45342648	Cvi2	6598289	6612447
Cvi1	45423890	45425832	Cvi2	6393931	6395521
Cvi1	45450471	45454141	Cvi2	6302592	6306364
Cvi1	45530076	45536338	Cvi2	6219073	6224155
Cvi1	45562066	45566201	Cvi2	6151513	6155756
Cvi1	45680566	45691036	Cvi2	6029951	6036675
Cvi1	46697030	46701531	Cvi2	5518917	5533273
Cvi1	46722515	46732061	Cvi2	5496330	5500276
Cvi1	46816613	46817718	Cvi2	5474523	5481817
Cvi1	46863564	46866536	Cvi2	5411449	5416740
Cvi1	46935725	46940582	Cvi2	5351113	5358076
Cvi1	46955868	46958960	Cvi2	5311700	5318396
Cvi1	46980574	46984826	Cvi2	5223130	5224768
Cvi1	47058903	47061124	Cvi2	5202781	5204962
Cvi1	47488813	47490334	Cvi2	5092006	5093874
Cvi1	47505783	47513081	Cvi2	5012611	5015061
Cvi1	47534252	47540814	Cvi2	4984849	4989464
Cvi1	47547263	47550449	Cvi2	4974489	4978359
Cvi1	47694013	47695810	Cvi2	4939189	4942493
Cvi1	47713558	47719788	Cvi2	4864053	4869951
Cvi1	50593994	50595433	Cvi2	787700	794460
Cvi1	50691256	50694401	Cvi2	687659	694360
Cvi1	50701259	50707220	Cvi2	695121	698154
Cvi1	50746969	50748315	Cvi2	681828	683380
Cvi1	50752649	50756928	Cvi2	638595	642461
Cvi1	50804161	50805756	Cvi2	573880	576354
Cvi1	1246475	1249988	Cvi3	8271772	8274869
Cvi1	1293426	1308980	Cvi3	8266078	8270248
Cvi1	1487105	1493048	Cvi3	8115495	8120864
Cvi1	1526823	1534727	Cvi3	8036351	8038799
Cvi1	1539501	1541435	Cvi3	7979565	7982497
Cvi1	1644053	1656383	Cvi3	7870661	7877644
Cvi1	2317889	2319814	Cvi3	3374414	3376129
Cvi1	2374887	2378626	Cvi3	3286191	3291003
Cvi1	2410584	2414260	Cvi3	3253618	3258569
Cvi1	2508633	2514357	Cvi3	3084993	3091789
Cvi1	2570198	2571666	Cvi3	3098086	3099041
Cvi1	2652051	2654968	Cvi3	3188470	3190984
Cvi1	2714867	2721924	Cvi3	2945024	2949423
Cvi1	2773177	2779293	Cvi3	2874285	2888749
Cvi1	2825134	2827490	Cvi3	2846199	2848941
Cvi1	2845136	2847524	Cvi3	2791003	2795527
Cvi1	2934699	2936218	Cvi3	2576060	2578229
Cvi1	2957247	2960313	Cvi3	2528563	2530895
Cvi1	2994247	2998828	Cvi3	2474156	2477994
Cvi1	3011588	3013679	Cvi3	2366191	2368244
Cvi1	3037931	3043292	Cvi3	2242174	2249543
Cvi1	3173019	3176128	Cvi3	2031434	2033901
Cvi1	3216470	3223052	Cvi3	1894241	1899485
Cvi1	26179431	26182574	Cvi3	39173787	39174839
Cvi1	26265717	26266857	Cvi3	39260917	39262141
Cvi1	26300358	26301648	Cvi3	39284221	39285400
Cvi1	26481096	26485290	Cvi3	39375872	39376717
Cvi1	26517181	26522535	Cvi3	39344688	39351657
Cvi1	26533896	26542034	Cvi3	39323019	39331116
Cvi1	485922	488942	Cvi4	4818049	4821117
Cvi1	494368	496428	Cvi4	4824194	4825846
Cvi1	497884	501709	Cvi4	4857604	4861216
Cvi1	512924	514575	Cvi4	4864871	4867817
Cvi1	535378	545239	Cvi4	4960436	4965168
Cvi1	564368	566698	Cvi4	5023078	5025070
Cvi1	572139	580342	Cvi4	5047862	5055630
Cvi1	2270823	2273051	Cvi4	4426327	4429451
Cvi1	2305937	2314458	Cvi4	4297115	4300111
Cvi1	2353264	2358996	Cvi4	4252562	4255353
Cvi1	2424491	2427645	Cvi4	4171145	4175349
Cvi1	2437149	2446109	Cvi4	4119942	4128451
Cvi1	4125388	4127390	Cvi4	38217279	38222058
Cvi1	4158672	4162166	Cvi4	38212622	38215775
Cvi1	4182538	4183852	Cvi4	38037041	38039425
Cvi1	4189361	4196741	Cvi4	37947348	37951983
Cvi1	4229258	4234799	Cvi4	37847070	37858955
Cvi1	4245015	4251384	Cvi4	37793474	37802758
Cvi1	4319000	4323610	Cvi4	37172668	37177282
Cvi1	4391858	4399025	Cvi4	37189346	37195191
Cvi1	4522145	4532823	Cvi4	37226013	37240351
Cvi1	4547080	4555200	Cvi4	37246991	37250902
Cvi1	4566329	4568551	Cvi4	37344467	37347065
Cvi1	4619294	4626018	Cvi4	37399885	37403375
Cvi1	4631526	4637089	Cvi4	37412417	37417680
Cvi1	4711792	4719846	Cvi4	37487831	37500714
Cvi1	4810793	4813982	Cvi4	37659845	37664075
Cvi1	4814030	4820638	Cvi4	37664168	37669314
Cvi1	5610353	5610782	Cvi4	19579001	19580589
Cvi1	5628157	5632329	Cvi4	19648247	19652295
Cvi1	5632484	5640405	Cvi4	19777280	19782681
Cvi1	5677611	5683549	Cvi4	19915924	19921487
Cvi1	5687834	5691632	Cvi4	19982346	19987124
Cvi1	5955160	5963232	Cvi4	40192227	40203923
Cvi1	6093104	6095822	Cvi4	40293768	40295480
Cvi1	6147641	6152601	Cvi4	40347752	40352812
Cvi1	6191782	6195856	Cvi4	40548558	40553259
Cvi1	6233057	6235035	Cvi4	40692620	40694192
Cvi1	6449157	6451455	Cvi4	40988973	40990970
Cvi1	6686189	6687520	Cvi4	41102864	41104629
Cvi1	6734407	6738704	Cvi4	41180710	41185959
Cvi1	6783941	6794185	Cvi4	41237095	41245708
Cvi1	6797616	6800026	Cvi4	41348244	41348513
Cvi1	6822221	6826547	Cvi4	41247669	41249577
Cvi1	6888841	6890737	Cvi4	41270801	41273676
Cvi1	6940913	6943207	Cvi4	41318583	41321195
Cvi1	7417531	7427796	Cvi4	8844812	8853714
Cvi1	7430841	7442872	Cvi4	8750113	8757893
Cvi1	7454538	7461270	Cvi4	8741810	8748617
Cvi1	7537735	7545213	Cvi4	8730829	8736489
Cvi1	7567289	7574786	Cvi4	8675619	8678069
Cvi1	7674018	7684355	Cvi4	8654198	8665045
Cvi1	10935611	10946069	Cvi4	13234490	13241980
Cvi1	11068580	11071576	Cvi4	13118246	13120687
Cvi1	11122273	11124436	Cvi4	13103211	13105497
Cvi1	11323406	11326962	Cvi4	13023598	13027605
Cvi1	11384700	11385862	Cvi4	12977921	12979044
Cvi1	11403488	11407156	Cvi4	12936113	12939627
Cvi1	11896096	11899112	Cvi4	12567512	12574678
Cvi1	11997450	12005014	Cvi4	12445500	12454509
Cvi1	12039721	12043603	Cvi4	12299786	12307688
Cvi1	12044261	12046693	Cvi4	12293344	12295869
Cvi1	12191716	12202520	Cvi4	12005717	12042039
Cvi1	13189517	13196596	Cvi4	9194408	9202568
Cvi1	13366924	13373345	Cvi4	9090744	9101445
Cvi1	13471471	13472884	Cvi4	9011997	9013004
Cvi1	13516166	13522705	Cvi4	8947013	8951068
Cvi1	13561410	13562372	Cvi4	8760342	8763639
Cvi1	13672572	13678749	Cvi4	8730829	8736489
Cvi1	20515924	20518856	Cvi4	5698938	5701369
Cvi1	20525969	20527331	Cvi4	5689840	5690640
Cvi1	20532541	20536316	Cvi4	5669838	5673983
Cvi1	20562842	20564774	Cvi4	5658559	5660735
Cvi1	20761550	20764982	Cvi4	5606338	5609425
Cvi1	20885220	20889615	Cvi4	5546717	5550036
Cvi1	21008609	21009864	Cvi4	5523889	5525049
Cvi1	27025891	27033307	Cvi4	13403912	13411503
Cvi1	27097537	27106913	Cvi4	13420236	13426744
Cvi1	27265540	27271326	Cvi4	13428264	13435691
Cvi1	27286637	27288870	Cvi4	13446538	13449105
Cvi1	27448412	27451545	Cvi4	13460120	13467212
Cvi1	37877762	37879723	Cvi4	12549825	12551693
Cvi1	37987559	37994479	Cvi4	12618895	12622616
Cvi1	38002477	38006686	Cvi4	12700093	12707142
Cvi1	38008799	38016173	Cvi4	12708847	12717468
Cvi1	38072140	38073854	Cvi4	12721562	12722884
Cvi1	40671306	40676362	Cvi4	13965397	13969883
Cvi1	40800876	40805824	Cvi4	14078326	14081495
Cvi1	40938991	40955682	Cvi4	14296130	14304193
Cvi1	40988402	40992216	Cvi4	14407512	14409962
Cvi1	41010013	41012009	Cvi4	14437619	14440067
Cvi1	41152433	41168514	Cvi4	14837082	14847883
Cvi1	43715097	43716211	Cvi4	39928092	39929130
Cvi1	43908815	43925194	Cvi4	39828068	39839512
Cvi1	44156158	44157743	Cvi4	39635076	39639261
Cvi1	44160557	44172872	Cvi4	39602941	39620808
Cvi1	44286000	44288115	Cvi4	39459530	39460800
Cvi1	24025710	24034865	Cvi5	16736937	16744191
Cvi1	24054598	24063747	Cvi5	16705958	16723296
Cvi1	24094995	24098575	Cvi5	16691608	16697468
Cvi1	24164743	24166388	Cvi5	16623023	16624341
Cvi1	24187233	24197033	Cvi5	16601755	16611890
Cvi1	24344761	24346453	Cvi5	16417810	16419968
Cvi1	24397456	24400367	Cvi5	16380816	16384547
Cvi1	60708702	60711189	Cvi5	19292454	19293120
Cvi1	60779369	60784137	Cvi5	19111548	19118305
Cvi1	60889890	60895397	Cvi5	18432384	18442055
Cvi1	60949390	60951908	Cvi5	18202897	18205371
Cvi1	60980529	60987158	Cvi5	18164776	18165934
Cvi1	54936455	54939355	Cvi6	31396964	31401849
Cvi1	55134188	55136872	Cvi6	31515322	31518552
Cvi1	55138015	55143672	Cvi6	31522681	31529312
Cvi1	55349801	55351642	Cvi6	31750068	31751657
Cvi1	55568428	55573909	Cvi6	31850441	31855795
Cvi1	62543449	62548352	Cvi6	6036868	6042397
Cvi1	62625520	62632495	Cvi6	5950406	5952520
Cvi1	62866251	62867380	Cvi6	5850670	5853443
Cvi1	63062564	63072046	Cvi6	5710410	5725172
Cvi1	63166490	63169304	Cvi6	5621925	5626484
Cvi1	63381775	63389278	Cvi6	6071401	6082504
Cvi1	63499896	63501554	Cvi6	6170483	6172481
Cvi1	63526412	63528011	Cvi6	6186127	6187798
Cvi1	63747644	63752047	Cvi6	6255902	6257348
Cvi1	63807221	63807702	Cvi6	6285335	6286128
Cvi1	63820447	63822217	Cvi6	6346973	6348693
Cvi1	65143948	65146330	Cvi6	7754880	7759612
Cvi1	65151724	65153551	Cvi6	7783100	7785462
Cvi1	65169113	65169929	Cvi6	7798764	7800126
Cvi1	65182502	65189287	Cvi6	7937135	7943114
Cvi1	65193486	65196891	Cvi6	7945828	7949975
Cvi1	66055324	66059546	Cvi6	8708550	8713755
Cvi1	66116599	66119369	Cvi6	8808295	8812920
Cvi1	66226077	66228114	Cvi6	8942128	8944468
Cvi1	66251872	66253064	Cvi6	8950811	8952268
Cvi1	66304115	66306778	Cvi6	9052368	9065524
Cvi1	5936564	5941269	Cvi7	1591239	1598304
Cvi1	5966724	5971377	Cvi7	1848859	1851958
Cvi1	6012289	6021086	Cvi7	1876883	1891599
Cvi1	6027859	6031074	Cvi7	1817427	1821513
Cvi1	6068147	6085829	Cvi7	1764352	1777288
Cvi1	6157783	6159133	Cvi7	1686744	1688420
Cvi1	6164656	6168334	Cvi7	1642062	1646408
Cvi1	6365182	6372957	Cvi7	2052475	2058944
Cvi1	6389643	6391898	Cvi7	2132537	2136776
Cvi1	6481117	6482549	Cvi7	2218141	2219394
Cvi1	6500789	6501710	Cvi7	2237911	2240597
Cvi1	6505056	6515474	Cvi7	2241889	2249731
Cvi1	6556750	6564590	Cvi7	2263470	2266852
Cvi1	6656971	6659584	Cvi7	2280034	2288508
Cvi1	6724982	6728079	Cvi7	2295137	2297433
Cvi1	6732776	6734226	Cvi7	2344918	2346924
Cvi1	6771543	6783445	Cvi7	2378303	2382675
Cvi1	19920876	19931436	Cvi7	4626225	4631759
Cvi1	19945981	19950955	Cvi7	4667257	4670357
Cvi1	20014405	20023761	Cvi7	4779673	4782372
Cvi1	20101671	20106183	Cvi7	4783716	4790065
Cvi1	20129471	20130588	Cvi7	4793701	4794596
Cvi1	20139392	20142395	Cvi7	4796650	4800556
Cvi1	20381240	20382489	Cvi7	4884455	4885683
Cvi1	20399494	20403977	Cvi7	4890159	4892966
Cvi1	20417853	20418438	Cvi7	4898362	4900393
Cvi1	20472351	20474442	Cvi7	4978779	4985402
Cvi1	21943185	21948496	Cvi7	26053250	26058058
Cvi1	21982283	21988437	Cvi7	26064392	26071350
Cvi1	22095131	22099915	Cvi7	26136580	26140492
Cvi1	22122070	22124180	Cvi7	26222319	26225051
Cvi1	22238677	22257030	Cvi7	26306827	26325370
Cvi1	23500012	23504616	Cvi7	29789125	29791921
Cvi1	23519904	23523081	Cvi7	29812861	29818586
Cvi1	23523689	23537140	Cvi7	29819339	29825341
Cvi1	23562591	23563023	Cvi7	29878836	29879578
Cvi1	23567731	23569866	Cvi7	29881182	29886967
Cvi1	23581057	23585716	Cvi7	29940367	29946874
Cvi1	23766963	23771175	Cvi7	30050616	30054951
Cvi1	23824732	23831357	Cvi7	30349932	30356388
Cvi1	23962564	23965668	Cvi7	30586287	30589200
Cvi1	62004797	62006527	Cvi7	31082361	31084867
Cvi1	62116716	62120235	Cvi7	31284070	31288679
Cvi1	62127551	62132071	Cvi7	31290021	31298095
Cvi1	62234694	62237689	Cvi7	31380412	31381324
Cvi1	62271917	62277902	Cvi7	31512074	31514676
Cvi1	62309686	62313647	Cvi7	31538367	31542187
Cvi1	62426976	62429067	Cvi7	31582778	31589083
Cvi1	62529647	62533802	Cvi7	31784066	31785078
Cvi1	62594037	62601636	Cvi7	31914152	31924369
Cvi1	63150004	63159181	Cvi7	32497779	32507146
Cvi1	63352667	63355901	Cvi7	32631687	32638424
Cvi1	63435032	63439726	Cvi7	32670386	32675583
Cvi1	63567917	63571401	Cvi7	32692170	32694771
Cvi1	63721090	63724220	Cvi7	32710542	32716607
Cvi1	63789744	63793626	Cvi7	32765345	32770266
Cvi1	63931432	63938681	Cvi7	32997344	33006854
Cvi1	63970967	63990710	Cvi7	33008948	33016443
Cvi1	66103444	66110226	Cvi7	36382307	36383800
Cvi1	66269203	66271998	Cvi7	36471415	36494491
Cvi1	66286707	66292794	Cvi7	36575095	36582105
Cvi1	66334917	66339135	Cvi7	36624734	36629058
Cvi1	66415197	66418193	Cvi7	36707741	36712916
Cvi1	66466209	66473711	Cvi7	36804590	36816763
Cvi1	66552797	66555571	Cvi7	36972580	36975290
Cvi1	66556102	66561254	Cvi7	36993054	36996004
Cvi1	66597858	66607951	Cvi7	37004767	37017068
Cvi1	66612385	66619981	Cvi7	37062229	37079574
Cvi1	66655846	66661184	Cvi7	37146072	37152121
Cvi1	66672715	66678067	Cvi7	37157212	37161525
Cvi1	66686814	66689618	Cvi7	37168933	37172459
Cvi1	66721090	66727802	Cvi7	37177341	37183613
Cvi1	874357	887214	Cvi8	6771753	6777565
Cvi1	893667	896298	Cvi8	6758808	6764129
Cvi1	934603	939306	Cvi8	6787176	6793923
Cvi1	973089	977323	Cvi8	6905872	6924004
Cvi1	1122651	1127032	Cvi8	6991105	6993189
Cvi1	1129105	1131920	Cvi8	7011899	7014712
Cvi1	1163649	1167123	Cvi8	7015192	7018013
Cvi1	1205203	1209641	Cvi8	7149953	7157187
Cvi1	1280256	1283231	Cvi8	2535160	2536979
Cvi1	1330717	1333033	Cvi8	2489717	2492013
Cvi1	1356909	1363285	Cvi8	2444045	2446426
Cvi1	1371767	1382569	Cvi8	2434314	2435689
Cvi1	1408021	1415841	Cvi8	2407308	2417425
Cvi1	1589133	1593286	Cvi8	2297678	2302978
Cvi1	2853057	2864861	Cvi8	8634721	8647727
Cvi1	2931806	2933110	Cvi8	8567754	8570048
Cvi1	2973685	2976048	Cvi8	8480771	8482153
Cvi1	3093371	3095657	Cvi8	8346444	8351066
Cvi1	3109968	3111684	Cvi8	8319022	8320834
Cvi1	3128612	3132409	Cvi8	8224814	8229438
Cvi1	3153548	3166423	Cvi8	8243721	8255703
Cvi1	8113016	8114749	Cvi8	10133333	10138554
Cvi1	8275183	8275958	Cvi8	10141876	10147889
Cvi1	8284859	8292588	Cvi8	10133333	10138554
Cvi1	8376763	8380516	Cvi8	10017582	10022327
Cvi1	8514307	8528229	Cvi8	9823161	9834874
Cvi1	8861661	8863040	Cvi8	9472091	9474787
Cvi1	9025138	9029118	Cvi8	9116054	9121916
Cvi1	9035453	9039799	Cvi8	9243908	9248011
Cvi1	9225476	9227466	Cvi8	8961895	8965232
Cvi1	9333094	9336072	Cvi8	8931632	8939015
Cvi1	14568502	14574340	Cvi8	9872109	9874764
Cvi1	14608101	14611149	Cvi8	9808269	9813045
Cvi1	14630015	14634477	Cvi8	9794020	9799125
Cvi1	14698123	14699625	Cvi8	9770938	9772041
Cvi1	14707436	14716175	Cvi8	9759056	9768645
Cvi1	18507634	18508860	Cvi8	4134070	4137316
Cvi1	18559482	18567161	Cvi8	4164468	4171809
Cvi1	18593507	18598432	Cvi8	4194133	4199773
Cvi1	18615213	18625372	Cvi8	4204448	4207990
Cvi1	18662333	18668611	Cvi8	4220402	4226001
Cvi1	18738717	18751632	Cvi8	4355152	4357343
Cvi1	18751823	18762035	Cvi8	4357864	4362407
Cvi1	18783321	18792411	Cvi8	4449809	4459095
Cvi1	44699997	44711104	Cvi8	22505006	22514769
Cvi1	44720600	44725119	Cvi8	22799712	22803863
Cvi1	44750861	44754536	Cvi8	22881912	22888237
Cvi1	44780343	44785587	Cvi8	23007760	23011687
Cvi1	44937496	44949132	Cvi8	23221923	23227156
Cvi1	45389921	45394110	Cvi8	23683593	23691407
Cvi1	45394991	45398075	Cvi8	23693245	23696582
Cvi1	45492958	45494479	Cvi8	23897107	23902841
Cvi1	45642233	45648606	Cvi8	24088004	24094878
Cvi1	45673921	45677073	Cvi8	24109354	24116532
Cvi1	45708814	45713709	Cvi8	24139378	24142325
Cvi1	45715307	45732252	Cvi8	24142968	24153769
Cvi1	45752571	45758393	Cvi8	24275282	24278234
Cvi1	45785427	45791442	Cvi8	24385973	24400364
Cvi1	45889967	45903439	Cvi8	24549786	24560828
Cvi1	45907339	45908641	Cvi8	24564479	24567275
Cvi1	45912917	45916907	Cvi8	24594061	24599078
Cvi1	45969498	45972098	Cvi8	24638801	24642989
Cvi1	45979799	45982348	Cvi8	24700871	24702703
Cvi1	47870564	47871703	Cvi8	26037175	26038442
Cvi1	48019981	48022620	Cvi8	26255554	26262569
Cvi1	48182197	48190874	Cvi8	26472929	26480816
Cvi1	48245867	48251935	Cvi8	26745989	26748076
Cvi1	48252720	48256051	Cvi8	26777899	26782278
Cvi1	48924301	48927777	Cvi8	26831653	26835202
Cvi1	48960447	48962769	Cvi8	26980265	26982849
Cvi1	49098021	49102824	Cvi8	27106094	27109342
Cvi1	49134353	49134587	Cvi8	27214330	27216587
Cvi1	49141707	49152967	Cvi8	27249009	27250610
Cvi1	49215839	49217936	Cvi8	27467220	27469440
Cvi1	49313524	49317294	Cvi8	27483100	27485002
Cvi1	49323186	49327108	Cvi8	27515562	27519233
Cvi1	49400022	49404767	Cvi8	27693090	27697739
Cvi1	49436696	49437263	Cvi8	27709229	27709894
Cvi1	49605478	49609053	Cvi8	28191530	28193076
Cvi1	49610848	49612236	Cvi8	28198001	28204734
Cvi1	49649667	49652367	Cvi8	28209426	28213545
Cvi1	49656009	49657914	Cvi8	28221798	28224548
Cvi1	49660025	49664996	Cvi8	28225500	28229978
Cvi1	49713214	49716805	Cvi8	28273264	28277098
Cvi1	49778121	49781381	Cvi8	28325238	28328488
Cvi1	49813526	49819020	Cvi8	28338173	28342216
Cvi1	49823307	49826013	Cvi8	28349769	28352362
Cvi1	49864983	49868539	Cvi8	28419191	28422299
Cvi1	49871320	49882529	Cvi8	28428609	28438180
Cvi1	50323612	50326874	Cvi8	29743469	29751148
Cvi1	50350701	50361801	Cvi8	29771712	29782070
Cvi1	50443494	50446348	Cvi8	29988248	29991243
Cvi1	50460757	50475090	Cvi8	30041370	30060179
Cvi1	50477208	50481686	Cvi8	30061926	30065527
Cvi1	50508519	50510218	Cvi8	30358899	30360220
Cvi1	50614593	50620252	Cvi8	30507802	30510755
Cvi1	50694981	50698388	Cvi8	30642089	30646785
Cvi1	50759291	50762325	Cvi8	30742413	30743932
Cvi1	50789043	50793508	Cvi8	30794339	30798882
Cvi1	50811910	50819270	Cvi8	30825398	30830467
Cvi1	50828232	50829855	Cvi8	30863128	30865299
Cvi1	50940888	50948262	Cvi8	31005624	31012222
Cvi1	50998414	51003341	Cvi8	31080540	31084567
Cvi1	67886162	67888434	Cvi8	32060434	32065795
Cvi1	67888946	67895560	Cvi8	32047984	32055317
Cvi1	67913173	67917922	Cvi8	32036166	32041322
Cvi1	67933550	67938160	Cvi8	31910400	31914500
Cvi1	67949308	67951371	Cvi8	31904347	31908830
Cvi1	67960602	67968668	Cvi8	31880628	31884919
Cvi2	15384035	15392020	Cvi4	34368766	34378130
Cvi2	15628956	15629750	Cvi4	34489934	34492155
Cvi2	15670322	15675548	Cvi4	34552483	34555614
Cvi2	15679803	15680787	Cvi4	34650012	34651591
Cvi2	15686764	15691917	Cvi4	34920360	34933484
Cvi2	15779636	15783945	Cvi4	34970558	34976558
Cvi2	15797419	15804071	Cvi4	34983800	34988679
Cvi2	49097432	49101657	Cvi6	15285342	15293162
Cvi2	49264683	49268677	Cvi6	15100464	15104303
Cvi2	49430398	49430674	Cvi6	15071139	15071391
Cvi2	49437277	49446639	Cvi6	15050700	15062251
Cvi2	49472547	49476968	Cvi6	14816428	14819959
Cvi2	53371529	53376536	Cvi6	11345463	11353496
Cvi2	53431204	53434947	Cvi6	11401871	11405724
Cvi2	53435292	53441644	Cvi6	11406666	11411678
Cvi2	53467824	53477929	Cvi6	11414608	11418936
Cvi2	53491943	53495844	Cvi6	11495646	11506674
Cvi2	350446	352658	Cvi8	30997015	30999274
Cvi2	498249	514160	Cvi8	30936888	30941072
Cvi2	585129	593618	Cvi8	30757586	30765190
Cvi2	706090	712548	Cvi8	30604387	30611693
Cvi2	722566	728835	Cvi8	30594689	30599964
Cvi2	734567	735657	Cvi8	30575121	30584448
Cvi2	759028	769041	Cvi8	30554358	30557680
Cvi2	780806	784585	Cvi8	30533259	30535825
Cvi2	2086752	2088945	Cvi8	28424869	28427432
Cvi2	2114464	2116148	Cvi8	28409568	28411242
Cvi2	2191292	2196434	Cvi8	28300453	28307623
Cvi2	2239738	2244136	Cvi8	28250208	28254520
Cvi2	2280904	2285154	Cvi8	28230148	28234068
Cvi2	2773167	2773506	Cvi8	27502809	27503202
Cvi2	2925742	2928324	Cvi8	27467220	27469440
Cvi2	2935788	2940454	Cvi8	27456776	27459825
Cvi2	2975359	2981083	Cvi8	27364774	27369097
Cvi2	3062923	3067798	Cvi8	27252973	27258058
Cvi2	3087202	3095313	Cvi8	27238683	27247515
Cvi2	3119080	3121498	Cvi8	27182909	27184890
Cvi2	3140676	3145658	Cvi8	27089579	27093905
Cvi2	3150382	3156122	Cvi8	27082023	27086676
Cvi2	4651879	4670265	Cvi8	25882050	25889277
Cvi2	4880615	4890072	Cvi8	25793473	25799254
Cvi2	4908313	4910775	Cvi8	25770624	25773797
Cvi2	5085771	5089474	Cvi8	25528209	25530827
Cvi2	5105428	5109094	Cvi8	25508604	25511720
Cvi2	5125581	5127780	Cvi8	25352056	25354202
Cvi2	5131091	5134415	Cvi8	25347935	25351625
Cvi2	5192068	5198510	Cvi8	25329596	25333647
Cvi2	5233599	5237173	Cvi8	25208961	25211428
Cvi2	5444319	5445570	Cvi8	24956379	24957460
Cvi2	5488776	5495246	Cvi8	24907765	24916492
Cvi2	5669508	5674313	Cvi8	24403173	24403946
Cvi2	5685158	5686780	Cvi8	24717577	24719753
Cvi2	5759471	5762840	Cvi8	24575120	24577870
Cvi2	5811608	5820924	Cvi8	24478875	24485942
Cvi2	5894885	5902294	Cvi8	24809111	24823312
Cvi2	6658826	6665426	Cvi8	23510392	23516435
Cvi2	6697302	6702835	Cvi8	23454618	23459958
Cvi2	6797277	6803970	Cvi8	23398309	23406830
Cvi2	6946324	6953099	Cvi8	23373401	23377550
Cvi2	6996459	7003554	Cvi8	23392575	23397950
Cvi2	7064065	7066308	Cvi8	23191726	23193566
Cvi2	7077472	7078477	Cvi8	23095180	23099818
Cvi2	7190517	7193600	Cvi8	23030394	23034674
Cvi2	7282220	7285327	Cvi8	23000510	23006013
Cvi2	7510604	7520371	Cvi8	22684205	22699513
Cvi2	7532520	7540297	Cvi8	22654457	22669061
Cvi2	46385467	46391058	Cvi8	36255888	36261724
Cvi2	46448675	46452252	Cvi8	36262462	36279464
Cvi2	46479771	46501836	Cvi8	36306810	36315171
Cvi2	46504246	46506369	Cvi8	36363976	36365880
Cvi2	46552832	46554199	Cvi8	36560443	36561788
Cvi2	46641049	46641781	Cvi8	36590619	36591077
Cvi2	46762786	46766576	Cvi8	36729543	36733244
Cvi2	48442360	48443713	Cvi8	35642554	35644985
Cvi2	48476744	48485001	Cvi8	35597930	35601973
Cvi2	48496158	48504954	Cvi8	35590646	35595171
Cvi2	48573013	48574507	Cvi8	35567319	35568412
Cvi2	48583549	48584915	Cvi8	35508648	35511390
Cvi2	48593477	48600460	Cvi8	35504388	35508359
Cvi2	48694269	48699592	Cvi8	35347422	35352929
Cvi2	48724764	48729523	Cvi8	35331394	35332113
Cvi2	48736550	48745108	Cvi8	35301920	35307928
Cvi2	50883897	50889646	Cvi8	32938181	32942831
Cvi2	50963615	50969469	Cvi8	32777789	32790274
Cvi2	51060358	51069016	Cvi8	32659316	32668081
Cvi2	51238368	51246843	Cvi8	32659316	32668081
Cvi2	51443114	51445515	Cvi8	32581925	32584155
Cvi3	10393118	10394710	Cvi3	45106611	45108146
Cvi3	10445967	10449655	Cvi3	45204159	45207463
Cvi3	10465489	10474615	Cvi3	45233936	45241105
Cvi3	10710039	10713390	Cvi3	45259101	45261297
Cvi3	10821500	10825123	Cvi3	45347853	45350502
Cvi3	11495728	11496714	Cvi3	45517102	45519367
Cvi3	11577467	11588892	Cvi3	45578370	45583463
Cvi3	11628670	11632736	Cvi3	45597869	45601435
Cvi3	11649004	11652959	Cvi3	45615481	45618310
Cvi3	11675598	11681119	Cvi3	45653454	45657385
Cvi3	30473590	30476555	Cvi3	42685225	42689468
Cvi3	30529399	30530676	Cvi3	42675083	42680812
Cvi3	30552860	30559100	Cvi3	42666095	42668568
Cvi3	30713556	30715539	Cvi3	42637520	42639547
Cvi3	30989830	30994173	Cvi3	42538546	42543431
Cvi3	31043510	31049772	Cvi3	42498561	42511462
Cvi3	33324523	33333549	Cvi3	40652942	40657250
Cvi3	33543410	33553032	Cvi3	40822273	40831568
Cvi3	33609019	33611766	Cvi3	40798020	40800987
Cvi3	33650015	33650794	Cvi3	40782388	40783807
Cvi3	33659371	33662509	Cvi3	40853198	40858570
Cvi3	33844537	33861521	Cvi3	41038190	41041251
Cvi3	9126092	9127452	Cvi4	3070325	3071958
Cvi3	9348752	9353907	Cvi4	3024944	3030731
Cvi3	9392057	9399846	Cvi4	2996542	3000388
Cvi3	9512815	9515663	Cvi4	2867243	2869235
Cvi3	9517636	9530271	Cvi4	2855265	2866844
Cvi3	9590832	9592501	Cvi4	2810772	2812502
Cvi3	10728863	10731425	Cvi4	2681839	2690492
Cvi3	10788831	10790360	Cvi4	2568054	2568936
Cvi3	10811854	10812514	Cvi4	2530485	2531099
Cvi3	11100883	11107011	Cvi4	2364325	2368241
Cvi3	11109339	11114906	Cvi4	2358822	2362440
Cvi3	11175770	11180285	Cvi4	2349774	2350209
Cvi3	11540133	11542485	Cvi4	2244772	2249347
Cvi3	11735588	11739235	Cvi4	2104836	2127165
Cvi3	11746724	11751004	Cvi4	2090217	2093395
Cvi3	11805735	11816193	Cvi4	2079854	2081502
Cvi3	11927610	11934156	Cvi4	1915768	1921861
Cvi3	13416364	13421822	Cvi4	1335068	1338330
Cvi3	13617275	13620415	Cvi4	1122341	1126745
Cvi3	13625103	13629160	Cvi4	1117906	1121061
Cvi3	13658898	13663255	Cvi4	980085	988181
Cvi3	13678301	13682655	Cvi4	961423	968110
Cvi3	13710739	13720634	Cvi4	940799	960406
Cvi3	13760455	13763960	Cvi4	898202	900957
Cvi3	13773423	13778694	Cvi4	742181	748609
Cvi3	27634552	27639776	Cvi4	4809544	4814588
Cvi3	27642761	27644597	Cvi4	4815287	4818049
Cvi3	27664837	27667216	Cvi4	4914137	4915818
Cvi3	27718013	27723057	Cvi4	5027879	5029739
Cvi3	27886931	27889545	Cvi4	5086980	5090668
Cvi3	43759171	43766267	Cvi4	3407056	3413194
Cvi3	43795468	43797770	Cvi4	3426291	3429266
Cvi3	43836222	43841361	Cvi4	3441782	3446709
Cvi3	43855889	43856705	Cvi4	3457436	3458316
Cvi3	43866744	43868440	Cvi4	3467927	3469457
Cvi3	43919866	43927184	Cvi4	3513546	3517839
Cvi3	44007012	44013041	Cvi4	3530509	3537405
Cvi3	44021549	44029864	Cvi4	3616977	3618064
Cvi3	44424394	44431166	Cvi4	3715224	3722320
Cvi3	44871178	44878253	Cvi4	3083718	3086856
Cvi3	44900146	44905300	Cvi4	3018981	3024411
Cvi3	44916236	44918077	Cvi4	3016406	3018263
Cvi3	44937850	44942375	Cvi4	2986617	2993353
Cvi3	44982611	44989005	Cvi4	2938326	2944439
Cvi3	44992406	45000706	Cvi4	2887655	2890229
Cvi3	45076104	45086542	Cvi4	2792936	2800158
Cvi3	45089767	45096196	Cvi4	2801528	2803615
Cvi3	45147651	45156092	Cvi4	2823198	2830832
Cvi3	45313611	45319412	Cvi4	2636244	2652463
Cvi3	45350962	45360194	Cvi4	2470089	2475320
Cvi3	45396312	45397794	Cvi4	2407789	2409846
Cvi3	45474907	45480428	Cvi4	2283766	2287694
Cvi3	827155	838697	Cvi5	29935893	29962975
Cvi3	839213	841918	Cvi5	29873098	29876671
Cvi3	850926	867488	Cvi5	29666120	29673169
Cvi3	890412	891135	Cvi5	29380337	29381580
Cvi3	927945	936715	Cvi5	29321115	29331051
Cvi3	34857128	34859150	Cvi5	12588243	12589442
Cvi3	34915310	34917804	Cvi5	12618325	12620265
Cvi3	34982051	34987157	Cvi5	12698239	12701938
Cvi3	34990031	34994173	Cvi5	12705544	12712496
Cvi3	35026710	35036103	Cvi5	12731955	12742265
Cvi3	35039444	35046361	Cvi5	12842706	12847778
Cvi3	35099863	35104448	Cvi5	12886048	12890257
Cvi3	6995462	6996343	Cvi7	7702960	7705515
Cvi3	7011113	7016988	Cvi7	7696629	7698740
Cvi3	7068337	7077879	Cvi7	7595645	7609091
Cvi3	7089897	7094301	Cvi7	7573359	7577970
Cvi3	7095387	7101297	Cvi7	7551300	7556220
Cvi3	33524187	33527684	Cvi7	10458051	10461876
Cvi3	33573566	33584590	Cvi7	10505260	10513412
Cvi3	33670018	33674929	Cvi7	10516298	10520074
Cvi3	33681061	33684720	Cvi7	10370696	10375226
Cvi3	33716413	33721354	Cvi7	10347459	10352190
Cvi3	33921112	33926543	Cvi7	10059105	10064519
Cvi3	34103289	34109833	Cvi7	9909408	9916714
Cvi3	34126231	34128029	Cvi7	9881155	9883719
Cvi3	34138355	34145546	Cvi7	9833278	9842953
Cvi3	34264770	34270120	Cvi7	9681506	9686592
Cvi3	34427260	34429300	Cvi7	9608429	9610198
Cvi3	34479601	34485482	Cvi7	9542649	9553044
Cvi3	34505025	34511995	Cvi7	9518177	9531654
Cvi3	40298364	40304921	Cvi7	10831710	10838227
Cvi3	40323192	40323535	Cvi7	10828174	10829301
Cvi3	40354924	40364664	Cvi7	10762111	10767308
Cvi3	40607489	40613009	Cvi7	10755469	10761019
Cvi3	40686128	40691204	Cvi7	10645743	10655386
Cvi3	40811622	40813412	Cvi7	10473785	10475722
Cvi3	41173220	41175319	Cvi7	9820635	9823372
Cvi3	41219586	41223391	Cvi7	9702759	9705135
Cvi3	41369902	41371396	Cvi7	9648937	9655444
Cvi3	41398519	41402444	Cvi7	9639968	9644518
Cvi3	41518168	41527124	Cvi7	9629807	9638476
Cvi3	41563731	41574543	Cvi7	9458811	9476581
Cvi3	41770181	41785521	Cvi7	12463973	12490109
Cvi3	41787132	41798668	Cvi7	12435534	12445155
Cvi3	41856404	41865086	Cvi7	12328378	12335972
Cvi3	41908570	41914117	Cvi7	12308091	12309447
Cvi3	41915746	41918987	Cvi7	12297895	12303125
Cvi3	42059809	42061778	Cvi7	12148054	12149576
Cvi3	42151699	42160531	Cvi7	11974949	11984932
Cvi3	7894036	7895594	Cvi8	2265708	2268030
Cvi3	8124739	8129433	Cvi8	2373512	2379855
Cvi3	8134471	8140980	Cvi8	2381176	2386921
Cvi3	8241022	8245594	Cvi8	2450886	2462044
Cvi3	8275852	8282190	Cvi8	2575958	2580053
Cvi4	38530144	38532047	Cvi5	26726217	26737479
Cvi4	38539364	38541873	Cvi5	26773821	26774816
Cvi4	38614198	38618095	Cvi5	26879418	26882273
Cvi4	38712600	38716647	Cvi5	26933196	26935909
Cvi4	38717159	38724537	Cvi5	26953698	26962788
Cvi4	38743027	38744952	Cvi5	26991754	26994286
Cvi4	38757741	38760307	Cvi5	27075640	27077491
Cvi4	38975567	38977538	Cvi5	27452642	27454751
Cvi4	38988308	38994661	Cvi5	27467019	27479927
Cvi4	14177294	14186394	Cvi6	1581638	1586713
Cvi4	14232618	14234005	Cvi6	1657817	1660078
Cvi4	14286464	14293409	Cvi6	1677752	1684426
Cvi4	14453646	14475281	Cvi6	1875426	1890263
Cvi4	14773671	14778215	Cvi6	2054112	2058129
Cvi4	14795608	14796616	Cvi6	2096110	2096935
Cvi4	36755329	36758496	Cvi7	674508	678942
Cvi4	36766749	36775103	Cvi7	635723	645638
Cvi4	36776834	36785528	Cvi7	624797	630794
Cvi4	36923749	36929293	Cvi7	538006	543745
Cvi4	36963681	36966030	Cvi7	524471	526385
Cvi4	40567627	40573416	Cvi7	1924345	1930339
Cvi4	40578140	40582417	Cvi7	1935310	1938373
Cvi4	40674308	40678395	Cvi7	1970207	1975814
Cvi4	40819459	40821276	Cvi7	2024576	2035540
Cvi4	40840517	40844586	Cvi7	2115090	2119933
Cvi5	791097	795596	Cvi5	41635042	41642256
Cvi5	836872	839791	Cvi5	41683553	41686024
Cvi5	850597	862839	Cvi5	41687010	41697277
Cvi5	951788	954185	Cvi5	41875453	41879464
Cvi5	1010967	1011887	Cvi5	41773612	41774183
Cvi5	1017683	1020386	Cvi5	41757753	41762261
Cvi5	1408781	1412012	Cvi5	41463983	41467075
Cvi5	1444659	1445841	Cvi5	41368533	41369960
Cvi5	1508422	1509731	Cvi5	41320787	41322873
Cvi5	1577163	1579702	Cvi5	41275602	41278549
Cvi5	1690678	1693164	Cvi5	41213454	41214649
Cvi5	1776352	1777734	Cvi5	41183573	41184456
Cvi5	1916939	1922121	Cvi5	41164780	41168984
Cvi5	3754103	3758542	Cvi5	39376874	39384089
Cvi5	3766383	3784322	Cvi5	39359978	39364413
Cvi5	3880547	3885514	Cvi5	39291519	39303305
Cvi5	3910923	3915977	Cvi5	39254627	39258611
Cvi5	3979766	3987394	Cvi5	39135836	39145201
Cvi5	4243561	4251026	Cvi5	39013825	39021599
Cvi5	4314893	4321565	Cvi5	38820456	38825962
Cvi5	4370966	4374390	Cvi5	38784232	38785610
Cvi5	4394850	4400455	Cvi5	38770936	38774120
Cvi5	4469015	4472197	Cvi5	38684628	38691010
Cvi5	4497645	4509051	Cvi5	38671060	38683180
Cvi5	4561421	4565951	Cvi5	38569537	38571781
Cvi5	4583113	4585338	Cvi5	38551760	38552948
Cvi5	4661625	4666493	Cvi5	38364345	38365225
Cvi5	4790390	4796154	Cvi5	38544816	38548273
Cvi5	5254274	5256195	Cvi5	37698425	37700225
Cvi5	5273867	5276585	Cvi5	37676165	37680485
Cvi5	5278325	5278829	Cvi5	37666808	37667438
Cvi5	5386306	5392127	Cvi5	37619028	37622772
Cvi5	5427440	5430659	Cvi5	37598909	37601000
Cvi5	5465101	5470589	Cvi5	37551645	37555731
Cvi5	5488787	5490311	Cvi5	37491407	37492995
Cvi5	5603477	5607071	Cvi5	37299966	37303468
Cvi5	5673267	5674173	Cvi5	37246996	37250065
Cvi5	6962003	6975276	Cvi5	34646173	34654010
Cvi5	7009576	7012839	Cvi5	34594292	34598748
Cvi5	7024977	7037201	Cvi5	34578473	34591483
Cvi5	7037213	7043287	Cvi5	34526869	34531835
Cvi5	7058389	7066661	Cvi5	34519307	34525514
Cvi5	10134692	10136289	Cvi5	33132309	33136948
Cvi5	10212466	10214862	Cvi5	32929095	32930818
Cvi5	10249401	10250904	Cvi5	32922085	32923556
Cvi5	10457234	10462566	Cvi5	32883111	32887188
Cvi5	10474185	10477060	Cvi5	32876962	32882711
Cvi5	10488697	10490861	Cvi5	32839528	32845659
Cvi5	10535638	10539302	Cvi5	32825121	32834391
Cvi5	730398	732151	Cvi6	39998824	40000254
Cvi5	740649	750102	Cvi6	40024502	40029926
Cvi5	764336	770891	Cvi6	40040008	40048806
Cvi5	799980	803459	Cvi6	40079804	40084391
Cvi5	820110	830544	Cvi6	40105949	40116790
Cvi5	882679	886464	Cvi6	40159620	40169540
Cvi5	921615	924961	Cvi6	40194251	40195719
Cvi5	937806	943146	Cvi6	40205616	40210678
Cvi5	961557	965985	Cvi6	40248659	40252852
Cvi5	983325	994159	Cvi6	40259451	40261564
Cvi5	1082522	1092683	Cvi6	40284860	40290016
Cvi5	2974771	2976338	Cvi6	35021626	35025736
Cvi5	3037361	3043142	Cvi6	35091887	35097836
Cvi5	3072090	3076466	Cvi6	35192507	35196360
Cvi5	3128199	3131395	Cvi6	35351090	35357623
Cvi5	3156681	3163082	Cvi6	35392467	35394203
Cvi5	3283120	3285334	Cvi6	35470593	35475403
Cvi5	3294149	3297786	Cvi6	35495304	35497135
Cvi5	3367068	3373911	Cvi6	35569297	35580271
Cvi5	3427417	3432373	Cvi6	35737231	35745237
Cvi5	3434460	3436472	Cvi6	35746605	35750889
Cvi5	3455726	3459578	Cvi6	35843868	35848935
Cvi5	3718008	3722235	Cvi6	36186332	36189897
Cvi5	3805707	3811956	Cvi6	36243552	36264328
Cvi5	3877552	3880328	Cvi6	36430361	36432426
Cvi5	3919312	3920852	Cvi6	36550564	36551619
Cvi5	3945640	3947995	Cvi6	36625305	36627559
Cvi5	4448317	4449905	Cvi6	37057710	37060284
Cvi5	4458178	4460935	Cvi6	37063880	37066813
Cvi5	4525715	4530331	Cvi6	37239623	37244680
Cvi5	4595526	4599761	Cvi6	37319810	37324469
Cvi5	4736078	4739960	Cvi6	37376746	37381789
Cvi5	4817078	4819168	Cvi6	37344287	37347596
Cvi5	5116367	5120372	Cvi6	37773489	37779770
Cvi5	5340023	5343204	Cvi6	37927957	37930189
Cvi5	5361490	5363700	Cvi6	37941264	37943565
Cvi5	5367685	5369780	Cvi6	37959837	37961891
Cvi5	5432372	5442580	Cvi6	37989522	38003409
Cvi5	5500428	5504375	Cvi6	38122321	38128804
Cvi5	5639028	5640443	Cvi6	38210896	38214902
Cvi5	5700039	5702749	Cvi6	38234420	38238143
Cvi5	5813885	5817639	Cvi6	38302442	38306234
Cvi5	5891071	5893008	Cvi6	34851883	34853548
Cvi5	5987038	5989259	Cvi6	34769676	34771806
Cvi5	6008499	6011110	Cvi6	34765029	34768978
Cvi5	6186913	6196035	Cvi6	34640217	34642024
Cvi5	6216789	6220909	Cvi6	34580119	34587251
Cvi5	6395234	6397156	Cvi6	34243705	34247969
Cvi5	6453936	6459811	Cvi6	34070902	34076904
Cvi5	6479219	6483058	Cvi6	34060657	34063973
Cvi5	6494328	6497967	Cvi6	34042711	34051359
Cvi5	6667877	6673668	Cvi6	33758462	33764390
Cvi5	6704095	6717404	Cvi6	33686075	33690632
Cvi5	32130582	32132090	Cvi6	23037601	23038930
Cvi5	32157117	32159569	Cvi6	23102342	23104415
Cvi5	32219546	32221508	Cvi6	23263505	23267746
Cvi5	32260517	32266059	Cvi6	23388610	23396930
Cvi5	32466605	32467381	Cvi6	23568523	23570738
Cvi5	38169458	38173926	Cvi6	37764858	37768936
Cvi5	38318657	38321462	Cvi6	37682576	37686542
Cvi5	38367805	38372977	Cvi6	37523119	37530024
Cvi5	38439757	38451816	Cvi6	37422364	37428218
Cvi5	38540493	38541995	Cvi6	37365521	37366867
Cvi5	38575971	38582502	Cvi6	37249528	37255534
Cvi5	38705158	38710479	Cvi6	37021033	37027117
Cvi5	38779821	38781996	Cvi6	36948629	36950477
Cvi5	38883096	38888222	Cvi6	36808905	36814725
Cvi5	38928939	38931081	Cvi6	36768353	36771706
Cvi5	38934708	38936887	Cvi6	36763899	36765703
Cvi5	39027394	39031592	Cvi6	36691319	36694937
Cvi5	39032524	39040097	Cvi6	36675267	36684780
Cvi5	39126669	39131592	Cvi6	36658420	36664304
Cvi5	39181673	39185008	Cvi6	36596693	36599297
Cvi5	39208436	39217880	Cvi6	36573973	36577822
Cvi5	41346655	41349638	Cvi6	39669539	39672602
Cvi5	41360819	41362950	Cvi6	39698552	39705320
Cvi5	41380413	41384726	Cvi6	39789940	39793047
Cvi5	41503523	41504740	Cvi6	39960411	39967399
Cvi5	41581497	41587327	Cvi6	39989933	39995553
Cvi5	41600564	41603849	Cvi6	40034968	40037931
Cvi5	41647713	41651986	Cvi6	40000392	40003134
Cvi5	33410206	33411305	Cvi7	24822021	24823489
Cvi5	33431469	33433854	Cvi7	24800362	24804244
Cvi5	33462521	33469693	Cvi7	24671869	24683625
Cvi5	33490115	33492262	Cvi7	24544023	24545139
Cvi5	33539163	33543094	Cvi7	24296386	24312875
Cvi5	33640597	33641948	Cvi7	24103865	24106332
Cvi5	33646305	33648739	Cvi7	23888950	23890663
Cvi6	4783426	4787610	Cvi7	20781592	20796591
Cvi6	4831176	4834073	Cvi7	20845203	20847631
Cvi6	4852245	4859795	Cvi7	20878904	20880892
Cvi6	4942125	4950390	Cvi7	21305439	21313304
Cvi6	4998036	5001071	Cvi7	21340766	21350828
Cvi6	6194040	6197136	Cvi7	32694771	32697747
Cvi6	6230474	6232661	Cvi7	32726489	32727639
Cvi6	6420445	6424870	Cvi7	32905970	32912661
Cvi6	6486416	6486623	Cvi7	33043788	33043995
Cvi6	6570921	6571808	Cvi7	33126619	33147038
Cvi6	9160249	9161777	Cvi7	36798094	36800150
Cvi6	9291132	9297115	Cvi7	36986140	36991919
Cvi6	9298424	9301455	Cvi7	36998422	37002768
Cvi6	9351442	9354190	Cvi7	37201495	37207587
Cvi6	9412161	9414523	Cvi7	37267954	37270823
Cvi6	9423254	9425773	Cvi7	37263543	37265825
Cvi6	23296953	23298428	Cvi7	5629125	5630892
Cvi6	23509214	23522145	Cvi7	5709677	5720952
Cvi6	23585477	23589061	Cvi7	5751706	5754408
Cvi6	23883088	23888204	Cvi7	6129029	6133093
Cvi6	24047369	24049495	Cvi7	6146208	6148300
Cvi6	24163194	24168690	Cvi7	6176635	6182850
Cvi6	24214218	24216767	Cvi7	6198393	6201083
Cvi6	24391701	24407069	Cvi7	6412693	6420363
Cvi6	24728626	24756600	Cvi7	6447405	6474111
Cvi6	25007375	25011128	Cvi7	6644627	6648525
Cvi6	21409837	21410643	Cvi8	425716	425893
Cvi6	21620261	21621606	Cvi8	437193	440139
Cvi6	21828514	21847438	Cvi8	483789	494762
Cvi6	21847493	21852360	Cvi8	495196	498645
Cvi6	21994032	21995555	Cvi8	313563	319374
Cvi6	22170988	22173207	Cvi8	661988	664126
Cvi6	22712493	22726863	Cvi8	693244	703805
Cvi6	22738019	22741575	Cvi8	704596	709274
Cvi6	22769914	22772340	Cvi8	744879	745322
Cvi6	22974727	22976321	Cvi8	1017229	1019611
Cvi6	23210054	23212296	Cvi8	1175679	1176876
