# Supplementary material for: Genomic evidence for homoploid hybrid speciation between ancestors of two different genera
Source: Nat Commun. 2022 Apr 13;13:1987. doi: 10.1038/s41467-022-29643-4 (PMC9008057; doi:10.1038/s41467-022-29643-4)
Supplement: Supplementary file 12 — Source Data [file 41467_2022_29643_MOESM12_ESM.zip › Source Data/Fig.1c.block_links_between_six_species.txt]

CmaG0002015.1	CmaG0002069.1	Bpev01.c0980.g0007.m0001	Bpev01.c0298.g0047.m0001	55	+
CmaG0002071.1	CmaG0002125.1	Bpev01.c1047.g0003.m0001	Bpev01.c1534.g0011.m0001	48	+
CmaG0002127.1	CmaG0002159.1	Bpev01.c0505.g0003.m0001	Bpev01.c0505.g0033.m0001	31	+
CmaG0002212.1	CmaG0003110.1	Bpev01.c0617.g0020.m0001	Bpev01.c0096.g0028.m0001	806	-
CmaG0003111.1	CmaG0003156.1	Bpev01.c0245.g0002.m0001	Bpev01.c0245.g0037.m0001	40	+
CmaG0003157.1	CmaG0003238.1	Bpev01.c1085.g0015.m0001	Bpev01.c0702.g0015.m0001	77	-
CmaG0003312.1	CmaG0003412.1	Bpev01.c0484.g0008.m0001	Bpev01.c1724.g0002.m0001	102	-
CmaG0003413.1	CmaG0003554.1	Bpev01.c1318.g0005.m0001	Bpev01.c0978.g0013.m0001	123	-
CmaG0003620.1	CmaG0021678.1	Bpev01.c0762.g0002.m0001	Bpev01.c1247.g0003.m0001	89	-
CmaG0021624.1	CmaG0021575.1	Bpev01.c1609.g0004.m0001	Bpev01.c1145.g0001.m0001	57	-
CmaG0000003.1	CmaG0000102.1	Bpev01.c2048.g0001.m0001	Bpev01.c1668.g0003.m0001	106	+
CmaG0000149.1	CmaG0000231.1	Bpev01.c1111.g0004.m0001	Bpev01.c1803.g0002.m0001	101	+
CmaG0000225.1	CmaG0000312.1	Bpev01.c1290.g0001.m0001	Bpev01.c1080.g0004.m0001	128	+
CmaG0000329.1	CmaG0000435.1	Bpev01.c0777.g0002.m0001	Bpev01.c0470.g0001.m0001	101	-
CmaG0000492.1	CmaG0000971.1	Bpev01.c1834.g0002.m0001	Bpev01.c0036.g0060.m0002	465	-
CmaG0000972.1	CmaG0001065.1	Bpev01.c0006.g0001.m0001	Bpev01.c2209.g0001.m0001	119	-
CmaG0001113.1	CmaG0001175.1	Bpev01.c2016.g0004.m0001	Bpev01.c0466.g0002.m0001	63	-
CmaG0021560.1	CmaG0021506.1	Bpev01.c0572.g0014.m0002	Bpev01.c0656.g0006.m0001	61	-
CmaG0021689.1	CmaG0001943.1	Bpev01.c1476.g0003.m0001	Bpev01.c0572.g0013.m0001	53	-
CmaG0001904.1	CmaG0001759.1	Bpev01.c0435.g0006.m0003	Bpev01.c0304.g0035.m0001	130	-
CmaG0001200.1	CmaG0001247.1	Bpev01.c0473.g0035.m0001	Bpev01.c0473.g0001.m0001	40	-
CmaG0001249.1	CmaG0001292.1	Bpev01.c0679.g0018.m0001	Bpev01.c0568.g0020.m0001	36	+
CmaG0001294.1	CmaG0001618.1	Bpev01.c2295.g0006.m0001	Bpev01.c0595.g0011.m0001	332	+
CmaG0001636.1	CmaG0001694.1	Bpev01.c1700.g0005.m0001	Bpev01.c0455.g0002.m0001	46	-
CmaG0008598.1	CmaG0008648.1	Bpev01.c0224.g0053.m0001	Bpev01.c0224.g0007.m0001	48	-
CmaG0008651.1	CmaG0008799.1	Bpev01.c0473.g0039.m0001	Bpev01.c0154.g0094.m0001	137	+
CmaG0008942.1	CmaG0009064.1	Bpev01.c0213.g0007.m0001	Bpev01.c1836.g0004.m0001	106	-
CmaG0009066.1	CmaG0009102.1	Bpev01.c1836.g0005.m0001	Bpev01.c2168.g0001.m0001	41	+
CmaG0009142.1	CmaG0007954.1	Bpev01.c2271.g0001.m0001	Bpev01.c0394.g0033.m0001	924	+
CmaG0007953.1	CmaG0007876.1	Bpev01.c1167.g0002.m0001	Bpev01.c0106.g0012.m0001	71	+
CmaG0007846.1	CmaG0007690.1	Bpev01.c0327.g0013.m0001	Bpev01.c0169.g0055.m0001	151	+
CmaG0007677.1	CmaG0007572.1	Bpev01.c0082.g0001.m0001	Bpev01.c0082.g0080.m0001	92	-
CmaG0015878.1	CmaG0016501.1	Bpev01.c0050.g0001.m0002	Bpev01.c2522.g0001.m0001	559	+
CmaG0016543.1	CmaG0016598.1	Bpev01.c0257.g0006.m0001	Bpev01.c1225.g0009.m0001	51	+
CmaG0016614.1	CmaG0016694.1	Bpev01.c0039.g0005.m0001	Bpev01.c2413.g0002.m0001	75	+
CmaG0024024.1	CmaG0023983.1	Bpev01.c0626.g0009.m0001	Bpev01.c1114.g0001.m0001	37	+
CmaG0023975.1	CmaG0023896.1	Bpev01.c2151.g0001.m0001	Bpev01.c0549.g0008.m0001	64	+
CmaG0023855.1	CmaG0023694.1	Bpev01.c0364.g0015.m0001	Bpev01.c0488.g0010.m0001	146	+
CmaG0023693.1	CmaG0023189.1	Bpev01.c0189.g0003.m0001	Bpev01.c0051.g0206.m0001	477	+
CmaG0013865.1	CmaG0013831.1	Bpev01.c1527.g0002.m0001	Bpev01.c0004.g0002.m0001	33	+
CmaG0013823.1	CmaG0013710.1	Bpev01.c0129.g0107.m0001	Bpev01.c0129.g0002.m0001	109	-
CmaG0013709.1	CmaG0013343.1	Bpev01.c0739.g0029.m0001	Bpev01.c0053.g0025.m0001	361	+
CmaG0013316.1	CmaG0013283.1	Bpev01.c1471.g0001.m0001	Bpev01.c1468.g0002.m0001	29	-
CmaG0013276.1	CmaG0013124.1	Bpev01.c0988.g0001.m0001	Bpev01.c1390.g0001.m0001	179	+
CmaG0013045.1	CmaG0013001.1	Bpev01.c2065.g0006.m0001	Bpev01.c0138.g0002.m0001	47	+
CmaG0012999.1	CmaG0012958.1	Bpev01.c0137.g0021.m0001	Bpev01.c0136.g0002.m0001	44	-
CmaG0012957.1	CmaG0012564.1	Bpev01.c1762.g0003.m0001	Bpev01.c2537.g0001.m0001	391	+
CmaG0012563.1	CmaG0012505.1	Bpev01.c2609.g0001.m0001	Bpev01.c1893.g0001.m0001	62	-
CmaG0012462.1	CmaG0012207.1	Bpev01.c0023.g0053.m0001	Bpev01.c0022.g0186.m0001	246	+
CmaG0005914.1	CmaG0005863.1	Bpev01.c0134.g0127.m0001	Bpev01.c0083.g0002.m0002	47	-
CmaG0005861.1	CmaG0005523.1	Bpev01.c2470.g0005.m0001	Bpev01.c1675.g0002.m0001	314	+
CmaG0005500.1	CmaG0005454.1	Bpev01.c0162.g0036.m0001	Bpev01.c0525.g0003.m0001	68	+
CmaG0005408.1	CmaG0005361.1	Bpev01.c3046.g0004.m0001	Bpev01.c0241.g0002.m0002	45	+
CmaG0005336.1	CmaG0005296.1	Bpev01.c0688.g0012.m0001	Bpev01.c0155.g0053.m0001	41	+
CmaG0005240.1	CmaG0005207.1	Bpev01.c1533.g0007.m0001	Bpev01.c0496.g0025.m0001	32	-
CmaG0005206.1	CmaG0004918.1	Bpev01.c2783.g0001.m0001	Bpev01.c2567.g0001.m0001	275	+
CmaG0004809.1	CmaG0004716.1	Bpev01.c1437.g0003.m0001	Bpev01.c1436.g0002.m0001	103	+
CmaG0024040.1	CmaG0024113.1	Bpev01.c1885.g0002.m0001	Bpev01.c1486.g0003.m0001	71	+
CmaG0024216.1	CmaG0024567.1	Bpev01.c2410.g0002.m0001	Bpev01.c1424.g0001.m0001	316	+
CmaG0008569.1	CmaG0019952.1	Bpev01.c0147.g0028.m0001	Bpev01.c0147.g0006.m0001	35	+
CmaG0019762.1	CmaG0019145.1	Bpev01.c1537.g0003.m0001	Bpev01.c0866.g0011.m0001	618	+
CmaG0019099.1	CmaG0018847.1	Bpev01.c0213.g0051.m0001	Bpev01.c0776.g0010.m0001	244	+
CmaG0018846.1	CmaG0018598.1	Bpev01.c0177.g0020.m0001	Bpev01.c0398.g0001.m0001	202	+
CmaG0018584.1	CmaG0018047.1	Bpev01.c0901.g0001.m0001	Bpev01.c1431.g0005.m0001	492	+
CmaG0003837.1	CmaG0003882.1	Bpev01.c0819.g0004.m0001	Bpev01.c0462.g0002.m0001	55	+
CmaG0003935.1	CmaG0004046.1	Bpev01.c1616.g0002.m0001	Bpev01.c1099.g0010.m0001	96	+
CmaG0004072.1	CmaG0004251.1	Bpev01.c1099.g0010.m0001	Bpev01.c0232.g0005.m0001	143	+
CmaG0004433.1	CmaG0004568.1	Bpev01.c2396.g0001.m0001	Bpev01.c0344.g0002.m0001	121	+
CmaG0004584.1	CmaG0004673.1	Bpev01.c0245.g0083.m0001	Bpev01.c0726.g0005.m0001	66	-
CmaG0023161.1	CmaG0023102.1	Bpev01.c1354.g0001.m0001	Bpev01.c0667.g0036.m0001	51	-
CmaG0023096.1	CmaG0022613.1	Bpev01.c2102.g0005.m0001	Bpev01.c0162.g0020.m0001	467	+
CmaG0022584.1	CmaG0022505.1	Bpev01.c2539.g0001.m0001	Bpev01.c1359.g0001.m0001	76	+
CmaG0022483.1	CmaG0022422.1	Bpev01.c0481.g0003.m0001	Bpev01.c0888.g0006.m0001	75	+
CmaG0021462.1	CmaG0021321.1	Bpev01.c1004.g0004.m0001	Bpev01.c1761.g0005.m0001	139	-
CmaG0020764.1	CmaG0020169.1	Bpev01.c1513.g0001.m0001	Bpev01.c0214.g0008.m0001	618	-
CmaG0020165.1	CmaG0020140.1	Bpev01.c0750.g0001.m0001	Bpev01.c0799.g0002.m0001	37	-
CmaG0020139.1	CmaG0020048.1	Bpev01.c0214.g0006.m0001	Bpev01.c0557.g0056.m0001	75	+
CmaG0020047.1	CmaG0019987.1	Bpev01.c1202.g0001.m0001	Bpev01.c2675.g0001.m0001	59	-
CmaG0022395.1	CmaG0022314.1	Bpev01.c0522.g0004.m0001	Bpev01.c2136.g0001.m0001	84	-
CmaG0022310.1	CmaG0022217.1	Bpev01.c1837.g0003.m0001	Bpev01.c0995.g0001.m0003	87	+
CmaG0022215.1	CmaG0022188.1	Bpev01.c1419.g0002.m0001	Bpev01.c1544.g0011.m0001	25	+
CmaG0022151.1	CmaG0021979.1	Bpev01.c0864.g0005.m0001	Bpev01.c0120.g0049.m0001	160	+
CmaG0021978.1	CmaG0021769.1	Bpev01.c0170.g0066.m0001	Bpev01.c0203.g0002.m0001	241	+
CmaG0021317.1	CmaG0021222.1	Bpev01.c0285.g0004.m0001	Bpev01.c0870.g0020.m0001	88	-
CmaG0021207.1	CmaG0021033.1	Bpev01.c0428.g0007.m0001	Bpev01.c0057.g0003.m0001	169	-
CmaG0021036.1	CmaG0020974.1	Bpev01.c0803.g0001.m0001	Bpev01.c0379.g0002.m0001	53	+
CmaG0020973.1	CmaG0020907.1	Bpev01.c1402.g0002.m0001	Bpev01.c0149.g0015.m0001	64	-
CmaG0020906.1	CmaG0020870.1	Bpev01.c1161.g0001.m0001	Bpev01.c1100.g0019.m0001	37	-
CmaG0020868.1	CmaG0020826.1	Bpev01.c0037.g0002.m0001	Bpev01.c0037.g0031.m0001	35	-
CmaG0020813.1	CmaG0020779.1	Bpev01.c1041.g0001.m0001	Bpev01.c2741.g0001.m0001	44	-
CmaG0010635.1	CmaG0010556.1	Bpev01.c0243.g0059.m0001	Bpev01.c1221.g0002.m0001	70	+
CmaG0010538.1	CmaG0010489.1	Bpev01.c1040.g0031.m0001	Bpev01.c0633.g0023.m0001	40	+
CmaG0010488.1	CmaG0010422.1	Bpev01.c1610.g0010.m0001	Bpev01.c2104.g0001.m0001	67	+
CmaG0010314.1	CmaG0010241.1	Bpev01.c0292.g0032.m0001	Bpev01.c0292.g0001.m0001	42	-
CmaG0014052.1	CmaG0026804.1	Bpev01.c0283.g0017.m0001	Bpev01.c0469.g0001.m0001	94	+
CmaG0006272.1	CmaG0006080.1	Bpev01.c2063.g0001.m0001	Bpev01.c1312.g0003.m0001	193	+
CmaG0015872.1	CmaG0015764.1	Bpev01.c0502.g0004.m0001	Bpev01.c0569.g0002.m0001	101	+
CmaG0015755.1	CmaG0014409.1	Bpev01.c1515.g0001.m0001	Bpev01.c2037.g0001.m0001	306	+
CmaG0014464.1	CmaG0015006.1	Bpev01.c0332.g0019.m0001	Bpev01.c0195.g0008.m0001	489	+
CmaG0015007.1	CmaG0015109.1	Bpev01.c0166.g0049.m0001	Bpev01.c0135.g0074.m0001	89	+
CmaG0015110.1	CmaG0015165.1	Bpev01.c0135.g0073.m0001	Bpev01.c0281.g0093.m0001	56	-
CmaG0015170.1	CmaG0015524.1	Bpev01.c0281.g0096.m0001	Bpev01.c0052.g0224.m0001	329	+
CmaG0015528.1	CmaG0015561.1	Bpev01.c1040.g0001.m0001	Bpev01.c1040.g0030.m0001	31	+
CmaG0015562.1	CmaG0015640.1	Bpev01.c1435.g0012.m0001	Bpev01.c0566.g0003.m0001	81	+
CmaG0028396.1	CmaG0010207.1	Bpev01.c2571.g0001.m0001	Bpev01.c0699.g0022.m0001	553	-
CmaG0009492.1	CmaG0009558.1	Bpev01.c0032.g0012.m0001	Bpev01.c0967.g0006.m0001	75	+
CmaG0009581.1	CmaG0009656.1	Bpev01.c0610.g0002.m0001	Bpev01.c1712.g0001.m0001	81	+
CmaG0016803.1	CmaG0017055.1	Bpev01.c0618.g0002.m0001	Bpev01.c1170.g0012.m0001	234	+
CmaG0017057.1	CmaG0017248.1	Bpev01.c1028.g0014.m0001	Bpev01.c0857.g0005.m0001	172	-
CmaG0017269.1	CmaG0017300.1	Bpev01.c0640.g0020.m0001	Bpev01.c0555.g0006.m0001	28	+
CmaG0017301.1	CmaG0017479.1	Bpev01.c1057.g0001.m0001	Bpev01.c0399.g0008.m0001	179	-
CmaG0017578.1	CmaG0017628.1	Bpev01.c1466.g0002.m0001	Bpev01.c0402.g0037.m0001	46	-
CmaG0017630.1	CmaG0017677.1	Bpev01.c1477.g0002.m0001	Bpev01.c1719.g0004.m0001	53	+
CmaG0017734.1	CmaG0017770.1	Bpev01.c1657.g0004.m0001	Bpev01.c2966.g0003.m0001	37	+
CmaG0017785.1	CmaG0017831.1	Bpev01.c0857.g0004.m0001	Bpev01.c1972.g0013.m0001	45	+
CmaG0017832.1	CmaG0018019.1	Bpev01.c0555.g0007.m0001	Bpev01.c3512.g0004.m0001	188	+
CmaG0006274.1	CmaG0006334.1	Bpev01.c0918.g0031.m0001	Bpev01.c0645.g0029.m0001	60	+
CmaG0006335.1	CmaG0006389.1	Bpev01.c1874.g0010.m0001	Bpev01.c1378.g0001.m0001	50	-
CmaG0006390.1	CmaG0007251.1	Bpev01.c0874.g0002.m0001	Bpev01.c0135.g0001.m0001	799	+
CmaG0007295.1	CmaG0007367.1	Bpev01.c0906.g0020.m0001	Bpev01.c0333.g0006.m0001	64	+
CmaG0007383.1	CmaG0007571.1	Bpev01.c0069.g0001.m0001	Bpev01.c0120.g0007.m0001	171	+
CmaG0027054.1	CmaG0027110.1	Bpev01.c1615.g0002.m0001	Bpev01.c0017.g0004.m0001	50	+
CmaG0027246.1	CmaG0027461.1	Bpev01.c0024.g0043.m0001	Bpev01.c0732.g0012.m0001	200	+
CmaG0027463.1	CmaG0027606.1	Bpev01.c0732.g0011.m0001	Bpev01.c2161.g0002.m0001	129	-
CmaG0027609.1	CmaG0027855.1	Bpev01.c1339.g0001.m0001	Bpev01.c0634.g0023.m0001	233	+
CmaG0027861.1	CmaG0028234.1	Bpev01.c0365.g0051.m0001	Bpev01.c1072.g0001.m0001	331	+
CmaG0011819.1	CmaG0011318.1	Bpev01.c0992.g0014.m0001	Bpev01.c0536.g0002.m0001	82	+
CmaG0011365.1	CmaG0011582.1	Bpev01.c2596.g0001.m0001	Bpev01.c0404.g0032.m0001	205	+
CmaG0011615.1	CmaG0011673.1	Bpev01.c0523.g0022.m0001	Bpev01.c1985.g0009.m0001	68	-
CmaG0011684.1	CmaG0011724.1	Bpev01.c0253.g0002.m0001	Bpev01.c0253.g0034.m0001	36	+
CmaG0011726.1	CmaG0011776.1	Bpev01.c0744.g0001.m0001	Bpev01.c0254.g0009.m0001	48	-
CmaG0011774.1	CmaG0011814.1	Bpev01.c0800.g0003.m0001	Bpev01.c2368.g0001.m0001	41	+
CmaG0012185.1	CmaG0011906.1	Bpev01.c0772.g0001.m0001	Bpev01.c0992.g0013.m0001	235	-
CmaG0011901.1	CmaG0011834.1	Bpev01.c0472.g0006.m0001	Bpev01.c0115.g0020.m0001	53	-
CmaG0011831.1	CmaG0025956.1	Bpev01.c0404.g0037.m0001	Bpev01.c1188.g0007.m0002	106	+
CmaG0025984.1	CmaG0026188.1	Bpev01.c1988.g0003.m0001	Bpev01.c0030.g0038.m0001	187	+
CmaG0026198.1	CmaG0026236.1	Bpev01.c0564.g0001.m0001	Bpev01.c0564.g0034.m0001	36	-
CmaG0026351.1	CmaG0026452.1	Bpev01.c1195.g0001.m0001	Bpev01.c2182.g0001.m0001	97	+
CmaG0026464.1	CmaG0026496.1	Bpev01.c0710.g0003.m0001	Bpev01.c0458.g0018.m0001	33	+
CmaG0026519.1	CmaG0026702.1	Bpev01.c0279.g0007.m0001	Bpev01.c0089.g0035.m0001	180	+
CmaG0024659.1	CmaG0024898.1	Bpev01.c0480.g0092.m0001	Bpev01.c0577.g0031.m0001	228	+
CmaG0024900.1	CmaG0024960.1	Bpev01.c0214.g0027.m0001	Bpev01.c2361.g0013.m0001	59	-
CmaG0024962.1	CmaG0025770.1	Bpev01.c2000.g0001.m0001	Bpev01.c1250.g0010.m0002	788	+
CmaG0011085.1	CmaG0010890.1	Bpev01.c0959.g0004.m0001	Bpev01.c0545.g0029.m0001	187	+
CmaG0010889.1	CmaG0010833.1	Bpev01.c1407.g0002.m0001	Bpev01.c1553.g0007.m0001	56	-
CmaG0010832.1	CmaG0010754.1	Bpev01.c1406.g0001.m0001	Bpev01.c0604.g0014.m0001	80	+
CmaG0010678.1	CmaG0010638.1	Bpev01.c0659.g0001.m0001	Bpev01.c1183.g0024.m0001	40	+
CmaG0021560.1	CmaG0021506.1	Od015320.t1	Od015388.t2	61	-
CmaG0021689.1	CmaG0001729.1	Od015110.t1	Od015319.t1	249	-
CmaG0001180.1	CmaG0001726.1	Od014631.t2	Od015110.t1	512	+
CmaG0000001.1	CmaG0000312.1	Od019079.t1	Od019342.t1	286	-
CmaG0000313.1	CmaG0000862.1	Od018264.t1	Od018790.t1	538	+
CmaG0000867.1	CmaG0001173.1	Od018801.t1	Od019078.t1	292	+
CmaG0002007.1	CmaG0021582.1	Od019343.t1	Od020865.t1	1657	+
CmaG0008593.1	CmaG0011175.1	Od006069.t1	Od005122.t1	916	-
CmaG0008301.1	CmaG0007572.1	Od004699.t1	Od004071.t1	677	+
CmaG0008550.1	CmaG0008305.1	Od020867.t1	Od021087.t1	233	+
CmaG0015879.1	CmaG0016538.1	Od016713.t7	Od017274.t1	609	+
CmaG0016593.1	CmaG0016741.1	Od018040.t2	Od018189.t1	149	-
CmaG0024024.1	CmaG0023189.1	Od017275.t1	Od018034.t1	797	-
CmaG0005531.1	CmaG0004986.1	Od001291.t1	Od000905.t1	459	+
CmaG0005914.1	CmaG0005537.1	Od010140.t1	Od010450.t1	342	+
CmaG0004982.1	CmaG0004854.1	Od010052.t1	Od010139.t1	106	-
CmaG0004828.1	CmaG0004716.1	Od009970.t1	Od010044.t4	92	-
CmaG0024026.1	CmaG0024586.1	Od009325.t1	Od009743.t1	484	+
CmaG0013948.1	CmaG0013867.1	Od009888.t1	Od009969.t1	82	+
CmaG0013578.1	CmaG0013523.1	Od013241.t1	Od013280.t1	47	+
CmaG0013522.1	CmaG0012259.1	Od010919.t1	Od012073.t1	1208	+
CmaG0012257.1	CmaG0012207.1	Od010808.t1	Od010857.t1	50	-
CmaG0013865.1	CmaG0013581.1	Od014369.t1	Od014630.t1	273	-
CmaG0019950.1	CmaG0019022.1	Od004027.t1	Od003086.t1	935	+
CmaG0019019.1	CmaG0018598.1	Od002802.t1	Od002376.t1	424	-
CmaG0018577.1	CmaG0018265.1	Od003083.t1	Od002779.t1	308	-
CmaG0018258.1	CmaG0018047.1	Od002375.t1	Od002195.t1	195	+
CmaG0003851.1	CmaG0004046.1	Od014238.t1	Od014366.t1	159	-
CmaG0004073.1	CmaG0004509.1	Od013935.t1	Od014235.t1	362	-
CmaG0004505.1	CmaG0004673.1	Od013806.t1	Od013910.t1	133	-
CmaG0008569.1	CmaG0019939.1	Od025010.t1	Od024979.t1	46	-
CmaG0023161.1	CmaG0022695.1	Od005121.t1	Od004700.t1	443	+
CmaG0022694.1	CmaG0022398.1	Od021088.t1	Od021418.t1	313	+
CmaG0021771.1	CmaG0021321.1	Od021419.t1	Od021503.t1	112	-
CmaG0020777.1	CmaG0019985.1	Od021507.t1	Od022300.t1	793	+
CmaG0022397.1	CmaG0021727.1	Od022825.t1	Od022304.t1	577	-
CmaG0021728.1	CmaG0021769.1	Od023344.t1	Od023279.t1	52	+
CmaG0021318.1	CmaG0021198.1	Od023508.t1	Od023346.t1	148	+
CmaG0021196.1	CmaG0020779.1	Od023274.t1	Od022826.t1	433	-
CmaG0014584.1	CmaG0015041.1	Od001709.t3	Od001299.t1	433	-
CmaG0015080.1	CmaG0015242.1	Od001907.t1	Od001710.t1	179	-
CmaG0015235.1	CmaG0015365.1	Od002132.t1	Od001977.t1	142	-
CmaG0010635.1	CmaG0010385.1	Od010600.t1	Od010807.t1	228	-
CmaG0010362.1	CmaG0026844.1	Od010456.t1	Od010597.t1	171	-
CmaG0026888.1	CmaG0005952.1	Od016054.t1	Od016329.t1	319	-
CmaG0026796.1	CmaG0023164.1	Od016273.t1	Od016292.t1	36	+
CmaG0015874.1	CmaG0014581.1	Od015544.t1	Od016053.t1	560	+
CmaG0015366.1	CmaG0015724.1	Od016331.t1	Od016708.t1	368	+
CmaG0017474.1	CmaG0018001.1	Od007660.t1	Od007175.t1	506	-
CmaG0028396.1	CmaG0009900.1	Od012605.t1	Od012846.t1	243	+
CmaG0009902.1	CmaG0010094.1	Od013534.t1	Od013722.t1	190	+
CmaG0010116.1	CmaG0010215.1	Od013725.t1	Od013804.t1	89	+
CmaG0009447.1	CmaG0016778.1	Od012375.t1	Od012590.t1	223	-
CmaG0016803.1	CmaG0017118.1	Od012076.t1	Od012374.t1	307	-
CmaG0017120.1	CmaG0017184.1	Od010858.t1	Od010918.t1	62	+
CmaG0017185.1	CmaG0017473.1	Od013281.t1	Od013533.t1	270	+
CmaG0027127.1	CmaG0028234.1	Od000904.t1	Od000001.t1	1000	+
CmaG0006274.1	CmaG0026941.1	Od007899.t1	Od009152.t1	1307	+
CmaG0027013.1	CmaG0027125.1	Od009186.t1	Od009297.t1	112	+
CmaG0011432.1	CmaG0011814.1	Od007147.t1	Od006818.t1	355	+
CmaG0025842.1	CmaG0026702.1	Od006817.t1	Od006073.t1	800	-
CmaG0011822.1	CmaG0011431.1	Od013047.t1	Od013226.t1	194	+
CmaG0012185.1	CmaG0011909.1	Od012851.t1	Od013048.t1	234	-
CmaG0011889.1	CmaG0011859.1	Od015436.t1	Od015473.t1	34	+
CmaG0024659.1	CmaG0025365.1	Od024975.t1	Od024300.t1	691	+
CmaG0025386.1	CmaG0025770.1	Od024293.t1	Od024008.t1	331	+
CmaG0025773.1	CmaG0010793.1	Od024007.t1	Od023686.t1	362	+
CmaG0010791.1	CmaG0010640.1	Od023664.t1	Od023509.t1	153	+
Cvi000032.t1	Cvi002282.t1	Cfa004406.t1	Cfa002355.t1	2149	+
Cvi002315.t1	Cvi002579.t1	Cfa002358.t1	Cfa002165.t1	226	+
Cvi002613.t1	Cvi003321.t1	Cfa002161.t1	Cfa001647.t1	604	+
Cvi003334.t1	Cvi003427.t1	Cfa001616.t1	Cfa001538.t1	86	+
Cvi003457.t1	Cvi003600.t1	Cfa001530.t1	Cfa001408.t1	133	+
Cvi003621.t1	Cvi003894.t1	Cfa001406.t1	Cfa001152.t1	264	+
Cvi004049.t1	Cvi004120.t1	Cfa001088.t1	Cfa001010.t1	75	-
Cvi004145.t1	Cvi004481.t1	Cfa001003.t1	Cfa000751.t1	291	+
Cvi004486.t1	Cvi004584.t2	Cfa000748.t1	Cfa000684.t1	80	-
Cvi004592.t1	Cvi005037.t1	Cfa000681.t1	Cfa000280.t1	423	+
Cvi005106.t1	Cvi005379.t1	Cfa000279.t1	Cfa000001.t1	276	+
Cvi005403.t1	Cvi006148.t1	Cfa011863.t1	Cfa011286.t1	656	+
Cvi006171.t1	Cvi006287.t1	Cfa011279.t1	Cfa011197.t2	98	+
Cvi006356.t1	Cvi006487.t1	Cfa011198.t1	Cfa011101.t1	113	+
Cvi006534.t1	Cvi006627.t1	Cfa011097.t1	Cfa011041.t1	73	+
Cvi006721.t1	Cvi006873.t1	Cfa011012.t1	Cfa010912.t1	124	+
Cvi006896.t1	Cvi006993.t1	Cfa010901.t1	Cfa010853.t1	69	+
Cvi007031.t1	Cvi007092.t1	Cfa010848.t1	Cfa010810.t1	48	-
Cvi007114.t1	Cvi007231.t1	Cfa010825.t1	Cfa010758.t1	89	+
Cvi007264.t1	Cvi007522.t1	Cfa010759.t1	Cfa010546.t1	235	+
Cvi007555.t1	Cvi007621.t3	Cfa010550.t1	Cfa010482.t1	67	+
Cvi007669.t1	Cvi007764.t1	Cfa010465.t1	Cfa010407.t1	75	+
Cvi007814.t1	Cvi007889.t1	Cfa010398.t1	Cfa010361.t1	53	+
Cvi008009.t1	Cvi008267.t1	Cfa010306.t1	Cfa010111.t1	225	+
Cvi008304.t1	Cvi008421.t1	Cfa010103.t1	Cfa010023.t1	97	-
Cvi008476.t1	Cvi008837.t1	Cfa010020.t1	Cfa009681.t1	350	+
Cvi008860.t1	Cvi009037.t1	Cfa009673.t1	Cfa009520.t1	165	+
Cvi009038.t1	Cvi009453.t1	Cfa004407.t1	Cfa004793.t1	401	+
Cvi009530.t1	Cvi009885.t1	Cfa004816.t1	Cfa005082.t1	308	+
Cvi009929.t1	Cvi010277.t1	Cfa005092.t1	Cfa005414.t1	335	+
Cvi010303.t1	Cvi010389.t1	Cfa005417.t1	Cfa005490.t1	80	+
Cvi010430.t1	Cvi010708.t1	Cfa005493.t1	Cfa005642.t1	204	+
Cvi010773.t1	Cvi011555.t1	Cfa005679.t1	Cfa006405.t1	754	+
Cvi011591.t1	Cvi012345.t1	Cfa006395.t2	Cfa007123.t1	741	+
Cvi012358.t2	Cvi013658.t1	Cfa014182.t1	Cfa013042.t2	1218	+
Cvi013679.t1	Cvi014025.t1	Cfa013032.t1	Cfa012796.t1	286	+
Cvi014032.t1	Cvi014164.t1	Cfa012784.t1	Cfa012684.t2	115	+
Cvi014198.t1	Cvi014657.t1	Cfa012683.t1	Cfa012310.t1	414	+
Cvi014691.t1	Cvi015160.t1	Cfa012308.t1	Cfa011867.t1	455	+
Cvi015189.t1	Cvi015280.t1	Cfa009482.t1	Cfa009416.t1	78	-
Cvi015283.t1	Cvi016515.t1	Cfa009425.t1	Cfa008325.t1	1165	+
Cvi016877.t1	Cvi017600.t1	Cfa008324.t1	Cfa007681.t1	682	+
Cvi017698.t1	Cvi017845.t1	Cfa007677.t1	Cfa007525.t1	151	+
Cvi017873.t1	Cvi018298.t1	Cfa007523.t1	Cfa007129.t1	410	+
Cvi018319.t1	Cvi018903.t1	Cfa020947.t1	Cfa020484.t1	520	+
Cvi018936.t1	Cvi019164.t1	Cfa020476.t1	Cfa020252.t1	226	+
Cvi019206.t1	Cvi019962.t1	Cfa020249.t1	Cfa019622.t1	689	+
Cvi020082.t1	Cvi020173.t1	Cfa019590.t1	Cfa019507.t1	87	+
Cvi020203.t1	Cvi021046.t1	Cfa019506.t1	Cfa018684.t1	833	+
Cvi021069.t1	Cvi021215.t1	Cfa016399.t1	Cfa016255.t1	145	-
Cvi021219.t1	Cvi022441.t1	Cfa016253.t1	Cfa015185.t1	1143	+
Cvi022520.t1	Cvi022833.t1	Cfa015145.t1	Cfa014938.t1	255	+
Cvi022842.t1	Cvi022873.t1	Cfa014928.t1	Cfa014907.t1	26	-
Cvi022882.t1	Cvi022943.t1	Cfa014903.t1	Cfa014853.t1	56	+
Cvi022998.t1	Cvi023785.t1	Cfa014855.t1	Cfa014234.t2	700	+
Cvi023810.t1	Cvi023873.t1	Cfa014234.t2	Cfa014184.t1	57	+
Cvi023880.t1	Cvi024354.t1	Cfa018677.t1	Cfa018240.t1	456	+
Cvi024394.t1	Cvi025704.t1	Cfa018241.t1	Cfa017162.t1	1189	+
Cvi025729.t1	Cvi025969.t1	Cfa017169.t1	Cfa016930.t1	240	+
Cvi025992.t1	Cvi026193.t1	Cfa016929.t1	Cfa016742.t1	194	+
Cvi026224.t1	Cvi026533.t1	Cfa016755.t1	Cfa016452.t1	306	+
Cvi026556.t1	Cvi026577.t1	Cfa016447.t1	Cfa016427.t1	21	+
OreG0005923.2	OreG0013131.1	Cfa004361.t1	Cfa002698.t1	1888	+
OreG0013130.1	OreG0013102.2	Cfa000117.t1	Cfa000087.t1	29	+
OreG0014163.1	OreG0021333.1	Cfa002694.t1	Cfa002382.t1	357	+
OreG0004268.1	OreG0000137.1	Cfa002355.t1	Cfa002165.t1	183	+
OreG0017742.1	OreG0017652.2	Cfa001241.t1	Cfa001156.t1	88	-
OreG0017650.1	OreG0010959.1	Cfa002184.t1	Cfa001810.t1	404	+
OreG0010954.1	OreG0010821.1	Cfa001808.t1	Cfa001717.t1	111	+
OreG0002585.1	OreG0020296.1	Cfa001714.t1	Cfa001647.t1	71	+
OreG0020272.4	OreG0016744.2	Cfa001616.t1	Cfa001242.t1	424	+
OreG0006249.1	OreG0026893.1	Cfa001155.t2	Cfa001094.t1	69	+
OreG0026572.1	OreG0012883.1	Cfa001041.t1	Cfa000408.t1	684	+
OreG0012861.1	OreG0025841.1	Cfa000406.t1	Cfa000280.t1	143	+
OreG0003806.1	OreG0003537.4	Cfa000279.t1	Cfa000101.t1	189	+
OreG0001632.1	OreG0001672.1	Cfa000040.t1	Cfa000001.t1	40	+
OreG0012992.1	OreG0012941.1	Cfa004406.t1	Cfa004364.t1	47	+
OreG0015663.1	OreG0019584.1	Cfa011863.t1	Cfa011685.t1	198	+
OreG0022258.1	OreG0022227.1	Cfa011046.t1	Cfa011019.t1	29	-
OreG0022205.1	OreG0015040.2	Cfa011675.t1	Cfa011546.t1	130	+
OreG0007119.1	OreG0017307.3	Cfa011528.t1	Cfa011255.t1	300	+
OreG0024186.1	OreG0023545.1	Cfa011239.t1	Cfa011187.t1	65	+
OreG0001988.1	OreG0002442.1	Cfa011147.t1	Cfa011048.t1	119	+
OreG0017298.1	OreG0018504.1	Cfa011017.t1	Cfa010912.t1	116	+
OreG0018251.1	OreG0016406.1	Cfa010903.t1	Cfa010802.t1	118	+
OreG0018622.1	OreG0018650.1	Cfa010798.t1	Cfa010765.t1	31	+
OreG0011412.1	OreG0020993.1	Cfa010755.t1	Cfa010581.t1	181	+
OreG0023275.1	OreG0009211.1	Cfa010552.t1	Cfa010361.t1	215	+
OreG0023633.1	OreG0001377.1	Cfa010245.t1	Cfa010109.t1	148	+
OreG0022040.1	OreG0022098.1	Cfa010105.t1	Cfa010054.t1	55	-
OreG0002046.1	OreG0025476.1	Cfa010021.t1	Cfa009703.t1	358	+
OreG0025475.1	OreG0025413.3	Cfa010295.t1	Cfa010246.t1	55	-
OreG0022904.1	OreG0022813.1	Cfa009700.t1	Cfa009621.t1	85	+
OreG0003491.1	OreG0006050.1	Cfa009620.t1	Cfa009520.t1	105	+
OreG0020996.1	OreG0021058.1	Cfa018461.t1	Cfa018404.t1	60	+
OreG0002522.1	OreG0002558.1	Cfa004407.t1	Cfa004435.t1	32	+
OreG0023013.1	OreG0016592.1	Cfa004441.t1	Cfa004496.t1	64	+
OreG0009574.1	OreG0007112.2	Cfa004501.t1	Cfa004777.t1	288	+
OreG0017154.1	OreG0017792.1	Cfa004778.t1	Cfa005490.t1	797	+
OreG0022979.1	OreG0022928.1	Cfa006389.t1	Cfa006450.t1	56	-
OreG0022927.1	OreG0020376.1	Cfa005503.t2	Cfa005543.t1	46	+
OreG0025802.2	OreG0001599.1	Cfa005544.t1	Cfa006344.t1	857	+
OreG0019141.1	OreG0007607.1	Cfa006345.t1	Cfa006380.t1	36	+
OreG0008937.1	OreG0025022.1	Cfa006451.t1	Cfa006564.t1	122	+
OreG0018372.1	OreG0018413.1	Cfa006584.t1	Cfa006616.t1	37	-
OreG0002617.1	OreG0003248.1	Cfa006617.t1	Cfa007124.t1	566	+
OreG0013356.1	OreG0013549.1	Cfa009482.t1	Cfa009350.t1	160	+
OreG0001307.4	OreG0001273.1	Cfa009347.t1	Cfa009317.t1	32	+
OreG0006323.1	OreG0002195.1	Cfa009316.t1	Cfa008748.t1	636	+
OreG0002192.1	OreG0002157.1	Cfa007432.t1	Cfa007407.t1	30	-
OreG0022807.1	OreG0020371.1	Cfa008747.t1	Cfa008678.t1	78	+
OreG0005136.1	OreG0000683.1	Cfa008630.t1	Cfa008325.t1	345	+
OreG0014135.1	OreG0018907.1	Cfa008324.t1	Cfa007681.t1	731	+
OreG0012143.1	OreG0017919.1	Cfa007680.t2	Cfa007433.t1	277	+
OreG0011718.1	OreG0012398.1	Cfa007406.t1	Cfa007185.t1	244	+
OreG0022273.1	OreG0022332.3	Cfa007184.t1	Cfa007140.t1	51	-
OreG0016455.1	OreG0008790.1	Cfa020947.t1	Cfa020908.t1	48	-
OreG0022519.1	OreG0022569.1	Cfa020906.t1	Cfa020862.t1	47	+
OreG0022592.1	OreG0003352.1	Cfa020861.t1	Cfa020745.t1	147	+
OreG0015245.1	OreG0013061.1	Cfa020744.t1	Cfa020514.t1	254	+
OreG0024360.1	OreG0024636.1	Cfa020488.t1	Cfa020258.t2	252	+
OreG0000373.2	OreG0000456.1	Cfa019571.t1	Cfa019507.t1	73	-
OreG0000459.1	OreG0017537.1	Cfa020248.t1	Cfa019967.t1	333	+
OreG0002401.1	OreG0019863.1	Cfa019887.t1	Cfa019572.t1	336	+
OreG0007792.5	OreG0012375.1	Cfa019499.t1	Cfa019175.t1	365	+
OreG0023027.1	OreG0014324.3	Cfa019119.t1	Cfa018683.t1	465	+
OreG0011603.1	OreG0015838.1	Cfa014183.t1	Cfa013372.t2	888	+
OreG0021742.1	OreG0021335.1	Cfa013370.t1	Cfa013047.t1	363	+
OreG0000030.1	OreG0013871.1	Cfa013046.t1	Cfa012890.t2	166	+
OreG0008582.1	OreG0011173.1	Cfa012784.t1	Cfa012616.t1	200	+
OreG0011178.1	OreG0011257.1	Cfa012887.t1	Cfa012835.t1	65	+
OreG0025292.1	OreG0005129.1	Cfa012602.t1	Cfa012387.t1	225	+
OreG0020518.1	OreG0014647.1	Cfa012385.t1	Cfa012320.t1	74	+
OreG0007919.1	OreG0021157.1	Cfa012296.t1	Cfa012142.t1	175	+
OreG0020591.2	OreG0020921.1	Cfa012141.t1	Cfa011865.t1	302	+
OreG0021774.1	OreG0021743.1	Cfa017166.t1	Cfa017125.t1	36	+
OreG0006132.1	OreG0006056.1	Cfa016380.t1	Cfa016314.t1	71	+
OreG0015940.1	OreG0016207.1	Cfa016253.t1	Cfa016027.t1	246	+
OreG0002145.1	OreG0015795.1	Cfa016040.t1	Cfa015808.t1	259	+
OreG0019397.1	OreG0017198.1	Cfa015797.t1	Cfa015260.t1	611	+
OreG0003982.2	OreG0004043.1	Cfa016307.t1	Cfa016260.t1	54	+
OreG0004047.1	OreG0004112.1	Cfa015176.t1	Cfa015110.t1	61	+
OreG0004125.1	OreG0004191.2	Cfa014840.t1	Cfa014795.t1	55	+
OreG0024247.1	OreG0026526.1	Cfa015108.t1	Cfa014907.t1	218	+
OreG0001397.1	OreG0023528.1	Cfa014790.t1	Cfa014508.t1	307	+
OreG0026522.1	OreG0020029.4	Cfa014472.t1	Cfa014286.t2	198	+
OreG0020032.1	OreG0020083.2	Cfa014281.t1	Cfa014241.t1	46	-
OreG0000618.1	OreG0007959.1	Cfa014239.t1	Cfa014184.t1	77	+
OreG0007951.2	OreG0013597.1	Cfa015265.t1	Cfa015213.t1	62	-
OreG0012624.1	OreG0012694.1	Cfa018678.t2	Cfa018614.t1	67	+
OreG0010377.1	OreG0010251.1	Cfa018585.t1	Cfa018476.t1	118	+
OreG0016562.1	OreG0022739.1	Cfa018404.t1	Cfa017907.t1	565	+
OreG0007646.2	OreG0020442.1	Cfa017853.t1	Cfa017808.t1	57	+
OreG0000134.1	OreG0000066.1	Cfa017807.t1	Cfa017754.t1	61	+
OreG0010698.2	OreG0023902.1	Cfa017700.t1	Cfa017302.t1	436	+
OreG0023878.1	OreG0025914.1	Cfa017299.t1	Cfa017170.t1	142	+
OreG0027262.1	OreG0027487.1	Cfa017118.t1	Cfa016930.t1	206	+
OreG0027510.1	OreG0008466.1	Cfa016929.t1	Cfa016568.t1	399	+
OreG0008467.1	OreG0008529.1	Cfa017906.t1	Cfa017862.t1	53	+
OreG0007533.2	OreG0017224.1	Cfa016567.t1	Cfa016425.t1	157	+
OreG0017720.1	OreG0017651.1	Od000074.t1	Od000001.t1	71	-
OreG0009905.2	OreG0000061.1	Od000903.t4	Od000811.t1	104	+
OreG0018597.1	OreG0010822.1	Od000785.t1	Od000560.t1	253	+
OreG0002585.1	OreG0020106.1	Od000559.t1	Od000322.t1	251	+
OreG0016861.1	OreG0016744.2	Od000313.t1	Od000076.t1	261	+
OreG0025225.1	OreG0025817.1	Od001252.t1	Od000905.t1	378	-
OreG0005923.2	OreG0004369.1	Od007950.t1	Od009106.t1	1211	+
OreG0013130.1	OreG0013101.2	Od010246.t1	Od010277.t1	30	-
OreG0017644.1	OreG0015327.1	Od009107.t1	Od009183.t3	67	+
OreG0015326.1	OreG0009890.1	Od009187.t1	Od009317.t1	121	+
OreG0006247.1	OreG0026868.4	Od009888.t1	Od009949.t1	58	-
OreG0026870.1	OreG0026898.2	Od009751.t1	Od009791.t1	34	+
OreG0006945.1	OreG0021852.1	Od009398.t1	Od009740.t1	350	-
OreG0021860.1	OreG0025058.1	Od009300.t1	Od009364.t1	60	-
OreG0025060.1	OreG0025223.1	Od009970.t1	Od010139.t1	166	+
OreG0003813.1	OreG0003536.1	Od010278.t1	Od010450.t1	189	-
OreG0022604.1	OreG0022627.1	Od010217.t1	Od010245.t1	26	-
OreG0001632.1	OreG0001682.1	Od010140.t1	Od010192.t1	51	-
OreG0012992.1	OreG0012941.1	Od007899.t1	Od007949.t1	51	+
OreG0004368.1	OreG0013891.1	Od017275.t1	Od017867.t1	601	-
OreG0013886.1	OreG0013282.1	Od018091.t1	Od018259.t1	136	+
OreG0013277.1	OreG0013131.1	Od017135.t1	Od017274.t1	143	-
OreG0014163.1	OreG0009353.1	Od016713.t7	Od017131.t1	438	-
OreG0009351.1	OreG0000137.1	Od017880.t1	Od018045.t1	145	+
OreG0015664.1	OreG0019584.1	Od006817.t1	Od006590.t2	224	+
OreG0022205.1	OreG0015040.2	Od006586.t1	Od006444.t1	136	+
OreG0007119.1	OreG0019690.1	Od006432.t1	Od006073.t1	321	+
OreG0020995.1	OreG0021058.1	Od007453.t1	Od007366.t1	75	+
OreG0025695.1	OreG0025476.1	Od007147.t1	Od006973.t1	196	+
OreG0022904.1	OreG0022813.1	Od006970.t1	Od006899.t1	81	+
OreG0003491.1	OreG0006050.1	Od006898.t1	Od006818.t1	94	+
OreG0023633.1	OreG0010413.1	Od012876.t1	Od013001.t1	152	+
OreG0004946.1	OreG0019425.1	Od013063.t1	Od013115.t1	62	-
OreG0022040.1	OreG0022098.1	Od013004.t1	Od013057.t1	56	-
OreG0002053.1	OreG0025693.1	Od013089.t1	Od013226.t1	163	+
OreG0025475.1	OreG0025447.1	Od012851.t1	Od012875.t1	26	-
OreG0022262.1	OreG0022225.1	Od018690.t1	Od018726.t1	37	+
OreG0019686.1	OreG0017311.1	Od019047.t1	Od019074.t1	35	-
OreG0024186.1	OreG0023545.1	Od018928.t1	Od019010.t1	82	-
OreG0001988.1	OreG0002518.1	Od018828.t1	Od018890.t1	64	-
OreG0006183.1	OreG0002442.1	Od018727.t1	Od018805.t1	86	-
OreG0017286.1	OreG0024792.1	Od018577.t1	Od018688.t1	122	-
OreG0009412.1	OreG0007259.1	Od018503.t1	Od018552.t1	62	-
OreG0015054.7	OreG0018651.1	Od018370.t2	Od018500.t2	124	-
OreG0018652.1	OreG0018695.1	Od018891.t1	Od018925.t1	39	+
OreG0011411.1	OreG0011433.1	Od018324.t1	Od018346.t1	23	-
OreG0009077.1	OreG0009019.1	Od018264.t1	Od018320.t1	57	-
OreG0009018.1	OreG0020993.1	Od019279.t1	Od019342.t1	74	-
OreG0017356.1	OreG0009239.1	Od019076.t1	Od019282.t1	252	-
OreG0025768.1	OreG0025793.1	Od003126.t2	Od003104.t1	24	-
OreG0022979.1	OreG0022928.1	Od011303.t1	Od011350.t1	49	-
OreG0009958.1	OreG0009912.1	Od013241.t1	Od013280.t1	43	+
OreG0009911.2	OreG0001600.1	Od010919.t1	Od011257.t1	373	+
OreG0019141.1	OreG0007607.1	Od011258.t1	Od011289.t1	34	+
OreG0008937.1	OreG0025022.1	Od011352.t1	Od011489.t1	134	+
OreG0018372.1	OreG0017906.1	Od011512.t1	Od011576.t1	60	-
OreG0002617.1	OreG0003188.1	Od011562.t1	Od012074.t1	541	+
OreG0003189.1	OreG0003247.1	Od010808.t1	Od010857.t1	54	-
OreG0002522.1	OreG0002555.1	Od013806.t1	Od013837.t1	32	+
OreG0023014.1	OreG0016592.1	Od013845.t1	Od013910.t1	69	+
OreG0009571.1	OreG0007112.2	Od013946.t1	Od014207.t1	278	+
OreG0017151.1	OreG0023746.1	Od014208.t1	Od014288.t1	95	+
OreG0023745.1	OreG0014003.1	Od014541.t1	Od015263.t1	778	+
OreG0022927.1	OreG0020376.1	Od015264.t1	Od015355.t1	69	+
OreG0025802.2	OreG0005026.1	Od015357.t1	Od015434.t1	64	+
OreG0000210.1	OreG0010193.1	Od014289.t1	Od014367.t1	95	-
OreG0010188.1	OreG0009960.1	Od014368.t1	Od014540.t1	199	-
OreG0013375.1	OreG0013543.1	Od004027.t1	Od003887.t1	154	+
OreG0001307.4	OreG0001273.1	Od003885.t1	Od003851.t1	35	+
OreG0006346.1	OreG0002195.1	Od003840.t1	Od003200.t1	665	+
OreG0022807.1	OreG0020371.1	Od003199.t1	Od003127.t1	80	+
OreG0005135.1	OreG0000683.1	Od003083.t1	Od002730.t1	372	+
OreG0016277.1	OreG0016308.1	Od002725.t1	Od002679.t1	50	+
OreG0000899.1	OreG0011967.1	Od001909.t1	Od001299.t1	633	-
OreG0011975.2	OreG0017927.1	Od002132.t1	Od001994.t1	137	-
OreG0002192.1	OreG0002156.1	Od016337.t1	Od016369.t1	34	-
OreG0016309.1	OreG0027254.1	Od016054.t1	Od016086.t1	42	-
OreG0019546.2	OreG0000904.1	Od015518.t1	Od016053.t1	583	+
OreG0011718.1	OreG0012397.1	Od016370.t1	Od016643.t1	272	+
OreG0022273.1	OreG0022332.3	Od016644.t4	Od016697.t2	56	-
OreG0006292.2	OreG0006322.1	Od021791.t1	Od021818.t1	28	-
OreG0013354.1	OreG0013385.1	Od025010.t1	Od024979.t1	32	-
OreG0024364.1	OreG0018919.1	Od004933.t1	Od004700.t1	253	-
OreG0000459.1	OreG0000537.1	Od005012.t5	Od004941.t1	75	-
OreG0000539.1	OreG0004713.1	Od004699.t1	Od004597.t1	126	-
OreG0016455.1	OreG0008790.1	Od013764.t1	Od013804.t1	49	+
OreG0022520.1	OreG0022568.1	Od013725.t1	Od013763.t1	43	-
OreG0022569.1	OreG0024260.1	Od013547.t1	Od013722.t1	196	-
OreG0015234.1	OreG0003437.1	Od012701.t1	Od012849.t1	144	-
OreG0018511.1	OreG0019821.1	Od012377.t1	Od012699.t1	294	+
OreG0003441.1	OreG0013061.1	Od021125.t1	Od021254.t1	127	-
OreG0000373.2	OreG0000454.1	Od021327.t1	Od021421.t3	87	-
OreG0004714.1	OreG0017537.1	Od020952.t1	Od021087.t1	147	-
OreG0019822.3	OreG0019863.1	Od021255.t1	Od021323.t1	53	+
OreG0007792.5	OreG0012376.2	Od021433.t2	Od021790.t1	384	+
OreG0023027.1	OreG0014324.3	Od021859.t1	Od022300.t1	468	+
OreG0021774.1	OreG0021743.1	Od005335.t1	Od005281.t1	41	+
OreG0011602.1	OreG0015837.1	Od024975.t1	Od024069.t2	938	+
OreG0021741.1	OreG0021335.1	Od024068.t1	Od023704.t1	385	+
OreG0000030.1	OreG0013871.1	Od023703.t1	Od023531.t1	174	+
OreG0008580.1	OreG0023585.1	Od023319.t1	Od023252.t1	52	-
OreG0019274.5	OreG0011174.1	Od023241.t1	Od023056.t1	191	+
OreG0011202.1	OreG0011257.1	Od022805.t1	Od022771.t1	44	-
OreG0025292.1	OreG0005118.1	Od023046.t1	Od022826.t1	222	+
OreG0020516.1	OreG0007927.1	Od023506.t1	Od023354.t1	123	-
OreG0007928.1	OreG0021159.1	Od022770.t1	Od022604.t1	178	+
OreG0020590.1	OreG0020914.1	Od022603.t1	Od022304.t1	312	+
OreG0004123.1	OreG0004192.1	Od002591.t1	Od002529.t1	66	-
OreG0016387.1	OreG0026564.1	Od002481.t6	Od002162.t1	292	-
OreG0001397.1	OreG0001883.5	Od002677.t1	Od002600.t1	77	-
OreG0026522.1	OreG0020030.1	Od010471.t1	Od010699.t1	220	+
OreG0020031.1	OreG0020084.1	Od010701.t1	Od010740.t1	46	-
OreG0000618.1	OreG0007956.1	Od010742.t1	Od010807.t1	85	+
OreG0001885.1	OreG0023528.1	Od016087.t1	Od016305.t1	237	+
OreG0006132.1	OreG0006058.1	Od019412.t1	Od019501.t1	82	-
OreG0015937.1	OreG0016209.1	Od019521.t1	Od019753.t1	252	+
OreG0002138.3	OreG0015795.1	Od019756.t1	Od020020.t1	275	+
OreG0019397.1	OreG0017197.1	Od020025.t1	Od020611.t1	637	+
OreG0007049.1	OreG0006997.1	Od020703.t2	Od020774.t1	61	+
OreG0003982.2	OreG0004045.2	Od019349.t1	Od019410.t1	62	-
OreG0004047.1	OreG0004116.1	Od020766.t1	Od020850.t1	71	+
OreG0007951.2	OreG0013599.1	Od020613.t1	Od020713.t1	87	-
OreG0012645.1	OreG0012694.1	Od007661.t1	Od007613.t1	49	+
OreG0010378.1	OreG0010251.1	Od007568.t1	Od007458.t1	119	+
OreG0016562.1	OreG0007369.1	Od007379.t1	Od007175.t1	218	+
OreG0010698.2	OreG0023895.1	Od006012.t1	Od005519.t1	488	+
OreG0023873.1	OreG0025914.1	Od005516.t1	Od005338.t1	164	+
OreG0027262.1	OreG0027540.2	Od005268.t1	Od005013.t1	267	+
OreG0027541.1	OreG0008466.1	Od004596.t1	Od004245.t1	379	+
OreG0007533.2	OreG0017220.1	Od004244.t1	Od004070.t1	175	+
OreG0007370.1	OreG0022637.1	Od013281.t1	Od013533.t1	279	-
OreG0022638.1	OreG0022710.1	Od010858.t1	Od010918.t1	66	-
OreG0022711.1	OreG0022740.1	Od012076.t1	Od012103.t1	28	+
OreG0007646.2	OreG0020441.1	Od012184.t1	Od012237.t1	62	+
OreG0000135.1	OreG0000066.1	Od012234.t1	Od012338.t1	85	+
OreG0008468.1	OreG0008534.2	Od012105.t1	Od012167.t1	64	+
