# Supplementary material for: Genomic evidence for homoploid hybrid speciation between ancestors of two different genera
Source: Nat Commun. 2022 Apr 13;13:1987. doi: 10.1038/s41467-022-29643-4 (PMC9008057; doi:10.1038/s41467-022-29643-4)
Supplement: Supplementary file 12 — Source Data [file 41467_2022_29643_MOESM12_ESM.zip › Source Data/Fig.1d.ks_raw_data.txt]

Ks	Group
1.354373	Bpe
1.717081	Bpe
1.462665	Bpe
1.018959	Bpe
1.890618	Bpe
1.650008	Bpe
2.449856	Bpe
1.362330	Bpe
1.334512	Bpe
1.526049	Bpe
0.981837	Bpe
1.434822	Bpe
1.753492	Bpe
0.981401	Bpe
1.693962	Bpe
1.995748	Bpe
1.392052	Bpe
1.107720	Bpe
1.086641	Bpe
1.225742	Bpe
1.403378	Bpe
1.608709	Bpe
1.361724	Bpe
1.172235	Bpe
1.345984	Bpe
1.554219	Bpe
1.224086	Bpe
1.301861	Bpe
0.822355	Bpe
0.974163	Bpe
0.972624	Bpe
0.760452	Bpe
0.835209	Bpe
1.594220	Bpe
0.815103	Bpe
1.263005	Bpe
1.322553	Bpe
1.150780	Bpe
2.155625	Bpe
1.036766	Bpe
1.003934	Bpe
1.575270	Bpe
1.168958	Bpe
0.863807	Bpe
1.171946	Bpe
0.730796	Bpe
1.150758	Bpe
0.392522	Bpe
0.908695	Bpe
0.936515	Bpe
0.801515	Bpe
0.859122	Bpe
1.673607	Bpe
0.902030	Bpe
1.093743	Bpe
0.780383	Bpe
0.816678	Bpe
1.290102	Bpe
0.926548	Bpe
0.990437	Bpe
0.998721	Bpe
0.842643	Bpe
1.473810	Bpe
1.013009	Bpe
1.129107	Bpe
1.413564	Bpe
1.967285	Bpe
1.476232	Bpe
1.144619	Bpe
0.881921	Bpe
1.073392	Bpe
1.570359	Bpe
1.023934	Bpe
0.892639	Bpe
1.032961	Bpe
0.437876	Bpe
0.753152	Bpe
1.694185	Bpe
1.004169	Bpe
0.619606	Bpe
1.212773	Bpe
0.730946	Bpe
0.933072	Bpe
0.910689	Bpe
0.892311	Bpe
1.259291	Bpe
1.069986	Bpe
1.049538	Bpe
1.096933	Bpe
1.366396	Bpe
1.010324	Bpe
0.685810	Bpe
1.299415	Bpe
1.142099	Bpe
1.268648	Bpe
0.584560	Bpe
1.097568	Bpe
1.042990	Bpe
1.108730	Bpe
1.636411	Bpe
1.021471	Bpe
1.008094	Bpe
1.141399	Bpe
1.561330	Bpe
1.434560	Bpe
2.143452	Bpe
1.017220	Bpe
0.975331	Bpe
0.869492	Bpe
0.475766	Bpe
1.002275	Bpe
1.294592	Bpe
1.135367	Bpe
0.983037	Bpe
1.471933	Bpe
1.913812	Bpe
2.086210	Bpe
1.032069	Bpe
4.576080	Bpe
1.014629	Bpe
2.190967	Bpe
1.365396	Bpe
0.771166	Bpe
0.831312	Bpe
1.163557	Bpe
1.726662	Bpe
1.408061	Bpe
1.744490	Bpe
0.487851	Bpe
0.872700	Bpe
0.821738	Bpe
1.577189	Bpe
1.225490	Bpe
1.068900	Bpe
1.110009	Bpe
1.509451	Bpe
0.773345	Bpe
0.973013	Bpe
1.003409	Bpe
0.692896	Bpe
0.984936	Bpe
1.048913	Bpe
1.249357	Bpe
1.033932	Bpe
0.851660	Bpe
0.881731	Bpe
1.121327	Bpe
0.752967	Bpe
0.952922	Bpe
1.432537	Bpe
0.982630	Bpe
1.665945	Bpe
1.623554	Bpe
0.934107	Bpe
1.579875	Bpe
1.957886	Bpe
0.730087	Bpe
2.527322	Bpe
2.324187	Bpe
0.820764	Bpe
1.082389	Bpe
0.678857	Bpe
1.890907	Bpe
1.225753	Bpe
1.106956	Bpe
1.130636	Bpe
1.659800	Bpe
1.049975	Bpe
1.283624	Bpe
1.083364	Bpe
1.192340	Bpe
1.262964	Bpe
1.988396	Bpe
1.591135	Bpe
1.061422	Bpe
1.375824	Bpe
1.616302	Bpe
1.482096	Bpe
2.087976	Bpe
1.016149	Bpe
0.836908	Bpe
1.080133	Bpe
0.581879	Bpe
1.740589	Bpe
2.794315	Bpe
1.511447	Bpe
0.892421	Bpe
1.127203	Bpe
1.431176	Bpe
0.969457	Bpe
0.970134	Bpe
1.071087	Bpe
0.749099	Bpe
0.770823	Bpe
0.278721	Bpe
0.990719	Bpe
1.045757	Bpe
0.941132	Bpe
1.107149	Bpe
1.131913	Bpe
1.445500	Bpe
1.039518	Bpe
1.022180	Bpe
0.805649	Bpe
1.519949	Bpe
1.745764	Bpe
1.184122	Bpe
1.233248	Bpe
1.462241	Bpe
1.496819	Bpe
2.854997	Bpe
1.257477	Bpe
1.021449	Bpe
1.439112	Bpe
1.943064	Bpe
1.494884	Bpe
1.081053	Bpe
0.877884	Bpe
1.057128	Bpe
1.163028	Bpe
0.733507	Bpe
1.242677	Bpe
0.932939	Bpe
0.754262	Bpe
1.302622	Bpe
0.633269	Bpe
0.976438	Bpe
1.136438	Bpe
0.678758	Bpe
0.988882	Bpe
0.950941	Bpe
1.068598	Bpe
1.013262	Bpe
0.511586	Bpe
1.175061	Bpe
0.638561	Bpe
1.132371	Bpe
0.966693	Bpe
1.050876	Bpe
1.072138	Bpe
0.909080	Bpe
0.795654	Bpe
0.750591	Bpe
0.910833	Bpe
0.891028	Bpe
1.160834	Bpe
1.058240	Bpe
1.069268	Bpe
1.387769	Bpe
0.787758	Bpe
1.401788	Bpe
1.106684	Bpe
0.926827	Bpe
0.507231	Bpe
0.615589	Bpe
1.028273	Bpe
0.968069	Bpe
1.240663	Bpe
0.905372	Bpe
1.794328	Bpe
1.593123	Bpe
1.235790	Bpe
0.967940	Bpe
0.607982	Bpe
1.010881	Bpe
1.347763	Bpe
1.074883	Bpe
1.090649	Bpe
1.643471	Bpe
0.789575	Bpe
1.096043	Bpe
1.747220	Bpe
0.854800	Bpe
1.388589	Bpe
1.211626	Bpe
1.414785	Bpe
1.621201	Bpe
0.854955	Bpe
1.150556	Bpe
1.262203	Bpe
0.995877	Bpe
0.903923	Bpe
0.722350	Bpe
1.411860	Bpe
1.080051	Bpe
1.356684	Bpe
1.347362	Bpe
0.931493	Bpe
1.246606	Bpe
1.563697	Bpe
1.158773	Bpe
1.096138	Bpe
1.033418	Bpe
1.249594	Bpe
0.919981	Bpe
1.512747	Bpe
2.675375	Bpe
1.090764	Bpe
3.524642	Bpe
0.862238	Bpe
1.082731	Bpe
1.959469	Bpe
1.251868	Bpe
0.574195	Bpe
0.804486	Bpe
2.298065	Bpe
1.012867	Bpe
1.277104	Bpe
0.850420	Bpe
1.032708	Bpe
0.665129	Bpe
0.985625	Bpe
0.289597	Bpe
1.559737	Bpe
1.063304	Bpe
0.979730	Bpe
0.875434	Bpe
1.108926	Bpe
0.606973	Bpe
1.312960	Bpe
0.976175	Bpe
1.001917	Bpe
0.968136	Bpe
1.304812	Bpe
1.192605	Bpe
1.748940	Bpe
0.982937	Bpe
1.062671	Bpe
1.230079	Bpe
1.028496	Bpe
1.172397	Bpe
1.830865	Bpe
0.777410	Bpe
1.130502	Bpe
1.021163	Bpe
1.231267	Bpe
0.446455	Bpe
1.153867	Bpe
1.536575	Bpe
1.333271	Bpe
0.727407	Bpe
0.971590	Bpe
4.233269	Bpe
1.229481	Bpe
0.318027	Bpe
0.646417	Bpe
1.145217	Bpe
1.192886	Bpe
1.399200	Bpe
0.862130	Bpe
1.852442	Bpe
0.503815	Bpe
1.074336	Bpe
2.079658	Bpe
1.112516	Bpe
0.953142	Bpe
1.143944	Bpe
0.575088	Bpe
1.146881	Bpe
1.290498	Bpe
0.614391	Bpe
0.539565	Bpe
0.612232	Bpe
0.910837	Bpe
1.019445	Bpe
0.803578	Bpe
1.288903	Bpe
0.706680	Bpe
0.800273	Bpe
1.400701	Bpe
1.186316	Bpe
1.077434	Bpe
0.844056	Bpe
0.846927	Bpe
2.050194	Bpe
0.983496	Bpe
0.878817	Bpe
1.012614	Bpe
0.886032	Bpe
2.387005	Bpe
1.228763	Bpe
1.384573	Bpe
1.095732	Bpe
1.055457	Bpe
2.031038	Bpe
0.296041	Bpe
0.920556	Bpe
1.069242	Bpe
1.547694	Bpe
1.508338	Bpe
1.100438	Bpe
1.423959	Bpe
1.266774	Bpe
0.996367	Bpe
1.651481	Bpe
1.050110	Bpe
1.034437	Bpe
0.903304	Bpe
0.876112	Bpe
0.751481	Bpe
0.996256	Bpe
1.195599	Bpe
0.800170	Bpe
1.135771	Bpe
0.981797	Bpe
1.538208	Bpe
1.008733	Bpe
0.783040	Bpe
2.135659	Bpe
1.426398	Bpe
1.018862	Bpe
1.316227	Bpe
1.250012	Bpe
2.726188	Bpe
1.334482	Bpe
0.965374	Bpe
1.735738	Bpe
1.443742	Bpe
1.146265	Bpe
1.237468	Bpe
1.164521	Bpe
2.480867	Bpe
0.962631	Bpe
1.412771	Bpe
1.019059	Bpe
1.289789	Bpe
1.358502	Bpe
1.238132	Bpe
1.176664	Bpe
0.904434	Bpe
1.359447	Bpe
1.112698	Bpe
1.022550	Bpe
0.875616	Bpe
1.165379	Bpe
0.761726	Bpe
1.438545	Bpe
1.181779	Bpe
0.846363	Bpe
0.972984	Bpe
0.925122	Bpe
1.296593	Bpe
2.542721	Bpe
1.179429	Bpe
1.300861	Bpe
1.280159	Bpe
0.964643	Bpe
1.655137	Bpe
1.143059	Bpe
1.470172	Bpe
1.382597	Bpe
1.142837	Bpe
0.858255	Bpe
1.048462	Bpe
0.995054	Bpe
0.985516	Bpe
1.077141	Bpe
0.711762	Bpe
0.982975	Bpe
1.067211	Bpe
1.059399	Bpe
0.847491	Bpe
0.959864	Bpe
1.069919	Bpe
1.595646	Bpe
0.974234	Bpe
1.737692	Bpe
1.193526	Bpe
0.955050	Bpe
0.991069	Bpe
1.006173	Bpe
1.297557	Bpe
1.193888	Bpe
0.991508	Bpe
1.180725	Bpe
0.827669	Bpe
1.292192	Bpe
1.237747	Bpe
1.557972	Bpe
1.013018	Bpe
0.814780	Bpe
1.894823	Bpe
1.207078	Bpe
1.006479	Bpe
0.727707	Bpe
1.168962	Bpe
0.652642	Bpe
1.133117	Bpe
0.649872	Bpe
1.395382	Bpe
1.170749	Bpe
1.192756	Bpe
0.858095	Bpe
0.928985	Bpe
0.850720	Bpe
1.012887	Bpe
1.383435	Bpe
1.588807	Bpe
1.251727	Bpe
0.476193	Bpe
0.866767	Bpe
0.615574	Bpe
2.754956	Bpe
1.167652	Bpe
1.045891	Bpe
1.202598	Bpe
1.355989	Bpe
0.984570	Bpe
0.764818	Bpe
1.329637	Bpe
1.262193	Bpe
0.944203	Bpe
1.197306	Bpe
1.090553	Bpe
0.859771	Bpe
1.421367	Bpe
0.931968	Bpe
1.189816	Bpe
0.845595	Bpe
0.230483	Bpe
2.383540	Bpe
0.985979	Bpe
0.907458	Bpe
0.750893	Bpe
1.050181	Bpe
0.991219	Bpe
0.915832	Bpe
1.181118	Bpe
1.197045	Bpe
1.028152	Bpe
0.708259	Bpe
1.379136	Bpe
0.521234	Bpe
0.326819	Bpe
1.985470	Bpe
1.485826	Bpe
0.419006	Bpe
0.809186	Bpe
0.807718	Bpe
0.588993	Bpe
0.964965	Bpe
1.067419	Bpe
1.237660	Bpe
1.256100	Bpe
0.909650	Bpe
0.892431	Bpe
1.277282	Bpe
1.486585	Bpe
1.530374	Bpe
1.269601	Bpe
0.708846	Bpe
1.724909	Bpe
1.551877	Bpe
1.871368	Bpe
1.639442	Bpe
0.391244	Bpe
0.454937	Bpe
0.915066	Bpe
1.057846	Bpe
1.337217	Bpe
0.694172	Bpe
2.117443	Bpe
0.993011	Bpe
0.839716	Bpe
0.825532	Bpe
1.357288	Bpe
0.822618	Bpe
1.117674	Bpe
0.963622	Bpe
0.827313	Bpe
1.250758	Bpe
1.565016	Bpe
0.877553	Bpe
1.611032	Bpe
0.922557	Bpe
1.330168	Bpe
0.477574	Bpe
0.760725	Bpe
1.376614	Bpe
1.139199	Bpe
0.972218	Bpe
1.705079	Bpe
0.480384	Bpe
1.159893	Bpe
0.937718	Bpe
0.863184	Bpe
0.718089	Bpe
2.118406	Bpe
2.103269	Bpe
2.018787	Bpe
0.911197	Bpe
1.114502	Bpe
1.784209	Bpe
0.798331	Bpe
1.327703	Bpe
1.181230	Bpe
1.059346	Bpe
1.087376	Bpe
0.923303	Bpe
1.101151	Bpe
1.247009	Bpe
1.655078	Bpe
0.843133	Bpe
0.876765	Bpe
1.593155	Bpe
1.137828	Bpe
0.972329	Bpe
0.797079	Bpe
2.004777	Bpe
1.338803	Bpe
0.939031	Bpe
1.617012	Bpe
1.020029	Bpe
1.172224	Bpe
1.208337	Bpe
1.065684	Bpe
1.203747	Bpe
1.166775	Bpe
0.678354	Bpe
1.600659	Bpe
1.233147	Bpe
1.859502	Bpe
2.075514	Bpe
1.594055	Bpe
1.107266	Bpe
0.734765	Bpe
0.559575	Bpe
0.803042	Bpe
1.899035	Bpe
0.593346	Bpe
1.078771	Bpe
1.334576	Bpe
1.340750	Bpe
1.406089	Bpe
1.054142	Bpe
1.327595	Bpe
1.467248	Bpe
1.775951	Bpe
1.921802	Bpe
0.627875	Bpe
1.356802	Bpe
1.548674	Bpe
1.772241	Bpe
6.149186	Bpe
1.240389	Bpe
1.031176	Bpe
1.229470	Bpe
0.935396	Bpe
1.673045	Bpe
1.646600	Bpe
0.805648	Bpe
1.517153	Bpe
0.816940	Bpe
0.984372	Bpe
1.421925	Bpe
0.430494	Bpe
1.371658	Bpe
0.977013	Bpe
1.052005	Bpe
1.273893	Bpe
1.112024	Bpe
1.145369	Bpe
1.638798	Bpe
0.947858	Bpe
1.251614	Bpe
1.086297	Bpe
0.314970	Bpe
0.844385	Bpe
1.440280	Bpe
1.107308	Bpe
0.944790	Bpe
1.168890	Bpe
1.443048	Bpe
0.803464	Bpe
1.083874	Bpe
1.104473	Bpe
0.848082	Bpe
1.351985	Bpe
1.294273	Bpe
1.327985	Bpe
1.157071	Bpe
0.562626	Bpe
1.103620	Bpe
0.992029	Bpe
1.046266	Bpe
1.010491	Bpe
0.850985	Bpe
1.279693	Bpe
0.997669	Bpe
1.234883	Bpe
1.074671	Bpe
1.669925	Bpe
1.382145	Bpe
1.565503	Bpe
1.111722	Bpe
0.774850	Bpe
1.225462	Bpe
1.110565	Bpe
0.918595	Bpe
0.967041	Bpe
0.404727	Bpe
0.861060	Bpe
0.952546	Bpe
1.401079	Bpe
1.166543	Bpe
0.307466	Bpe
1.139995	Bpe
0.928862	Bpe
1.260355	Bpe
1.095780	Bpe
1.242739	Bpe
1.352786	Bpe
1.017606	Bpe
1.254283	Bpe
1.526397	Bpe
1.053821	Bpe
0.696080	Bpe
1.947443	Bpe
1.761123	Bpe
1.156430	Bpe
1.654398	Bpe
0.801998	Bpe
1.308616	Bpe
1.273650	Bpe
1.334296	Bpe
2.077117	Bpe
1.002102	Bpe
0.958245	Bpe
0.632305	Bpe
0.990570	Bpe
1.372224	Bpe
0.731031	Bpe
1.553838	Bpe
1.035151	Bpe
1.491985	Bpe
1.204677	Bpe
1.135199	Bpe
0.929964	Bpe
0.978905	Bpe
1.069725	Bpe
1.135720	Bpe
0.956673	Bpe
1.987630	Bpe
0.965684	Bpe
0.805184	Bpe
1.595059	Bpe
0.931762	Bpe
0.938953	Bpe
0.855084	Bpe
1.443968	Bpe
0.713698	Bpe
1.171889	Bpe
1.110184	Bpe
1.083381	Bpe
1.635949	Bpe
0.843709	Bpe
0.390676	Bpe
0.944960	Bpe
1.728825	Bpe
0.952998	Bpe
1.814547	Bpe
2.100165	Bpe
1.403852	Bpe
0.776617	Bpe
1.001684	Bpe
1.161572	Bpe
1.080921	Bpe
1.216690	Bpe
1.133578	Bpe
1.905098	Bpe
0.954613	Bpe
0.367446	Bpe
0.876182	Cfa
1.087508	Cfa
1.242241	Cfa
0.947252	Cfa
1.265895	Cfa
4.950983	Cfa
1.169148	Cfa
1.045491	Cfa
0.897080	Cfa
1.130292	Cfa
0.959947	Cfa
0.450259	Cfa
1.208996	Cfa
0.852924	Cfa
1.450455	Cfa
1.338676	Cfa
0.845739	Cfa
1.546178	Cfa
1.148781	Cfa
1.104979	Cfa
0.721225	Cfa
1.214129	Cfa
1.065167	Cfa
1.126577	Cfa
0.786548	Cfa
1.107791	Cfa
1.442825	Cfa
0.834304	Cfa
1.051884	Cfa
0.834136	Cfa
1.056700	Cfa
1.988247	Cfa
1.309809	Cfa
1.578101	Cfa
1.201814	Cfa
1.276671	Cfa
0.520405	Cfa
0.837048	Cfa
1.210725	Cfa
1.111838	Cfa
0.937397	Cfa
0.814213	Cfa
1.113206	Cfa
1.105979	Cfa
3.283030	Cfa
0.978357	Cfa
1.239282	Cfa
0.916935	Cfa
1.036622	Cfa
1.242123	Cfa
1.029787	Cfa
0.921870	Cfa
1.507215	Cfa
0.446014	Cfa
0.858838	Cfa
0.856308	Cfa
1.458456	Cfa
1.957034	Cfa
0.634495	Cfa
1.216326	Cfa
1.123351	Cfa
1.257377	Cfa
1.123760	Cfa
0.842786	Cfa
1.065345	Cfa
1.145650	Cfa
1.415999	Cfa
0.616718	Cfa
1.742034	Cfa
0.989513	Cfa
1.008071	Cfa
1.482574	Cfa
1.221058	Cfa
1.122504	Cfa
0.800185	Cfa
1.198001	Cfa
0.600001	Cfa
1.193503	Cfa
1.430847	Cfa
1.807423	Cfa
1.546982	Cfa
1.242027	Cfa
0.866112	Cfa
1.441854	Cfa
1.370033	Cfa
1.107406	Cfa
1.091769	Cfa
1.174051	Cfa
1.991850	Cfa
1.486931	Cfa
0.787497	Cfa
0.920147	Cfa
0.927078	Cfa
0.992745	Cfa
1.701699	Cfa
0.890358	Cfa
1.037112	Cfa
1.132296	Cfa
2.379331	Cfa
0.970704	Cfa
1.395344	Cfa
1.052385	Cfa
0.860980	Cfa
0.881785	Cfa
0.799044	Cfa
1.232930	Cfa
1.085937	Cfa
0.950330	Cfa
1.265852	Cfa
1.464572	Cfa
1.010249	Cfa
1.009497	Cfa
1.159290	Cfa
1.459433	Cfa
0.864045	Cfa
0.502213	Cfa
1.185966	Cfa
1.268665	Cfa
1.471764	Cfa
1.135292	Cfa
1.267226	Cfa
1.281520	Cfa
1.133435	Cfa
1.164690	Cfa
1.062562	Cfa
0.949462	Cfa
1.268691	Cfa
0.982200	Cfa
1.070477	Cfa
0.952148	Cfa
1.071990	Cfa
1.307546	Cfa
0.987694	Cfa
3.263917	Cfa
0.916772	Cfa
1.712843	Cfa
1.347896	Cfa
1.010022	Cfa
1.660426	Cfa
0.918672	Cfa
1.668899	Cfa
1.097447	Cfa
1.666381	Cfa
1.374826	Cfa
1.802068	Cfa
0.972649	Cfa
1.095833	Cfa
0.585313	Cfa
1.115361	Cfa
1.205949	Cfa
1.314937	Cfa
1.441720	Cfa
1.093639	Cfa
1.477688	Cfa
0.921777	Cfa
1.527781	Cfa
0.782282	Cfa
0.928458	Cfa
0.815720	Cfa
0.860005	Cfa
1.160137	Cfa
1.099461	Cfa
0.926182	Cfa
0.937907	Cfa
1.096215	Cfa
1.130201	Cfa
1.036151	Cfa
1.024212	Cfa
1.000169	Cfa
1.968501	Cfa
1.073557	Cfa
0.579892	Cfa
1.012445	Cfa
0.950119	Cfa
0.955389	Cfa
1.421696	Cfa
0.874398	Cfa
1.070344	Cfa
1.658697	Cfa
0.577348	Cfa
0.831784	Cfa
0.890368	Cfa
0.943413	Cfa
1.413594	Cfa
1.203930	Cfa
1.355192	Cfa
0.941293	Cfa
0.943135	Cfa
1.200569	Cfa
1.101464	Cfa
0.777736	Cfa
1.112465	Cfa
1.298621	Cfa
1.544785	Cfa
0.713226	Cfa
1.200628	Cfa
0.901025	Cfa
1.143186	Cfa
1.019093	Cfa
1.692466	Cfa
1.877153	Cfa
1.197374	Cfa
0.882933	Cfa
1.156996	Cfa
1.290008	Cfa
1.162995	Cfa
1.541297	Cfa
0.939848	Cfa
1.169823	Cfa
1.024827	Cfa
0.785068	Cfa
0.911202	Cfa
0.955042	Cfa
1.152650	Cfa
1.296971	Cfa
1.336850	Cfa
0.905195	Cfa
0.860345	Cfa
3.365010	Cfa
1.384026	Cfa
2.018641	Cfa
2.551740	Cfa
1.040914	Cfa
1.661503	Cfa
1.344232	Cfa
0.982283	Cfa
0.884450	Cfa
0.828406	Cfa
0.614271	Cfa
0.541454	Cfa
0.600508	Cfa
0.890835	Cfa
0.615510	Cfa
1.223732	Cfa
1.817493	Cfa
1.734922	Cfa
1.393307	Cfa
0.898353	Cfa
0.881239	Cfa
1.968332	Cfa
1.039605	Cfa
0.947911	Cfa
1.330441	Cfa
1.003761	Cfa
1.592114	Cfa
1.313925	Cfa
1.259892	Cfa
0.914079	Cfa
1.202690	Cfa
1.713486	Cfa
1.579767	Cfa
1.354556	Cfa
0.743443	Cfa
1.323129	Cfa
1.461803	Cfa
1.060091	Cfa
1.278783	Cfa
1.207670	Cfa
1.409155	Cfa
1.812767	Cfa
2.123782	Cfa
2.542627	Cfa
1.107980	Cfa
1.035579	Cfa
0.974217	Cfa
1.025530	Cfa
1.068669	Cfa
1.446997	Cfa
1.020793	Cfa
0.616082	Cfa
1.374712	Cfa
0.610944	Cfa
1.666503	Cfa
0.914707	Cfa
0.986942	Cfa
1.043468	Cfa
1.356335	Cfa
1.145282	Cfa
1.556330	Cfa
1.173025	Cfa
2.164007	Cfa
1.526996	Cfa
1.834809	Cfa
1.099133	Cfa
1.205996	Cfa
0.993925	Cfa
0.862892	Cfa
1.114960	Cfa
0.841443	Cfa
1.531103	Cfa
1.517055	Cfa
0.981818	Cfa
0.726039	Cfa
0.868280	Cfa
1.074349	Cfa
1.092842	Cfa
0.936174	Cfa
1.017837	Cfa
1.045661	Cfa
0.760828	Cfa
1.123126	Cfa
0.061899	Cfa
0.716446	Cfa
1.710899	Cfa
1.194110	Cfa
2.400447	Cfa
1.347303	Cfa
1.583263	Cfa
1.222503	Cfa
1.008391	Cfa
1.177876	Cfa
1.210332	Cfa
1.232363	Cfa
0.868057	Cfa
1.399488	Cfa
1.870013	Cfa
0.868749	Cfa
1.726481	Cfa
1.220208	Cfa
0.903271	Cfa
1.284802	Cfa
0.765488	Cfa
1.169968	Cfa
1.057914	Cfa
1.115147	Cfa
1.647243	Cfa
0.980170	Cfa
1.093408	Cfa
1.264935	Cfa
0.934748	Cfa
1.280084	Cfa
1.512064	Cfa
0.504684	Cfa
1.051516	Cfa
1.010505	Cfa
0.679877	Cfa
0.807836	Cfa
0.767035	Cfa
1.427434	Cfa
1.714572	Cfa
0.940745	Cfa
1.394488	Cfa
1.647918	Cfa
0.805325	Cfa
1.030489	Cfa
1.517472	Cfa
1.265579	Cfa
1.381785	Cfa
1.120178	Cfa
1.266761	Cfa
0.732166	Cfa
0.462395	Cfa
1.561590	Cfa
1.337114	Cfa
0.767747	Cfa
1.126382	Cfa
1.369336	Cfa
1.407177	Cfa
1.825601	Cfa
1.989243	Cfa
1.354841	Cfa
1.117499	Cfa
1.125686	Cfa
0.976810	Cfa
1.631090	Cfa
1.354961	Cfa
1.159496	Cfa
0.877513	Cfa
1.033227	Cfa
0.859882	Cfa
0.946370	Cfa
0.996700	Cfa
1.056636	Cfa
0.761640	Cfa
1.253179	Cfa
1.074828	Cfa
0.486489	Cfa
1.384564	Cfa
1.515818	Cfa
1.331933	Cfa
1.923712	Cfa
1.117803	Cfa
0.951274	Cfa
1.639702	Cfa
1.694626	Cfa
1.844311	Cfa
0.585776	Cfa
1.336824	Cfa
0.693246	Cfa
0.502788	Cfa
0.827848	Cfa
0.553804	Cfa
1.021050	Cfa
1.636335	Cfa
0.663745	Cfa
1.280996	Cfa
1.253693	Cfa
1.255218	Cfa
1.087637	Cfa
1.309723	Cfa
0.620787	Cfa
0.986225	Cfa
1.261769	Cfa
1.253221	Cfa
1.223584	Cfa
1.187893	Cfa
1.390418	Cfa
1.039259	Cfa
1.192863	Cfa
0.621186	Cfa
0.990393	Cfa
1.229274	Cfa
1.218914	Cfa
0.946478	Cfa
0.752836	Cfa
1.193601	Cfa
0.932913	Cfa
1.297689	Cfa
1.216606	Cfa
1.185646	Cfa
1.027777	Cfa
1.084245	Cfa
2.110882	Cfa
1.023693	Cfa
2.033489	Cfa
0.929951	Cfa
2.696365	Cfa
1.078559	Cfa
2.532337	Cfa
1.419440	Cfa
1.017384	Cfa
0.895585	Cfa
0.594430	Cfa
1.756923	Cfa
0.898722	Cfa
1.181663	Cfa
0.601063	Cfa
0.565492	Cfa
1.064883	Cfa
1.058894	Cfa
1.226666	Cfa
1.347727	Cfa
1.176398	Cfa
0.859909	Cfa
1.093185	Cfa
1.058251	Cfa
0.673369	Cfa
1.254049	Cfa
0.901517	Cfa
1.370119	Cfa
0.558876	Cfa
0.512225	Cfa
1.577224	Cfa
0.804301	Cfa
0.353880	Cfa
1.436137	Cfa
1.093834	Cfa
0.988622	Cfa
1.742413	Cfa
0.939099	Cfa
1.002624	Cfa
1.840226	Cfa
1.044953	Cfa
0.883062	Cfa
0.745112	Cfa
0.926874	Cfa
1.074968	Cfa
1.466598	Cfa
0.937525	Cfa
1.100319	Cfa
0.851300	Cfa
1.264606	Cfa
1.166625	Cfa
1.026973	Cfa
0.435010	Cfa
1.048597	Cfa
1.213962	Cfa
1.128150	Cfa
1.171663	Cfa
1.120669	Cfa
1.240078	Cfa
1.320249	Cfa
0.746156	Cfa
1.034885	Cfa
1.034578	Cfa
0.932692	Cfa
1.496134	Cfa
1.338908	Cfa
1.375293	Cfa
0.994502	Cfa
2.155173	Cfa
1.741870	Cfa
1.095879	Cfa
1.552815	Cfa
1.127373	Cfa
1.136749	Cfa
1.862389	Cfa
1.266308	Cfa
0.927032	Cfa
0.741935	Cfa
0.818437	Cfa
0.879950	Cfa
1.235736	Cfa
1.431239	Cfa
1.160988	Cfa
1.291169	Cfa
1.180659	Cfa
0.721857	Cfa
1.090094	Cfa
1.252276	Cfa
1.659917	Cfa
1.128832	Cfa
1.377379	Cfa
1.216145	Cfa
0.996894	Cfa
1.276070	Cfa
1.028117	Cfa
0.995535	Cfa
1.637991	Cfa
0.857810	Cfa
2.076425	Cfa
1.210205	Cfa
1.149732	Cfa
1.159895	Cfa
1.163464	Cfa
1.422497	Cfa
1.437078	Cfa
0.828881	Cfa
1.213874	Cfa
0.930871	Cfa
0.948137	Cfa
1.240198	Cfa
1.645584	Cfa
1.620366	Cfa
1.565838	Cfa
1.699111	Cfa
1.515268	Cfa
1.363057	Cfa
1.076542	Cfa
1.197490	Cfa
1.002213	Cfa
1.192151	Cfa
1.176771	Cfa
0.460960	Cfa
0.876863	Cfa
1.305050	Cfa
1.642768	Cfa
1.225921	Cfa
2.120889	Cfa
0.671926	Cfa
0.588325	Cfa
0.600857	Cfa
1.841112	Cfa
1.220268	Cfa
1.111964	Cfa
1.118591	Cfa
0.822755	Cfa
1.015028	Cfa
1.076205	Cfa
1.057077	Cfa
1.381390	Cfa
1.740151	Cfa
0.812887	Cfa
1.168178	Cfa
1.240100	Cfa
0.939987	Cfa
0.973806	Cfa
1.706230	Cfa
2.994936	Cfa
1.234071	Cfa
0.824845	Cfa
2.261572	Cfa
1.171664	Cfa
1.439924	Cfa
1.048433	Cfa
1.562391	Cfa
0.802334	Cfa
1.163695	Cfa
1.160814	Cfa
0.977873	Cfa
0.831372	Cfa
0.893723	Cfa
1.053356	Cfa
1.745592	Cfa
1.718282	Cfa
0.940318	Cfa
0.243258	Cfa
0.457583	Cfa
1.062457	Cfa
1.287060	Cfa
1.437901	Cfa
1.124726	Cfa
1.822786	Cfa
0.855974	Cfa
1.572593	Cfa
1.225971	Cfa
1.067188	Cfa
1.081126	Cfa
0.726841	Cfa
1.162044	Cfa
1.345233	Cfa
0.892918	Cfa
1.287649	Cfa
1.358166	Cfa
3.163627	Cfa
1.128166	Cfa
1.708126	Cfa
1.035019	Cfa
0.599418	Cfa
1.019470	Cfa
1.354155	Cfa
1.226752	Cfa
0.859905	Cfa
0.464443	Cfa
1.165646	Cfa
0.573217	Cfa
1.192762	Cfa
1.188673	Cfa
1.636032	Cfa
1.295852	Cfa
1.378864	Cfa
0.138322	Cfa
1.134682	Cfa
0.042869	Cfa
1.434055	Cfa
0.997514	Cfa
0.561463	Cfa
1.255556	Cfa
1.472215	Cfa
0.923263	Cfa
1.783955	Cfa
0.923680	Cfa
1.039469	Cfa
2.057636	Cfa
1.094630	Cfa
0.800267	Cfa
0.881279	Cfa
1.294540	Cfa
0.930982	Cfa
1.529639	Cfa
1.405376	Cfa
1.039141	Cfa
1.108874	Cfa
0.789015	Cfa
0.772645	Cfa
0.683173	Cfa
0.997456	Cfa
0.971816	Cfa
1.171769	Cfa
0.893149	Cfa
1.085310	Cfa
0.915911	Cfa
1.488761	Cfa
1.267187	Cfa
1.957753	Cfa
1.208275	Cfa
2.215848	Cfa
0.938215	Cfa
1.175018	Cfa
1.363230	Cfa
1.800281	Cfa
1.147165	Cfa
1.308714	Cfa
0.542758	Cfa
1.158952	Cfa
1.530261	Cfa
1.078453	Cfa
1.030334	Cfa
1.384619	Cfa
0.833244	Cfa
0.905000	Cfa
1.030752	Cfa
1.011646	Cfa
1.333772	Cfa
0.807876	Cfa
1.099102	Cfa
1.823786	Cfa
1.006961	Cfa
1.026326	Cfa
1.171854	Cfa
1.028609	Cfa
1.122787	Cfa
0.841086	Cfa
1.120305	Cfa
0.448188	Cfa
0.861351	Cfa
1.072348	Cfa
0.875615	Cfa
1.273732	Cfa
1.797607	Cfa
1.205546	Cfa
1.382618	Cfa
1.226107	Cfa
1.222477	Cfa
1.306334	Cfa
1.297879	Cfa
0.907751	Cfa
0.735905	Cfa
1.330132	Cfa
0.504708	Cfa
1.164583	Cfa
1.137572	Cfa
1.008436	Cfa
1.233319	Cfa
1.422743	Cfa
1.212808	Cfa
0.634722	Cfa
0.944624	Cfa
1.321222	Cfa
0.574038	Cfa
1.023448	Cfa
0.463158	Cfa
1.711091	Cfa
1.069384	Cfa
1.044451	Cfa
0.846640	Cfa
1.928407	Cfa
1.093605	Cfa
2.193733	Cfa
0.894747	Cfa
1.407056	Cfa
2.444995	Cfa
1.543027	Cfa
0.907486	Cfa
1.059769	Cfa
0.887781	Cfa
1.655898	Cfa
0.879881	Cfa
1.008288	Cvi
1.370095	Cvi
0.895133	Cvi
0.949508	Cvi
0.864580	Cvi
0.939784	Cvi
0.828577	Cvi
1.456544	Cvi
1.119833	Cvi
0.663646	Cvi
1.155226	Cvi
1.566218	Cvi
1.072297	Cvi
0.936633	Cvi
1.323535	Cvi
1.325339	Cvi
0.473029	Cvi
1.159811	Cvi
0.775876	Cvi
1.288666	Cvi
0.895973	Cvi
0.976851	Cvi
0.372194	Cvi
1.185154	Cvi
0.765112	Cvi
1.108134	Cvi
1.184477	Cvi
0.610675	Cvi
1.423952	Cvi
0.804585	Cvi
0.896731	Cvi
1.071413	Cvi
1.218108	Cvi
1.081159	Cvi
1.332079	Cvi
1.414987	Cvi
1.034344	Cvi
0.770055	Cvi
0.816331	Cvi
1.024000	Cvi
1.817212	Cvi
1.020546	Cvi
0.714390	Cvi
2.345485	Cvi
1.165951	Cvi
1.685845	Cvi
1.567474	Cvi
1.295860	Cvi
0.920245	Cvi
1.151870	Cvi
1.513258	Cvi
1.033272	Cvi
0.955874	Cvi
0.810953	Cvi
1.166867	Cvi
0.647761	Cvi
1.142463	Cvi
0.964899	Cvi
1.188569	Cvi
0.666905	Cvi
0.955221	Cvi
1.014120	Cvi
1.013777	Cvi
1.080271	Cvi
0.976687	Cvi
0.784916	Cvi
1.018470	Cvi
1.164430	Cvi
0.733189	Cvi
1.152949	Cvi
0.995347	Cvi
0.714240	Cvi
1.139461	Cvi
0.888029	Cvi
0.995324	Cvi
1.364459	Cvi
1.174373	Cvi
1.215002	Cvi
0.926154	Cvi
1.171591	Cvi
0.649507	Cvi
0.614373	Cvi
1.359500	Cvi
1.324236	Cvi
0.768720	Cvi
1.133685	Cvi
0.921331	Cvi
1.149104	Cvi
1.616087	Cvi
1.317019	Cvi
1.616526	Cvi
1.002294	Cvi
0.896079	Cvi
0.826652	Cvi
1.565582	Cvi
0.955493	Cvi
0.641960	Cvi
0.898992	Cvi
0.766033	Cvi
0.900117	Cvi
1.320564	Cvi
1.291871	Cvi
1.151571	Cvi
0.974938	Cvi
0.840688	Cvi
0.972450	Cvi
1.118045	Cvi
0.619492	Cvi
0.959160	Cvi
0.929086	Cvi
0.849883	Cvi
0.983026	Cvi
1.972857	Cvi
0.944399	Cvi
0.839942	Cvi
0.883929	Cvi
0.708506	Cvi
0.550739	Cvi
1.238410	Cvi
1.001705	Cvi
0.594527	Cvi
1.122998	Cvi
1.069059	Cvi
0.629318	Cvi
0.990812	Cvi
0.719519	Cvi
0.747292	Cvi
1.537747	Cvi
1.019412	Cvi
1.685356	Cvi
1.140625	Cvi
0.838426	Cvi
1.558564	Cvi
2.719683	Cvi
1.068851	Cvi
1.356425	Cvi
0.878585	Cvi
1.241362	Cvi
0.264172	Cvi
1.614473	Cvi
0.543237	Cvi
0.279457	Cvi
1.126815	Cvi
1.420820	Cvi
1.259413	Cvi
1.076313	Cvi
0.731370	Cvi
1.190294	Cvi
1.439745	Cvi
1.045033	Cvi
1.318157	Cvi
1.594115	Cvi
1.006790	Cvi
1.300299	Cvi
1.148369	Cvi
1.779444	Cvi
1.051363	Cvi
0.929006	Cvi
1.191142	Cvi
1.471266	Cvi
1.527586	Cvi
0.532243	Cvi
0.612753	Cvi
0.986673	Cvi
0.867285	Cvi
0.959444	Cvi
1.466786	Cvi
1.309723	Cvi
1.123354	Cvi
1.260036	Cvi
0.522949	Cvi
1.106999	Cvi
0.830533	Cvi
1.345633	Cvi
1.691229	Cvi
0.662315	Cvi
0.658257	Cvi
0.945309	Cvi
0.846770	Cvi
1.297581	Cvi
1.021369	Cvi
0.767886	Cvi
0.840139	Cvi
1.121437	Cvi
0.887761	Cvi
0.863581	Cvi
0.576571	Cvi
0.793115	Cvi
1.266781	Cvi
0.628328	Cvi
1.200494	Cvi
3.934964	Cvi
1.073570	Cvi
0.987169	Cvi
0.879191	Cvi
0.783498	Cvi
1.449137	Cvi
1.397497	Cvi
1.318260	Cvi
1.868703	Cvi
1.247987	Cvi
1.479402	Cvi
1.297000	Cvi
1.543429	Cvi
0.726387	Cvi
1.233400	Cvi
1.250070	Cvi
1.141340	Cvi
1.242923	Cvi
0.897513	Cvi
0.980822	Cvi
0.881046	Cvi
1.096229	Cvi
0.873468	Cvi
0.513503	Cvi
0.431136	Cvi
0.793923	Cvi
0.984778	Cvi
0.862936	Cvi
1.500172	Cvi
1.039276	Cvi
0.814739	Cvi
0.807815	Cvi
1.451731	Cvi
0.895338	Cvi
1.365730	Cvi
0.902836	Cvi
0.624379	Cvi
1.016939	Cvi
1.080160	Cvi
0.469681	Cvi
1.275325	Cvi
1.224700	Cvi
0.892172	Cvi
1.161755	Cvi
0.797429	Cvi
2.821750	Cvi
0.806274	Cvi
0.462264	Cvi
1.064270	Cvi
0.978834	Cvi
1.370487	Cvi
0.358244	Cvi
1.077308	Cvi
0.754346	Cvi
0.846858	Cvi
0.980167	Cvi
1.558146	Cvi
0.725149	Cvi
1.531857	Cvi
0.931108	Cvi
1.725955	Cvi
0.861677	Cvi
0.827903	Cvi
0.418751	Cvi
0.892591	Cvi
1.135128	Cvi
1.150768	Cvi
0.953915	Cvi
1.173717	Cvi
1.281030	Cvi
1.144822	Cvi
0.546674	Cvi
0.927263	Cvi
1.088693	Cvi
0.765037	Cvi
0.967167	Cvi
0.989591	Cvi
1.005805	Cvi
0.932453	Cvi
1.020100	Cvi
0.817194	Cvi
0.944572	Cvi
1.001797	Cvi
1.062456	Cvi
1.402685	Cvi
1.091542	Cvi
1.036874	Cvi
0.966168	Cvi
1.012974	Cvi
0.521501	Cvi
1.435742	Cvi
0.847853	Cvi
0.986011	Cvi
0.668067	Cvi
1.281687	Cvi
1.201738	Cvi
0.771287	Cvi
0.835366	Cvi
0.950182	Cvi
0.798544	Cvi
0.741485	Cvi
2.136937	Cvi
0.455557	Cvi
0.956485	Cvi
0.489971	Cvi
1.753727	Cvi
0.998320	Cvi
1.217180	Cvi
1.117676	Cvi
0.969704	Cvi
0.648355	Cvi
0.929844	Cvi
0.855376	Cvi
1.012779	Cvi
1.443389	Cvi
1.395352	Cvi
0.891047	Cvi
1.267045	Cvi
1.338645	Cvi
1.313229	Cvi
1.383931	Cvi
1.445889	Cvi
0.956513	Cvi
0.978646	Cvi
2.717882	Cvi
1.261409	Cvi
1.030442	Cvi
1.063655	Cvi
0.879403	Cvi
0.763981	Cvi
0.922412	Cvi
1.076839	Cvi
1.107857	Cvi
0.481200	Cvi
1.038094	Cvi
0.787779	Cvi
0.895543	Cvi
0.531320	Cvi
1.485321	Cvi
0.968199	Cvi
1.441575	Cvi
1.584920	Cvi
0.793916	Cvi
0.867071	Cvi
1.488748	Cvi
1.041365	Cvi
0.561313	Cvi
1.129669	Cvi
1.854085	Cvi
0.855301	Cvi
1.163334	Cvi
0.856438	Cvi
0.424331	Cvi
0.855469	Cvi
0.738087	Cvi
1.870533	Cvi
0.697070	Cvi
1.407550	Cvi
1.118417	Cvi
1.715532	Cvi
1.898751	Cvi
1.026474	Cvi
1.520970	Cvi
1.561258	Cvi
0.977017	Cvi
0.815031	Cvi
1.102593	Cvi
1.218998	Cvi
0.713499	Cvi
1.132337	Cvi
1.333990	Cvi
0.834962	Cvi
0.906375	Cvi
0.870491	Cvi
0.350733	Cvi
1.295807	Cvi
1.412151	Cvi
1.795794	Cvi
1.224382	Cvi
2.108863	Cvi
1.067908	Cvi
1.115105	Cvi
1.780116	Cvi
1.059875	Cvi
0.303881	Cvi
0.825854	Cvi
0.915746	Cvi
1.866650	Cvi
1.799905	Cvi
0.786668	Cvi
1.066317	Cvi
0.385061	Cvi
1.133316	Cvi
1.630921	Cvi
0.741490	Cvi
1.123229	Cvi
0.953679	Cvi
1.751531	Cvi
1.102296	Cvi
1.716147	Cvi
0.664608	Cvi
0.587842	Cvi
0.989014	Cvi
1.203221	Cvi
1.019469	Cvi
1.003108	Cvi
1.304391	Cvi
1.254570	Cvi
0.822174	Cvi
1.040808	Cvi
1.537270	Cvi
1.479202	Cvi
1.269000	Cvi
0.920025	Cvi
1.136514	Cvi
1.130338	Cvi
0.696667	Cvi
1.094578	Cvi
1.272203	Cvi
1.630528	Cvi
0.342238	Cvi
0.724662	Cvi
0.736172	Cvi
1.550875	Cvi
1.653408	Cvi
1.177646	Cvi
1.046652	Cvi
1.138115	Cvi
1.349438	Cvi
1.342581	Cvi
2.289438	Cvi
1.675861	Cvi
0.894305	Cvi
1.005141	Cvi
2.150300	Cvi
0.943226	Cvi
0.834151	Cvi
0.641863	Cvi
0.888613	Cvi
0.607268	Cvi
1.180205	Cvi
0.729356	Cvi
0.783196	Cvi
1.028762	Cvi
0.850336	Cvi
1.211532	Cvi
1.329564	Cvi
1.002404	Cvi
0.314296	Cvi
1.013040	Cvi
1.515534	Cvi
1.258025	Cvi
1.345040	Cvi
1.303964	Cvi
1.265215	Cvi
0.963409	Cvi
1.281547	Cvi
1.073033	Cvi
0.765824	Cvi
0.563369	Cvi
0.973983	Cvi
1.017504	Cvi
0.945749	Cvi
0.545791	Cvi
1.162262	Cvi
1.551174	Cvi
0.720502	Cvi
0.861685	Cvi
1.337243	Cvi
1.174828	Cvi
0.983290	Cvi
1.168311	Cvi
1.077912	Cvi
1.626488	Cvi
1.566660	Cvi
1.525879	Cvi
0.998844	Cvi
1.294711	Cvi
1.020752	Cvi
0.968404	Cvi
0.966446	Cvi
0.610273	Cvi
1.526321	Cvi
1.944854	Cvi
0.928761	Cvi
0.958169	Cvi
1.674392	Cvi
0.853006	Cvi
1.353780	Cvi
1.095583	Cvi
1.378585	Cvi
1.417413	Cvi
0.887476	Cvi
1.051698	Cvi
1.022769	Cvi
1.040672	Cvi
0.990684	Cvi
1.623340	Cvi
0.904586	Cvi
0.313298	Cvi
1.306089	Cvi
0.583115	Cvi
0.836835	Cvi
0.721694	Cvi
0.503091	Cvi
0.540989	Cvi
1.133850	Cvi
1.009347	Cvi
[truncated: 3,206 more rows]
