# Supplementary material for: Genomic evidence for homoploid hybrid speciation between ancestors of two different genera
Source: Nat Commun. 2022 Apr 13;13:1987. doi: 10.1038/s41467-022-29643-4 (PMC9008057; doi:10.1038/s41467-022-29643-4)
Supplement: Supplementary file 12 — Source Data [file 41467_2022_29643_MOESM12_ESM.zip › Source Data/Fig.2d.ks_raw_data.txt]

Ks	Group
0.010101	Cfa-Cvi
0.074226	Cfa-Ore
0.066138	Cvi-Ore
0.041012	Cfa-Cvi
0.029493	Cfa-Ore
0.043540	Cvi-Ore
0.038741	Cfa-Cvi
0.033752	Cfa-Ore
0.043072	Cvi-Ore
0.037644	Cfa-Cvi
0.036235	Cfa-Ore
0.045099	Cvi-Ore
0.118111	Cfa-Cvi
0.056324	Cfa-Ore
0.119264	Cvi-Ore
0.033045	Cfa-Cvi
0.077280	Cfa-Ore
0.062708	Cvi-Ore
0.051819	Cfa-Cvi
0.028426	Cfa-Ore
0.034226	Cvi-Ore
0.034253	Cfa-Cvi
0.048520	Cfa-Ore
0.062815	Cvi-Ore
0.044066	Cfa-Cvi
0.072619	Cfa-Ore
0.055900	Cvi-Ore
0.030358	Cfa-Cvi
0.053074	Cfa-Ore
0.056696	Cvi-Ore
0.074345	Cfa-Cvi
0.088841	Cfa-Ore
0.079246	Cvi-Ore
0.075318	Cfa-Cvi
0.046527	Cfa-Ore
0.073858	Cvi-Ore
0.035366	Cfa-Cvi
0.044651	Cfa-Ore
0.049687	Cvi-Ore
0.246886	Cfa-Cvi
0.200396	Cfa-Ore
0.093264	Cvi-Ore
0.041271	Cfa-Cvi
0.052044	Cfa-Ore
0.030844	Cvi-Ore
0.050921	Cfa-Cvi
0.077723	Cfa-Ore
0.069623	Cvi-Ore
0.071568	Cfa-Cvi
0.043007	Cfa-Ore
0.089402	Cvi-Ore
0.021507	Cfa-Cvi
0.047091	Cfa-Ore
0.047158	Cvi-Ore
0.030283	Cfa-Cvi
0.036043	Cfa-Ore
0.031526	Cvi-Ore
0.022009	Cfa-Cvi
0.040592	Cfa-Ore
0.038653	Cvi-Ore
0.050594	Cfa-Cvi
0.060218	Cfa-Ore
0.060264	Cvi-Ore
0.079406	Cfa-Cvi
0.070485	Cfa-Ore
0.096909	Cvi-Ore
0.058854	Cfa-Cvi
0.019216	Cfa-Ore
0.048982	Cvi-Ore
0.130909	Cfa-Cvi
0.034992	Cfa-Ore
0.158579	Cvi-Ore
0.039864	Cfa-Cvi
0.043755	Cfa-Ore
0.058638	Cvi-Ore
0.029410	Cfa-Cvi
0.039613	Cfa-Ore
0.025764	Cvi-Ore
0.011679	Cfa-Cvi
0.041823	Cfa-Ore
0.029648	Cvi-Ore
0.062798	Cfa-Cvi
0.107080	Cfa-Ore
0.063682	Cvi-Ore
0.034918	Cfa-Cvi
0.056081	Cfa-Ore
0.053346	Cvi-Ore
0.029936	Cfa-Cvi
0.041948	Cfa-Ore
0.047283	Cvi-Ore
0.043649	Cfa-Cvi
0.031995	Cfa-Ore
0.032340	Cvi-Ore
0.079905	Cfa-Cvi
0.059614	Cfa-Ore
0.092523	Cvi-Ore
0.030316	Cfa-Cvi
0.033408	Cfa-Ore
0.044325	Cvi-Ore
0.053594	Cfa-Cvi
0.041896	Cfa-Ore
0.077790	Cvi-Ore
0.044540	Cfa-Cvi
0.056206	Cfa-Ore
0.060032	Cvi-Ore
0.036979	Cfa-Cvi
0.059117	Cfa-Ore
0.053499	Cvi-Ore
0.013590	Cfa-Cvi
0.101119	Cfa-Ore
0.095343	Cvi-Ore
0.132249	Cfa-Cvi
0.098718	Cfa-Ore
0.142945	Cvi-Ore
0.053198	Cfa-Cvi
0.052240	Cfa-Ore
0.056832	Cvi-Ore
0.178555	Cfa-Cvi
0.039182	Cfa-Ore
0.183539	Cvi-Ore
0.026493	Cfa-Cvi
0.042888	Cfa-Ore
0.065081	Cvi-Ore
0.013216	Cfa-Cvi
0.084568	Cfa-Ore
0.084402	Cvi-Ore
0.152007	Cfa-Cvi
0.058566	Cfa-Ore
0.182232	Cvi-Ore
0.011139	Cfa-Cvi
0.019641	Cfa-Ore
0.028793	Cvi-Ore
0.067461	Cfa-Cvi
0.052001	Cfa-Ore
0.036660	Cvi-Ore
0.045228	Cfa-Cvi
0.039425	Cfa-Ore
0.044957	Cvi-Ore
0.031660	Cfa-Cvi
0.038331	Cfa-Ore
0.036882	Cvi-Ore
0.033626	Cfa-Cvi
0.028496	Cfa-Ore
0.028752	Cvi-Ore
0.048195	Cfa-Cvi
0.038319	Cfa-Ore
0.050233	Cvi-Ore
0.060865	Cfa-Cvi
0.037121	Cfa-Ore
0.063859	Cvi-Ore
0.070141	Cfa-Cvi
0.048690	Cfa-Ore
0.074953	Cvi-Ore
0.030777	Cfa-Cvi
0.093008	Cfa-Ore
0.097260	Cvi-Ore
0.013575	Cfa-Cvi
0.055840	Cfa-Ore
0.041485	Cvi-Ore
0.038990	Cfa-Cvi
0.039674	Cfa-Ore
0.033277	Cvi-Ore
0.018797	Cfa-Cvi
0.017054	Cfa-Ore
0.039474	Cvi-Ore
0.038643	Cfa-Cvi
0.019216	Cfa-Ore
0.039956	Cvi-Ore
0.102328	Cfa-Cvi
0.047403	Cfa-Ore
0.081620	Cvi-Ore
0.151956	Cfa-Cvi
0.045133	Cfa-Ore
0.035803	Cvi-Ore
0.054232	Cfa-Cvi
0.033839	Cfa-Ore
0.061703	Cvi-Ore
0.068823	Cfa-Cvi
0.066643	Cfa-Ore
0.055581	Cvi-Ore
0.130279	Cfa-Cvi
0.099055	Cfa-Ore
0.066003	Cvi-Ore
0.358463	Cfa-Cvi
0.060067	Cfa-Ore
0.336187	Cvi-Ore
0.041879	Cfa-Cvi
0.042504	Cfa-Ore
0.048720	Cvi-Ore
0.070691	Cfa-Cvi
0.038025	Cfa-Ore
0.039568	Cvi-Ore
0.055187	Cfa-Cvi
0.064314	Cfa-Ore
0.037253	Cvi-Ore
0.021494	Cfa-Cvi
0.009397	Cfa-Ore
0.028473	Cvi-Ore
0.071956	Cfa-Cvi
0.041539	Cfa-Ore
0.068114	Cvi-Ore
0.054652	Cfa-Cvi
0.023812	Cfa-Ore
0.042201	Cvi-Ore
0.099511	Cfa-Cvi
0.074150	Cfa-Ore
0.080479	Cvi-Ore
0.042531	Cfa-Cvi
0.039828	Cfa-Ore
0.068710	Cvi-Ore
0.057302	Cfa-Cvi
0.075348	Cfa-Ore
0.064358	Cvi-Ore
0.141252	Cfa-Cvi
0.057523	Cfa-Ore
0.147667	Cvi-Ore
0.033191	Cfa-Cvi
0.053774	Cfa-Ore
0.033081	Cvi-Ore
0.048984	Cfa-Cvi
0.026179	Cfa-Ore
0.045226	Cvi-Ore
0.018005	Cfa-Cvi
0.013473	Cfa-Ore
0.031799	Cvi-Ore
0.120650	Cfa-Cvi
0.062212	Cfa-Ore
0.155221	Cvi-Ore
0.228018	Cfa-Cvi
0.040323	Cfa-Ore
0.104456	Cvi-Ore
0.149562	Cfa-Cvi
0.063329	Cfa-Ore
0.158679	Cvi-Ore
0.032350	Cfa-Cvi
0.019749	Cfa-Ore
0.026640	Cvi-Ore
0.049852	Cfa-Cvi
0.042116	Cfa-Ore
0.049687	Cvi-Ore
0.034826	Cfa-Cvi
0.049572	Cfa-Ore
0.052871	Cvi-Ore
0.042290	Cfa-Cvi
0.051229	Cfa-Ore
0.050421	Cvi-Ore
0.092491	Cfa-Cvi
0.038427	Cfa-Ore
0.068262	Cvi-Ore
0.070161	Cfa-Cvi
0.041093	Cfa-Ore
0.064780	Cvi-Ore
0.065640	Cfa-Cvi
0.061709	Cfa-Ore
0.052195	Cvi-Ore
0.056325	Cfa-Cvi
0.045634	Cfa-Ore
0.054040	Cvi-Ore
0.027894	Cfa-Cvi
0.034992	Cfa-Ore
0.047962	Cvi-Ore
0.040966	Cfa-Cvi
0.020272	Cfa-Ore
0.020203	Cvi-Ore
0.029547	Cfa-Cvi
0.033826	Cfa-Ore
0.038932	Cvi-Ore
0.031662	Cfa-Cvi
0.041390	Cfa-Ore
0.050931	Cvi-Ore
0.060262	Cfa-Cvi
0.050205	Cfa-Ore
0.054090	Cvi-Ore
0.040772	Cfa-Cvi
0.052724	Cfa-Ore
0.047099	Cvi-Ore
0.168701	Cfa-Cvi
0.065772	Cfa-Ore
0.177434	Cvi-Ore
0.035592	Cfa-Cvi
0.059872	Cfa-Ore
0.081464	Cvi-Ore
0.026481	Cfa-Cvi
0.037391	Cfa-Ore
0.035557	Cvi-Ore
0.100057	Cfa-Cvi
0.037451	Cfa-Ore
0.106271	Cvi-Ore
0.052461	Cfa-Cvi
0.084069	Cfa-Ore
0.049353	Cvi-Ore
0.084688	Cfa-Cvi
0.048954	Cfa-Ore
0.088940	Cvi-Ore
0.031300	Cfa-Cvi
0.043527	Cfa-Ore
0.045515	Cvi-Ore
0.025426	Cfa-Cvi
0.047504	Cfa-Ore
0.047972	Cvi-Ore
0.013016	Cfa-Cvi
0.039921	Cfa-Ore
0.054322	Cvi-Ore
0.036892	Cfa-Cvi
0.032872	Cfa-Ore
0.041907	Cvi-Ore
0.114932	Cfa-Cvi
0.092828	Cfa-Ore
0.058298	Cvi-Ore
0.099583	Cfa-Cvi
0.061491	Cfa-Ore
0.118096	Cvi-Ore
0.031234	Cfa-Cvi
0.021735	Cfa-Ore
0.039315	Cvi-Ore
0.032023	Cfa-Cvi
0.025812	Cfa-Ore
0.045331	Cvi-Ore
-0.000000	Cfa-Cvi
0.034924	Cfa-Ore
0.034924	Cvi-Ore
0.279866	Cfa-Cvi
0.152850	Cfa-Ore
0.128241	Cvi-Ore
0.740013	Cfa-Cvi
0.083130	Cfa-Ore
0.857184	Cvi-Ore
0.067517	Cfa-Cvi
0.042333	Cfa-Ore
0.079580	Cvi-Ore
0.020593	Cfa-Cvi
0.065410	Cfa-Ore
0.040710	Cvi-Ore
0.039797	Cfa-Cvi
0.057399	Cfa-Ore
0.064336	Cvi-Ore
0.033128	Cfa-Cvi
0.041893	Cfa-Ore
0.039844	Cvi-Ore
0.058275	Cfa-Cvi
0.049530	Cfa-Ore
0.076147	Cvi-Ore
0.033218	Cfa-Cvi
0.054819	Cfa-Ore
0.062428	Cvi-Ore
0.049114	Cfa-Cvi
0.051700	Cfa-Ore
0.065192	Cvi-Ore
0.027589	Cfa-Cvi
0.060088	Cfa-Ore
0.056117	Cvi-Ore
0.240711	Cfa-Cvi
0.154828	Cfa-Ore
0.109465	Cvi-Ore
0.053915	Cfa-Cvi
0.049660	Cfa-Ore
0.070993	Cvi-Ore
0.054859	Cfa-Cvi
0.123821	Cfa-Ore
0.082557	Cvi-Ore
0.058047	Cfa-Cvi
0.053464	Cfa-Ore
0.058235	Cvi-Ore
0.012126	Cfa-Cvi
0.038996	Cfa-Ore
0.046621	Cvi-Ore
0.016473	Cfa-Cvi
0.028949	Cfa-Ore
0.033177	Cvi-Ore
0.091069	Cfa-Cvi
0.067898	Cfa-Ore
0.081030	Cvi-Ore
0.022665	Cfa-Cvi
0.066711	Cfa-Ore
0.050652	Cvi-Ore
0.094170	Cfa-Cvi
0.054129	Cfa-Ore
0.151367	Cvi-Ore
0.073934	Cfa-Cvi
0.047822	Cfa-Ore
0.106513	Cvi-Ore
0.048588	Cfa-Cvi
0.062984	Cfa-Ore
0.078522	Cvi-Ore
0.196619	Cfa-Cvi
0.262900	Cfa-Ore
0.180106	Cvi-Ore
0.026146	Cfa-Cvi
0.019482	Cfa-Ore
0.046168	Cvi-Ore
0.041592	Cfa-Cvi
0.031501	Cfa-Ore
0.046441	Cvi-Ore
0.103134	Cfa-Cvi
0.044304	Cfa-Ore
0.088960	Cvi-Ore
0.045922	Cfa-Cvi
0.036244	Cfa-Ore
0.041484	Cvi-Ore
0.014240	Cfa-Cvi
0.017943	Cfa-Ore
0.031275	Cvi-Ore
0.047350	Cfa-Cvi
0.068289	Cfa-Ore
0.050904	Cvi-Ore
0.027357	Cfa-Cvi
0.042823	Cfa-Ore
0.063008	Cvi-Ore
0.047318	Cfa-Cvi
0.056645	Cfa-Ore
0.032263	Cvi-Ore
0.056199	Cfa-Cvi
0.034841	Cfa-Ore
0.067394	Cvi-Ore
0.031457	Cfa-Cvi
0.026349	Cfa-Ore
0.096110	Cvi-Ore
0.086308	Cfa-Cvi
0.014266	Cfa-Ore
0.107133	Cvi-Ore
0.035327	Cfa-Cvi
0.034292	Cfa-Ore
0.035327	Cvi-Ore
0.094894	Cfa-Cvi
0.051420	Cfa-Ore
0.158962	Cvi-Ore
0.209984	Cfa-Cvi
0.020119	Cfa-Ore
0.230083	Cvi-Ore
0.301773	Cfa-Cvi
0.029954	Cfa-Ore
0.313811	Cvi-Ore
0.051186	Cfa-Cvi
0.063006	Cfa-Ore
0.054853	Cvi-Ore
0.037957	Cfa-Cvi
0.046453	Cfa-Ore
0.043020	Cvi-Ore
0.062536	Cfa-Cvi
0.081652	Cfa-Ore
0.072128	Cvi-Ore
0.064263	Cfa-Cvi
0.115082	Cfa-Ore
0.109103	Cvi-Ore
0.062069	Cfa-Cvi
0.018577	Cfa-Ore
0.076588	Cvi-Ore
0.028856	Cfa-Cvi
0.024290	Cfa-Ore
0.030510	Cvi-Ore
0.102610	Cfa-Cvi
0.026759	Cfa-Ore
0.099931	Cvi-Ore
0.099829	Cfa-Cvi
0.066683	Cfa-Ore
0.431274	Cvi-Ore
0.028764	Cfa-Cvi
0.048046	Cfa-Ore
0.041275	Cvi-Ore
0.022081	Cfa-Cvi
0.064921	Cfa-Ore
0.062271	Cvi-Ore
0.026351	Cfa-Cvi
0.041278	Cfa-Ore
0.041939	Cvi-Ore
0.034016	Cfa-Cvi
0.041390	Cfa-Ore
0.033952	Cvi-Ore
0.078856	Cfa-Cvi
0.095863	Cfa-Ore
0.097934	Cvi-Ore
0.078751	Cfa-Cvi
0.023213	Cfa-Ore
0.079055	Cvi-Ore
0.018833	Cfa-Cvi
0.034292	Cfa-Ore
0.030442	Cvi-Ore
0.128815	Cfa-Cvi
0.122244	Cfa-Ore
0.064985	Cvi-Ore
0.030307	Cfa-Cvi
0.017187	Cfa-Ore
0.039210	Cvi-Ore
0.032938	Cfa-Cvi
0.030960	Cfa-Ore
0.041337	Cvi-Ore
0.025413	Cfa-Cvi
0.026729	Cfa-Ore
0.025548	Cvi-Ore
0.058936	Cfa-Cvi
0.016890	Cfa-Ore
0.061259	Cvi-Ore
0.055581	Cfa-Cvi
0.044130	Cfa-Ore
0.041871	Cvi-Ore
0.113246	Cfa-Cvi
0.062655	Cfa-Ore
0.134536	Cvi-Ore
0.040278	Cfa-Cvi
0.047313	Cfa-Ore
0.054200	Cvi-Ore
0.060725	Cfa-Cvi
0.049791	Cfa-Ore
0.065869	Cvi-Ore
0.106973	Cfa-Cvi
0.032825	Cfa-Ore
0.112038	Cvi-Ore
0.109203	Cfa-Cvi
0.040896	Cfa-Ore
0.143123	Cvi-Ore
0.018681	Cfa-Cvi
0.028929	Cfa-Ore
0.014889	Cvi-Ore
0.071788	Cfa-Cvi
0.058773	Cfa-Ore
0.086933	Cvi-Ore
0.019641	Cfa-Cvi
0.034588	Cfa-Ore
0.034055	Cvi-Ore
0.067281	Cfa-Cvi
0.045977	Cfa-Ore
0.067304	Cvi-Ore
0.100105	Cfa-Cvi
0.111853	Cfa-Ore
0.045624	Cvi-Ore
0.058174	Cfa-Cvi
0.032513	Cfa-Ore
0.077924	Cvi-Ore
0.039744	Cfa-Cvi
0.037090	Cfa-Ore
0.052456	Cvi-Ore
0.260759	Cfa-Cvi
0.101174	Cfa-Ore
0.301174	Cvi-Ore
0.030029	Cfa-Cvi
0.106202	Cfa-Ore
0.083968	Cvi-Ore
0.033018	Cfa-Cvi
0.904830	Cfa-Ore
0.016184	Cvi-Ore
0.023366	Cfa-Cvi
0.036931	Cfa-Ore
0.037744	Cvi-Ore
0.046572	Cfa-Cvi
0.056227	Cfa-Ore
0.056092	Cvi-Ore
0.063344	Cfa-Cvi
0.068826	Cfa-Ore
0.066105	Cvi-Ore
0.026357	Cfa-Cvi
0.033488	Cfa-Ore
0.015299	Cvi-Ore
0.013245	Cfa-Cvi
0.019979	Cfa-Ore
0.006615	Cvi-Ore
0.078699	Cfa-Cvi
0.022852	Cfa-Ore
0.061036	Cvi-Ore
0.024690	Cfa-Cvi
0.026498	Cfa-Ore
0.027900	Cvi-Ore
0.068432	Cfa-Cvi
0.023060	Cfa-Ore
0.065446	Cvi-Ore
0.019440	Cfa-Cvi
0.066748	Cfa-Ore
0.064968	Cvi-Ore
0.036874	Cfa-Cvi
0.046469	Cfa-Ore
0.048404	Cvi-Ore
0.046750	Cfa-Cvi
0.040292	Cfa-Ore
0.065467	Cvi-Ore
0.030747	Cfa-Cvi
0.041106	Cfa-Ore
0.043827	Cvi-Ore
0.221744	Cfa-Cvi
0.037205	Cfa-Ore
0.250483	Cvi-Ore
0.067150	Cfa-Cvi
0.210271	Cfa-Ore
0.099603	Cvi-Ore
-0.000000	Cfa-Cvi
-0.000000	Cfa-Ore
-0.000000	Cvi-Ore
0.044692	Cfa-Cvi
0.040858	Cfa-Ore
0.042935	Cvi-Ore
0.049066	Cfa-Cvi
0.045391	Cfa-Ore
0.056784	Cvi-Ore
0.061196	Cfa-Cvi
0.086426	Cfa-Ore
0.057944	Cvi-Ore
0.035600	Cfa-Cvi
0.019916	Cfa-Ore
0.048016	Cvi-Ore
0.076750	Cfa-Cvi
0.086597	Cfa-Ore
0.100784	Cvi-Ore
0.037430	Cfa-Cvi
0.023508	Cfa-Ore
0.011662	Cvi-Ore
0.017131	Cfa-Cvi
0.026763	Cfa-Ore
0.021468	Cvi-Ore
0.035465	Cfa-Cvi
0.176015	Cfa-Ore
0.051834	Cvi-Ore
0.055017	Cfa-Cvi
0.053088	Cfa-Ore
0.049578	Cvi-Ore
0.094730	Cfa-Cvi
0.106131	Cfa-Ore
0.082187	Cvi-Ore
0.003417	Cfa-Cvi
0.038369	Cfa-Ore
0.034799	Cvi-Ore
0.030130	Cfa-Cvi
0.072190	Cfa-Ore
0.061599	Cvi-Ore
0.027586	Cfa-Cvi
0.047533	Cfa-Ore
0.046609	Cvi-Ore
0.052079	Cfa-Cvi
0.058052	Cfa-Ore
0.046063	Cvi-Ore
0.168938	Cfa-Cvi
0.109695	Cfa-Ore
0.194125	Cvi-Ore
0.164174	Cfa-Cvi
-0.000000	Cfa-Ore
0.167712	Cvi-Ore
0.021584	Cfa-Cvi
0.021507	Cfa-Ore
0.008511	Cvi-Ore
0.089957	Cfa-Cvi
0.046213	Cfa-Ore
0.098261	Cvi-Ore
0.053150	Cfa-Cvi
0.046221	Cfa-Ore
0.041811	Cvi-Ore
0.022787	Cfa-Cvi
0.030616	Cfa-Ore
0.038225	Cvi-Ore
0.010050	Cfa-Cvi
0.020237	Cfa-Ore
0.045003	Cvi-Ore
0.029041	Cfa-Cvi
0.044714	Cfa-Ore
0.045255	Cvi-Ore
0.024932	Cfa-Cvi
0.037999	Cfa-Ore
0.026729	Cvi-Ore
0.074196	Cfa-Cvi
0.046617	Cfa-Ore
0.109247	Cvi-Ore
0.030461	Cfa-Cvi
0.010050	Cfa-Ore
0.020237	Cvi-Ore
0.030353	Cfa-Cvi
0.037572	Cfa-Ore
0.043268	Cvi-Ore
0.133804	Cfa-Cvi
0.050309	Cfa-Ore
0.134921	Cvi-Ore
0.042936	Cfa-Cvi
0.039195	Cfa-Ore
0.038426	Cvi-Ore
0.043033	Cfa-Cvi
0.051095	Cfa-Ore
0.066905	Cvi-Ore
0.069450	Cfa-Cvi
0.086362	Cfa-Ore
0.050567	Cvi-Ore
0.015085	Cfa-Cvi
0.063868	Cfa-Ore
0.038298	Cvi-Ore
0.062577	Cfa-Cvi
0.034697	Cfa-Ore
0.068907	Cvi-Ore
0.112910	Cfa-Cvi
0.178484	Cfa-Ore
0.109450	Cvi-Ore
0.083952	Cfa-Cvi
0.050362	Cfa-Ore
0.093013	Cvi-Ore
0.056639	Cfa-Cvi
0.055248	Cfa-Ore
0.043110	Cvi-Ore
0.049030	Cfa-Cvi
0.091152	Cfa-Ore
0.109604	Cvi-Ore
0.069242	Cfa-Cvi
0.058471	Cfa-Ore
0.112072	Cvi-Ore
0.034634	Cfa-Cvi
0.065778	Cfa-Ore
0.057916	Cvi-Ore
0.065994	Cfa-Cvi
0.079292	Cfa-Ore
0.062732	Cvi-Ore
0.061206	Cfa-Cvi
0.036457	Cfa-Ore
0.072289	Cvi-Ore
-0.000000	Cfa-Cvi
0.019803	Cfa-Ore
0.019935	Cvi-Ore
0.033269	Cfa-Cvi
0.075901	Cfa-Ore
0.067009	Cvi-Ore
0.032510	Cfa-Cvi
0.055114	Cfa-Ore
0.058275	Cvi-Ore
0.058340	Cfa-Cvi
0.045966	Cfa-Ore
0.078877	Cvi-Ore
0.023545	Cfa-Cvi
0.080344	Cfa-Ore
0.065684	Cvi-Ore
0.034752	Cfa-Cvi
0.042238	Cfa-Ore
0.040906	Cvi-Ore
0.029841	Cfa-Cvi
0.035381	Cfa-Ore
0.032511	Cvi-Ore
0.052945	Cfa-Cvi
0.023508	Cfa-Ore
0.055085	Cvi-Ore
0.055071	Cfa-Cvi
0.073498	Cfa-Ore
0.069575	Cvi-Ore
0.045624	Cfa-Cvi
0.038586	Cfa-Ore
0.071953	Cvi-Ore
0.040278	Cfa-Cvi
0.070970	Cfa-Ore
0.044036	Cvi-Ore
0.084032	Cfa-Cvi
0.050634	Cfa-Ore
0.083040	Cvi-Ore
0.094922	Cfa-Cvi
0.052150	Cfa-Ore
0.118091	Cvi-Ore
0.027484	Cfa-Cvi
0.036874	Cfa-Ore
0.046744	Cvi-Ore
0.021584	Cfa-Cvi
0.039468	Cfa-Ore
0.034903	Cvi-Ore
0.066464	Cfa-Cvi
0.079151	Cfa-Ore
0.072895	Cvi-Ore
0.012866	Cfa-Cvi
0.031412	Cfa-Ore
0.024360	Cvi-Ore
0.064529	Cfa-Cvi
0.047378	Cfa-Ore
0.046852	Cvi-Ore
0.086809	Cfa-Cvi
0.032251	Cfa-Ore
0.095850	Cvi-Ore
0.054025	Cfa-Cvi
0.068829	Cfa-Ore
0.097078	Cvi-Ore
0.028220	Cfa-Cvi
0.086483	Cfa-Ore
0.099704	Cvi-Ore
0.049198	Cfa-Cvi
0.054970	Cfa-Ore
0.065856	Cvi-Ore
0.065069	Cfa-Cvi
0.058221	Cfa-Ore
0.069744	Cvi-Ore
0.032029	Cfa-Cvi
0.045629	Cfa-Ore
0.045031	Cvi-Ore
0.029211	Cfa-Cvi
0.049163	Cfa-Ore
0.038286	Cvi-Ore
0.022833	Cfa-Cvi
0.018252	Cfa-Ore
0.022903	Cvi-Ore
0.032148	Cfa-Cvi
0.021278	Cfa-Ore
0.031336	Cvi-Ore
0.069394	Cfa-Cvi
0.023285	Cfa-Ore
0.023276	Cvi-Ore
0.050064	Cfa-Cvi
0.046372	Cfa-Ore
0.056774	Cvi-Ore
0.031995	Cfa-Cvi
0.039271	Cfa-Ore
0.050348	Cvi-Ore
0.048074	Cfa-Cvi
0.049140	Cfa-Ore
0.052240	Cvi-Ore
0.015605	Cfa-Cvi
0.047698	Cfa-Ore
0.047730	Cvi-Ore
0.111117	Cfa-Cvi
0.046424	Cfa-Ore
0.129751	Cvi-Ore
0.050131	Cfa-Cvi
0.045816	Cfa-Ore
0.050521	Cvi-Ore
0.053382	Cfa-Cvi
0.071840	Cfa-Ore
0.065583	Cvi-Ore
0.048341	Cfa-Cvi
0.060305	Cfa-Ore
0.037121	Cvi-Ore
0.018854	Cfa-Cvi
0.040843	Cfa-Ore
0.058282	Cvi-Ore
0.039040	Cfa-Cvi
0.093228	Cfa-Ore
0.061573	Cvi-Ore
0.048624	Cfa-Cvi
0.035071	Cfa-Ore
0.048423	Cvi-Ore
0.044392	Cfa-Cvi
0.084571	Cfa-Ore
0.088456	Cvi-Ore
0.030932	Cfa-Cvi
0.041929	Cfa-Ore
0.046968	Cvi-Ore
0.027007	Cfa-Cvi
0.050088	Cfa-Ore
0.030547	Cvi-Ore
0.033432	Cfa-Cvi
0.067556	Cfa-Ore
0.068132	Cvi-Ore
0.051280	Cfa-Cvi
0.057132	Cfa-Ore
0.033463	Cvi-Ore
0.031645	Cfa-Cvi
0.045145	Cfa-Ore
0.036118	Cvi-Ore
0.039201	Cfa-Cvi
0.046634	Cfa-Ore
0.054140	Cvi-Ore
0.023079	Cfa-Cvi
0.051084	Cfa-Ore
0.050354	Cvi-Ore
0.048297	Cfa-Cvi
0.048894	Cfa-Ore
0.065147	Cvi-Ore
0.041569	Cfa-Cvi
0.036481	Cfa-Ore
0.052815	Cvi-Ore
0.024585	Cfa-Cvi
0.053435	Cfa-Ore
0.049649	Cvi-Ore
0.048167	Cfa-Cvi
0.053671	Cfa-Ore
0.044853	Cvi-Ore
0.043569	Cfa-Cvi
0.047418	Cfa-Ore
0.053152	Cvi-Ore
0.034102	Cfa-Cvi
0.027192	Cfa-Ore
0.038107	Cvi-Ore
0.052456	Cfa-Cvi
0.044678	Cfa-Ore
0.052390	Cvi-Ore
0.041146	Cfa-Cvi
0.047097	Cfa-Ore
0.041248	Cvi-Ore
0.040702	Cfa-Cvi
0.073053	Cfa-Ore
0.080983	Cvi-Ore
0.030734	Cfa-Cvi
0.153341	Cfa-Ore
0.181898	Cvi-Ore
0.029112	Cfa-Cvi
0.074969	Cfa-Ore
0.075110	Cvi-Ore
0.039805	Cfa-Cvi
0.028640	Cfa-Ore
0.064905	Cvi-Ore
0.158482	Cfa-Cvi
0.096771	Cfa-Ore
0.182888	Cvi-Ore
0.044623	Cfa-Cvi
0.045340	Cfa-Ore
0.045555	Cvi-Ore
0.054714	Cfa-Cvi
0.145720	Cfa-Ore
0.026332	Cvi-Ore
0.031700	Cfa-Cvi
0.034812	Cfa-Ore
0.028395	Cvi-Ore
0.083857	Cfa-Cvi
0.149203	Cfa-Ore
0.027824	Cvi-Ore
0.021820	Cfa-Cvi
-0.000000	Cfa-Ore
0.021662	Cvi-Ore
0.023468	Cfa-Cvi
0.036285	Cfa-Ore
0.032485	Cvi-Ore
0.036990	Cfa-Cvi
0.008732	Cfa-Ore
0.041985	Cvi-Ore
0.078834	Cfa-Cvi
0.037854	Cfa-Ore
0.041071	Cvi-Ore
0.041554	Cfa-Cvi
0.029677	Cfa-Ore
0.049479	Cvi-Ore
0.027494	Cfa-Cvi
0.034809	Cfa-Ore
0.033488	Cvi-Ore
0.051637	Cfa-Cvi
0.038267	Cfa-Ore
0.053130	Cvi-Ore
0.028073	Cfa-Cvi
0.046092	Cfa-Ore
0.041885	Cvi-Ore
0.046245	Cfa-Cvi
0.037317	Cfa-Ore
0.140571	Cvi-Ore
0.079714	Cfa-Cvi
0.054699	Cfa-Ore
0.103263	Cvi-Ore
0.026599	Cfa-Cvi
0.043177	Cfa-Ore
0.026765	Cvi-Ore
0.080704	Cfa-Cvi
0.044863	Cfa-Ore
0.082702	Cvi-Ore
0.039511	Cfa-Cvi
0.042339	Cfa-Ore
0.056940	Cvi-Ore
0.032357	Cfa-Cvi
0.045086	Cfa-Ore
0.054842	Cvi-Ore
0.083769	Cfa-Cvi
0.073754	Cfa-Ore
0.075010	Cvi-Ore
0.027897	Cfa-Cvi
0.067893	Cfa-Ore
0.070350	Cvi-Ore
0.046831	Cfa-Cvi
0.037637	Cfa-Ore
0.045838	Cvi-Ore
0.032122	Cfa-Cvi
0.032177	Cfa-Ore
0.049501	Cvi-Ore
0.061540	Cfa-Cvi
0.030774	Cfa-Ore
0.049958	Cvi-Ore
0.051616	Cfa-Cvi
0.021286	Cfa-Ore
0.070279	Cvi-Ore
0.027795	Cfa-Cvi
0.050281	Cfa-Ore
0.066746	Cvi-Ore
0.027685	Cfa-Cvi
0.042092	Cfa-Ore
0.057069	Cvi-Ore
0.034865	Cfa-Cvi
0.040767	Cfa-Ore
0.040876	Cvi-Ore
0.166785	Cfa-Cvi
0.228344	Cfa-Ore
0.038049	Cvi-Ore
0.021456	Cfa-Cvi
0.074410	Cfa-Ore
0.066301	Cvi-Ore
0.059058	Cfa-Cvi
0.051656	Cfa-Ore
0.062140	Cvi-Ore
0.025135	Cfa-Cvi
0.033963	Cfa-Ore
0.037143	Cvi-Ore
0.032106	Cfa-Cvi
0.040415	Cfa-Ore
0.041004	Cvi-Ore
0.048718	Cfa-Cvi
0.047825	Cfa-Ore
0.078056	Cvi-Ore
0.042484	Cfa-Cvi
0.038344	Cfa-Ore
0.038232	Cvi-Ore
0.044557	Cfa-Cvi
0.050241	Cfa-Ore
0.128044	Cvi-Ore
0.019446	Cfa-Cvi
0.030817	Cfa-Ore
0.039520	Cvi-Ore
0.074795	Cfa-Cvi
0.110494	Cfa-Ore
0.093677	Cvi-Ore
0.012410	Cfa-Cvi
0.384757	Cfa-Ore
0.230017	Cvi-Ore
0.082957	Cfa-Cvi
0.043438	Cfa-Ore
0.032048	Cvi-Ore
0.035510	Cfa-Cvi
0.049989	Cfa-Ore
0.053883	Cvi-Ore
0.021526	Cfa-Cvi
0.061420	Cfa-Ore
0.060957	Cvi-Ore
0.074955	Cfa-Cvi
0.069557	Cfa-Ore
0.055407	Cvi-Ore
0.028476	Cfa-Cvi
0.040768	Cfa-Ore
0.042054	Cvi-Ore
0.087054	Cfa-Cvi
0.033269	Cfa-Ore
0.109254	Cvi-Ore
0.030141	Cfa-Cvi
0.049306	Cfa-Ore
0.053238	Cvi-Ore
0.045547	Cfa-Cvi
0.059691	Cfa-Ore
0.063040	Cvi-Ore
0.027708	Cfa-Cvi
0.047889	Cfa-Ore
0.043925	Cvi-Ore
-0.000000	Cfa-Cvi
0.053026	Cfa-Ore
0.053026	Cvi-Ore
0.038798	Cfa-Cvi
0.036211	Cfa-Ore
0.083596	Cvi-Ore
0.041677	Cfa-Cvi
0.052527	Cfa-Ore
0.042733	Cvi-Ore
0.032213	Cfa-Cvi
0.039855	Cfa-Ore
0.038162	Cvi-Ore
0.047846	Cfa-Cvi
0.048161	Cfa-Ore
0.058959	Cvi-Ore
0.008902	Cfa-Cvi
0.016195	Cfa-Ore
0.090665	Cvi-Ore
0.053895	Cfa-Cvi
0.036007	Cfa-Ore
0.051346	Cvi-Ore
0.029211	Cfa-Cvi
0.037823	Cfa-Ore
0.029231	Cvi-Ore
0.063379	Cfa-Cvi
0.032800	Cfa-Ore
0.056959	Cvi-Ore
0.030101	Cfa-Cvi
0.030102	Cfa-Ore
0.041961	Cvi-Ore
0.042287	Cfa-Cvi
0.044146	Cfa-Ore
0.055041	Cvi-Ore
0.177377	Cfa-Cvi
0.177952	Cfa-Ore
0.094464	Cvi-Ore
0.034471	Cfa-Cvi
0.040826	Cfa-Ore
0.044038	Cvi-Ore
0.075375	Cfa-Cvi
0.035737	Cfa-Ore
0.039901	Cvi-Ore
0.039049	Cfa-Cvi
0.048361	Cfa-Ore
0.124018	Cvi-Ore
0.023562	Cfa-Cvi
0.007853	Cfa-Ore
0.031751	Cvi-Ore
0.051236	Cfa-Cvi
0.054660	Cfa-Ore
0.035615	Cvi-Ore
0.024981	Cfa-Cvi
0.046364	Cfa-Ore
0.039922	Cvi-Ore
0.061719	Cfa-Cvi
0.029380	Cfa-Ore
0.087629	Cvi-Ore
0.042595	Cfa-Cvi
0.042384	Cfa-Ore
0.051375	Cvi-Ore
0.014684	Cfa-Cvi
0.044887	Cfa-Ore
0.044957	Cvi-Ore
0.048954	Cfa-Cvi
0.033536	Cfa-Ore
0.078373	Cvi-Ore
0.056298	Cfa-Cvi
0.067342	Cfa-Ore
0.070640	Cvi-Ore
0.054393	Cfa-Cvi
0.054393	Cfa-Ore
0.046287	Cvi-Ore
0.253077	Cfa-Cvi
0.040113	Cfa-Ore
0.256150	Cvi-Ore
0.043503	Cfa-Cvi
0.043454	Cfa-Ore
0.033136	Cvi-Ore
0.050545	Cfa-Cvi
0.068253	Cfa-Ore
0.068253	Cvi-Ore
0.080875	Cfa-Cvi
0.068510	Cfa-Ore
0.083660	Cvi-Ore
0.010796	Cfa-Cvi
0.021711	Cfa-Ore
0.031484	Cvi-Ore
0.014196	Cfa-Cvi
0.018700	Cfa-Ore
0.023783	Cvi-Ore
0.046682	Cfa-Cvi
0.043058	Cfa-Ore
0.070999	Cvi-Ore
0.048520	Cfa-Cvi
0.025614	Cfa-Ore
0.061209	Cvi-Ore
0.050251	Cfa-Cvi
0.108541	Cfa-Ore
0.108647	Cvi-Ore
0.037013	Cfa-Cvi
0.023309	Cfa-Ore
0.026721	Cvi-Ore
0.037887	Cfa-Cvi
0.045183	Cfa-Ore
0.069818	Cvi-Ore
0.032125	Cfa-Cvi
0.052423	Cfa-Ore
0.065401	Cvi-Ore
0.051924	Cfa-Cvi
0.038638	Cfa-Ore
0.125651	Cvi-Ore
0.016439	Cfa-Cvi
0.022183	Cfa-Ore
0.031898	Cvi-Ore
0.030686	Cfa-Cvi
0.041295	Cfa-Ore
0.037744	Cvi-Ore
0.046126	Cfa-Cvi
0.041175	Cfa-Ore
0.053454	Cvi-Ore
0.041521	Cfa-Cvi
0.066368	Cfa-Ore
0.049026	Cvi-Ore
0.040415	Cfa-Cvi
0.019780	Cfa-Ore
0.049512	Cvi-Ore
0.051163	Cfa-Cvi
0.065539	Cfa-Ore
0.056145	Cvi-Ore
0.140868	Cfa-Cvi
0.043574	Cfa-Ore
0.151945	Cvi-Ore
0.048071	Cfa-Cvi
0.060435	Cfa-Ore
0.055261	Cvi-Ore
0.038808	Cfa-Cvi
0.044849	Cfa-Ore
0.048391	Cvi-Ore
0.052158	Cfa-Cvi
0.062958	Cfa-Ore
0.036462	Cvi-Ore
0.251303	Cfa-Cvi
0.082843	Cfa-Ore
0.239211	Cvi-Ore
0.053888	Cfa-Cvi
0.062274	Cfa-Ore
0.095747	Cvi-Ore
0.022558	Cfa-Cvi
0.025879	Cfa-Ore
0.042518	Cvi-Ore
0.049683	Cfa-Cvi
0.049285	Cfa-Ore
0.048375	Cvi-Ore
0.151448	Cfa-Cvi
0.034073	Cfa-Ore
0.141318	Cvi-Ore
0.052941	Cfa-Cvi
0.061891	Cfa-Ore
0.068561	Cvi-Ore
0.043654	Cfa-Cvi
0.046339	Cfa-Ore
0.065624	Cvi-Ore
0.039709	Cfa-Cvi
0.036195	Cfa-Ore
0.047274	Cvi-Ore
0.020859	Cfa-Cvi
0.035135	Cfa-Ore
0.042215	Cvi-Ore
0.044652	Cfa-Cvi
0.044732	Cfa-Ore
0.049530	Cvi-Ore
0.031772	Cfa-Cvi
0.091210	Cfa-Ore
0.095697	Cvi-Ore
0.059066	Cfa-Cvi
0.049510	Cfa-Ore
0.071840	Cvi-Ore
0.048186	Cfa-Cvi
0.057622	Cfa-Ore
0.048622	Cvi-Ore
0.059357	Cfa-Cvi
0.070721	Cfa-Ore
0.059263	Cvi-Ore
0.726087	Cfa-Cvi
0.037961	Cfa-Ore
0.689792	Cvi-Ore
0.050196	Cfa-Cvi
0.066169	Cfa-Ore
0.046080	Cvi-Ore
0.036043	Cfa-Cvi
0.044293	Cfa-Ore
0.046323	Cvi-Ore
0.027949	Cfa-Cvi
0.039651	Cfa-Ore
0.044789	Cvi-Ore
0.377220	Cfa-Cvi
0.106020	Cfa-Ore
0.391872	Cvi-Ore
0.040035	Cfa-Cvi
0.048939	Cfa-Ore
0.046141	Cvi-Ore
0.019186	Cfa-Cvi
0.029210	Cfa-Ore
0.038949	Cvi-Ore
0.037102	Cfa-Cvi
0.040734	Cfa-Ore
0.051583	Cvi-Ore
0.092382	Cfa-Cvi
0.056953	Cfa-Ore
0.086881	Cvi-Ore
0.033794	Cfa-Cvi
0.022206	Cfa-Ore
0.050238	Cvi-Ore
0.024518	Cfa-Cvi
0.033335	Cfa-Ore
0.036433	Cvi-Ore
-0.000000	Cfa-Cvi
0.034000	Cfa-Ore
0.034000	Cvi-Ore
0.292310	Cfa-Cvi
-0.000000	Cfa-Ore
0.292310	Cvi-Ore
0.187140	Cfa-Cvi
0.213917	Cfa-Ore
0.070667	Cvi-Ore
0.048447	Cfa-Cvi
0.027479	Cfa-Ore
0.040362	Cvi-Ore
0.042335	Cfa-Cvi
0.042265	Cfa-Ore
0.042304	Cvi-Ore
0.049412	Cfa-Cvi
0.050491	Cfa-Ore
0.051817	Cvi-Ore
0.053045	Cfa-Cvi
0.037584	Cfa-Ore
0.058797	Cvi-Ore
0.050165	Cfa-Cvi
0.063195	Cfa-Ore
0.057915	Cvi-Ore
0.122701	Cfa-Cvi
0.024653	Cfa-Ore
0.104214	Cvi-Ore
0.012553	Cfa-Cvi
0.006795	Cfa-Ore
0.006237	Cvi-Ore
0.057980	Cfa-Cvi
0.053492	Cfa-Ore
0.075298	Cvi-Ore
0.329295	Cfa-Cvi
0.320844	Cfa-Ore
0.027975	Cvi-Ore
0.039177	Cfa-Cvi
0.024500	Cfa-Ore
0.045208	Cvi-Ore
0.023049	Cfa-Cvi
0.016667	Cfa-Ore
0.022961	Cvi-Ore
0.063699	Cfa-Cvi
0.023655	Cfa-Ore
0.047322	Cvi-Ore
0.156701	Cfa-Cvi
0.075535	Cfa-Ore
0.108100	Cvi-Ore
0.032737	Cfa-Cvi
0.043431	Cfa-Ore
0.048656	Cvi-Ore
0.093185	Cfa-Cvi
0.047749	Cfa-Ore
0.084654	Cvi-Ore
0.060563	Cfa-Cvi
0.076499	Cfa-Ore
0.029670	Cvi-Ore
0.098679	Cfa-Cvi
0.088883	Cfa-Ore
0.048897	Cvi-Ore
0.047105	Cfa-Cvi
0.062776	Cfa-Ore
0.059300	Cvi-Ore
0.109504	Cfa-Cvi
0.110117	Cfa-Ore
0.062151	Cvi-Ore
0.079841	Cfa-Cvi
0.095341	Cfa-Ore
0.096106	Cvi-Ore
0.032263	Cfa-Cvi
0.057288	Cfa-Ore
0.040197	Cvi-Ore
0.032451	Cfa-Cvi
0.052744	Cfa-Ore
0.056182	Cvi-Ore
0.020916	Cfa-Cvi
0.100511	Cfa-Ore
0.068005	Cvi-Ore
0.058797	Cfa-Cvi
1.200978	Cfa-Ore
0.299139	Cvi-Ore
0.035483	Cfa-Cvi
0.042409	Cfa-Ore
0.067740	Cvi-Ore
0.099049	Cfa-Cvi
0.036626	Cfa-Ore
0.109482	Cvi-Ore
0.746461	Cfa-Cvi
0.070516	Cfa-Ore
0.813792	Cvi-Ore
0.079923	Cfa-Cvi
0.092069	Cfa-Ore
0.037136	Cvi-Ore
0.206460	Cfa-Cvi
0.212631	Cfa-Ore
0.585119	Cvi-Ore
0.110964	Cfa-Cvi
0.060314	Cfa-Ore
0.083543	Cvi-Ore
0.083145	Cfa-Cvi
0.068816	Cfa-Ore
0.064812	Cvi-Ore
0.036855	Cfa-Cvi
0.062406	Cfa-Ore
0.049451	Cvi-Ore
0.086546	Cfa-Cvi
0.012397	Cfa-Ore
0.098349	Cvi-Ore
0.046133	Cfa-Cvi
0.049943	Cfa-Ore
0.040581	Cvi-Ore
0.057837	Cfa-Cvi
0.040642	Cfa-Ore
0.065107	Cvi-Ore
0.099935	Cfa-Cvi
0.089687	Cfa-Ore
0.134210	Cvi-Ore
0.052195	Cfa-Cvi
0.045921	Cfa-Ore
0.074839	Cvi-Ore
0.022246	Cfa-Cvi
0.029959	Cfa-Ore
0.036759	Cvi-Ore
0.036034	Cfa-Cvi
0.029892	Cfa-Ore
0.036115	Cvi-Ore
0.019266	Cfa-Cvi
0.021788	Cfa-Ore
0.028031	Cvi-Ore
0.044608	Cfa-Cvi
0.036273	Cfa-Ore
0.044973	Cvi-Ore
0.031637	Cfa-Cvi
0.051326	Cfa-Ore
0.049353	Cvi-Ore
0.076041	Cfa-Cvi
0.039728	Cfa-Ore
0.075529	Cvi-Ore
0.075413	Cfa-Cvi
0.040132	Cfa-Ore
0.087737	Cvi-Ore
0.045155	Cfa-Cvi
0.102199	Cfa-Ore
0.109929	Cvi-Ore
0.056524	Cfa-Cvi
0.055856	Cfa-Ore
0.069526	Cvi-Ore
0.036059	Cfa-Cvi
0.063081	Cfa-Ore
0.066154	Cvi-Ore
0.026146	Cfa-Cvi
0.058514	Cfa-Ore
0.075400	Cvi-Ore
0.062244	Cfa-Cvi
0.045689	Cfa-Ore
0.084290	Cvi-Ore
0.033155	Cfa-Cvi
0.054875	Cfa-Ore
0.068214	Cvi-Ore
0.070751	Cfa-Cvi
0.026621	Cfa-Ore
0.065974	Cvi-Ore
0.091159	Cfa-Cvi
0.092424	Cfa-Ore
0.072236	Cvi-Ore
0.026643	Cfa-Cvi
0.041592	Cfa-Ore
0.049087	Cvi-Ore
0.310043	Cfa-Cvi
0.332726	Cfa-Ore
0.043386	Cvi-Ore
0.035478	Cfa-Cvi
0.051929	Cfa-Ore
0.045555	Cvi-Ore
0.031861	Cfa-Cvi
0.044071	Cfa-Ore
0.029440	Cvi-Ore
0.186822	Cfa-Cvi
0.210274	Cfa-Ore
0.072454	Cvi-Ore
0.069014	Cfa-Cvi
0.092240	Cfa-Ore
0.078182	Cvi-Ore
0.027234	Cfa-Cvi
0.036761	Cfa-Ore
0.027276	Cvi-Ore
0.040877	Cfa-Cvi
0.040928	Cfa-Ore
0.064312	Cvi-Ore
0.066133	Cfa-Cvi
0.060639	Cfa-Ore
0.076867	Cvi-Ore
0.034971	Cfa-Cvi
0.034890	Cfa-Ore
0.055985	Cvi-Ore
0.120257	Cfa-Cvi
0.127056	Cfa-Ore
0.086426	Cvi-Ore
0.005425	Cfa-Cvi
0.045772	Cfa-Ore
0.050672	Cvi-Ore
0.103458	Cfa-Cvi
0.120881	Cfa-Ore
0.155555	Cvi-Ore
0.097997	Cfa-Cvi
0.050351	Cfa-Ore
0.128923	Cvi-Ore
0.016998	Cfa-Cvi
0.034308	Cfa-Ore
0.040143	Cvi-Ore
0.040357	Cfa-Cvi
0.042826	Cfa-Ore
0.054873	Cvi-Ore
0.185279	Cfa-Cvi
0.046607	Cfa-Ore
0.167653	Cvi-Ore
0.071270	Cfa-Cvi
0.102356	Cfa-Ore
0.098746	Cvi-Ore
0.078968	Cfa-Cvi
0.038643	Cfa-Ore
0.092957	Cvi-Ore
0.018086	Cfa-Cvi
0.045887	Cfa-Ore
0.038570	Cvi-Ore
0.037727	Cfa-Cvi
0.034976	Cfa-Ore
0.046558	Cvi-Ore
0.044130	Cfa-Cvi
0.072019	Cfa-Ore
0.068125	Cvi-Ore
0.033100	Cfa-Cvi
0.026204	Cfa-Ore
0.019620	Cvi-Ore
0.025931	Cfa-Cvi
0.050994	Cfa-Ore
0.061222	Cvi-Ore
0.096429	Cfa-Cvi
0.034390	Cfa-Ore
0.132766	Cvi-Ore
0.029149	Cfa-Cvi
0.061120	Cfa-Ore
0.077811	Cvi-Ore
0.030461	Cfa-Cvi
0.036619	Cfa-Ore
0.043912	Cvi-Ore
0.031403	Cfa-Cvi
0.028527	Cfa-Ore
0.014128	Cvi-Ore
0.030410	Cfa-Cvi
0.040198	Cfa-Ore
0.030373	Cvi-Ore
0.122004	Cfa-Cvi
0.122004	Cfa-Ore
0.029308	Cvi-Ore
0.071837	Cfa-Cvi
0.060159	Cfa-Ore
0.098958	Cvi-Ore
0.102502	Cfa-Cvi
0.057171	Cfa-Ore
0.112884	Cvi-Ore
0.062512	Cfa-Cvi
0.078990	Cfa-Ore
0.069656	Cvi-Ore
0.050133	Cfa-Cvi
0.058588	Cfa-Ore
0.036152	Cvi-Ore
0.028643	Cfa-Cvi
0.031119	Cfa-Ore
0.036043	Cvi-Ore
0.036057	Cfa-Cvi
0.042401	Cfa-Ore
0.049489	Cvi-Ore
0.043057	Cfa-Cvi
0.059096	Cfa-Ore
0.035390	Cvi-Ore
0.038552	Cfa-Cvi
0.039657	Cfa-Ore
0.034170	Cvi-Ore
0.023734	Cfa-Cvi
0.031241	Cfa-Ore
0.036627	Cvi-Ore
0.043530	Cfa-Cvi
0.083808	Cfa-Ore
0.049019	Cvi-Ore
0.029952	Cfa-Cvi
0.041699	Cfa-Ore
0.053323	Cvi-Ore
0.141658	Cfa-Cvi
0.072905	Cfa-Ore
0.150889	Cvi-Ore
0.082016	Cfa-Cvi
0.083724	Cfa-Ore
0.049058	Cvi-Ore
0.087691	Cfa-Cvi
0.050867	Cfa-Ore
0.089003	Cvi-Ore
0.069356	Cfa-Cvi
0.073571	Cfa-Ore
0.066555	Cvi-Ore
0.204691	Cfa-Cvi
0.096687	Cfa-Ore
0.153722	Cvi-Ore
0.030844	Cfa-Cvi
0.120197	Cfa-Ore
0.096035	Cvi-Ore
0.027526	Cfa-Cvi
0.018238	Cfa-Ore
0.027526	Cvi-Ore
0.032172	Cfa-Cvi
0.035457	Cfa-Ore
0.042162	Cvi-Ore
0.046679	Cfa-Cvi
0.072345	Cfa-Ore
0.072345	Cvi-Ore
0.046783	Cfa-Cvi
0.038947	Cfa-Ore
0.033460	Cvi-Ore
0.055186	Cfa-Cvi
0.112858	Cfa-Ore
0.105474	Cvi-Ore
0.060476	Cfa-Cvi
0.090614	Cfa-Ore
0.086367	Cvi-Ore
0.046563	Cfa-Cvi
0.079964	Cfa-Ore
0.077802	Cvi-Ore
0.052854	Cfa-Cvi
0.049527	Cfa-Ore
0.047270	Cvi-Ore
0.092811	Cfa-Cvi
0.049595	Cfa-Ore
0.115007	Cvi-Ore
0.037656	Cfa-Cvi
0.026375	Cfa-Ore
0.035653	Cvi-Ore
0.032972	Cfa-Cvi
0.042067	Cfa-Ore
0.220946	Cvi-Ore
0.037461	Cfa-Cvi
0.036075	Cfa-Ore
0.049059	Cvi-Ore
0.171932	Cfa-Cvi
0.163913	Cfa-Ore
0.053144	Cvi-Ore
0.127353	Cfa-Cvi
0.058782	Cfa-Ore
0.192271	Cvi-Ore
0.010994	Cfa-Cvi
0.013238	Cfa-Ore
0.092424	Cvi-Ore
0.045891	Cfa-Cvi
0.043720	Cfa-Ore
0.053679	Cvi-Ore
0.039573	Cfa-Cvi
0.068358	Cfa-Ore
0.062019	Cvi-Ore
0.027589	Cfa-Cvi
0.125728	Cfa-Ore
0.132623	Cvi-Ore
0.029201	Cfa-Cvi
0.029248	Cfa-Ore
0.064145	Cvi-Ore
0.082964	Cfa-Cvi
0.048947	Cfa-Ore
0.094517	Cvi-Ore
0.044512	Cfa-Cvi
0.048404	Cfa-Ore
0.071753	Cvi-Ore
0.046543	Cfa-Cvi
0.060520	Cfa-Ore
0.058760	Cvi-Ore
0.069286	Cfa-Cvi
0.027521	Cfa-Ore
0.080848	Cvi-Ore
0.031024	Cfa-Cvi
0.012744	Cfa-Ore
0.035236	Cvi-Ore
0.023334	Cfa-Cvi
0.025231	Cfa-Ore
0.027034	Cvi-Ore
0.027091	Cfa-Cvi
0.047213	Cfa-Ore
0.047867	Cvi-Ore
0.163355	Cfa-Cvi
0.052209	Cfa-Ore
0.178874	Cvi-Ore
0.250938	Cfa-Cvi
0.072248	Cfa-Ore
0.189859	Cvi-Ore
0.020195	Cfa-Cvi
0.054182	Cfa-Ore
0.070533	Cvi-Ore
0.031995	Cfa-Cvi
0.034032	Cfa-Ore
0.193203	Cvi-Ore
0.030669	Cfa-Cvi
0.074134	Cfa-Ore
0.073101	Cvi-Ore
0.042248	Cfa-Cvi
0.043473	Cfa-Ore
0.037508	Cvi-Ore
0.022706	Cfa-Cvi
0.033257	Cfa-Ore
0.027400	Cvi-Ore
0.039001	Cfa-Cvi
0.066507	Cfa-Ore
0.080750	Cvi-Ore
0.059751	Cfa-Cvi
0.070933	Cfa-Ore
0.037803	Cvi-Ore
0.026401	Cfa-Cvi
0.034390	Cfa-Ore
0.014949	Cvi-Ore
0.054637	Cfa-Cvi
0.050930	Cfa-Ore
0.047766	Cvi-Ore
0.050200	Cfa-Cvi
0.054684	Cfa-Ore
0.060656	Cvi-Ore
0.033327	Cfa-Cvi
0.042323	Cfa-Ore
0.040653	Cvi-Ore
0.051023	Cfa-Cvi
0.056340	Cfa-Ore
0.051005	Cvi-Ore
0.049198	Cfa-Cvi
0.059339	Cfa-Ore
0.049198	Cvi-Ore
0.029473	Cfa-Cvi
0.060213	Cfa-Ore
0.054077	Cvi-Ore
0.056298	Cfa-Cvi
0.044022	Cfa-Ore
0.032300	Cvi-Ore
0.064228	Cfa-Cvi
0.067825	Cfa-Ore
0.055099	Cvi-Ore
0.094289	Cfa-Cvi
0.035935	Cfa-Ore
0.109729	Cvi-Ore
0.041408	Cfa-Cvi
0.056875	Cfa-Ore
0.070640	Cvi-Ore
0.049240	Cfa-Cvi
0.035322	Cfa-Ore
0.040660	Cvi-Ore
0.021375	Cfa-Cvi
0.030703	Cfa-Ore
0.040143	Cvi-Ore
0.080423	Cfa-Cvi
0.041917	Cfa-Ore
0.072533	Cvi-Ore
0.026221	Cfa-Cvi
0.053273	Cfa-Ore
0.065569	Cvi-Ore
0.018350	Cfa-Cvi
0.027695	Cfa-Ore
0.046671	Cvi-Ore
0.081295	Cfa-Cvi
0.066890	Cfa-Ore
0.044666	Cvi-Ore
0.021278	Cfa-Cvi
0.017742	Cfa-Ore
0.032340	Cvi-Ore
0.058795	Cfa-Cvi
0.065491	Cfa-Ore
0.077703	Cvi-Ore
0.062553	Cfa-Cvi
0.072459	Cfa-Ore
0.069177	Cvi-Ore
0.047730	Cfa-Cvi
0.062071	Cfa-Ore
0.047714	Cvi-Ore
0.088591	Cfa-Cvi
0.077739	Cfa-Ore
0.078088	Cvi-Ore
0.063469	Cfa-Cvi
0.037788	Cfa-Ore
0.063495	Cvi-Ore
0.030150	Cfa-Cvi
0.033904	Cfa-Ore
0.035347	Cvi-Ore
0.115417	Cfa-Cvi
0.031255	Cfa-Ore
0.131812	Cvi-Ore
0.102476	Cfa-Cvi
0.073527	Cfa-Ore
0.072565	Cvi-Ore
0.037521	Cfa-Cvi
0.038511	Cfa-Ore
0.063891	Cvi-Ore
0.035306	Cfa-Cvi
0.055996	Cfa-Ore
0.060656	Cvi-Ore
0.071257	Cfa-Cvi
0.043231	Cfa-Ore
0.084228	Cvi-Ore
0.023823	Cfa-Cvi
0.042295	Cfa-Ore
0.055753	Cvi-Ore
0.043844	Cfa-Cvi
0.050161	Cfa-Ore
0.055973	Cvi-Ore
0.025349	Cfa-Cvi
0.044195	Cfa-Ore
0.038742	Cvi-Ore
0.030616	Cfa-Cvi
0.051700	Cfa-Ore
0.062482	Cvi-Ore
0.072755	Cfa-Cvi
0.069249	Cfa-Ore
0.099236	Cvi-Ore
0.022145	Cfa-Cvi
0.040816	Cfa-Ore
0.044987	Cvi-Ore
0.059573	Cfa-Cvi
0.041548	Cfa-Ore
0.052887	Cvi-Ore
0.020375	Cfa-Cvi
0.083419	Cfa-Ore
0.052240	Cvi-Ore
0.097123	Cfa-Cvi
0.087499	Cfa-Ore
0.058782	Cvi-Ore
0.022051	Cfa-Cvi
0.056232	Cfa-Ore
0.067857	Cvi-Ore
0.081441	Cfa-Cvi
0.066342	Cfa-Ore
0.064943	Cvi-Ore
0.032205	Cfa-Cvi
0.028865	Cfa-Ore
0.034384	Cvi-Ore
0.052898	Cfa-Cvi
0.057774	Cfa-Ore
0.064304	Cvi-Ore
0.018296	Cfa-Cvi
0.025565	Cfa-Ore
0.020718	Cvi-Ore
0.037020	Cfa-Cvi
0.016697	Cfa-Ore
0.054984	Cvi-Ore
0.016298	Cfa-Cvi
0.031221	Cfa-Ore
0.035778	Cvi-Ore
0.029483	Cfa-Cvi
0.039463	Cfa-Ore
0.043498	Cvi-Ore
0.048423	Cfa-Cvi
0.039657	Cfa-Ore
0.079118	Cvi-Ore
0.039580	Cfa-Cvi
0.036888	Cfa-Ore
0.054849	Cvi-Ore
0.029416	Cfa-Cvi
0.044457	Cfa-Ore
0.059808	Cvi-Ore
0.059241	Cfa-Cvi
0.056312	Cfa-Ore
0.050486	Cvi-Ore
0.026112	Cfa-Cvi
0.027643	Cfa-Ore
0.036196	Cvi-Ore
0.095077	Cfa-Cvi
0.035223	Cfa-Ore
0.080290	Cvi-Ore
0.063882	Cfa-Cvi
0.044229	Cfa-Ore
0.071844	Cvi-Ore
0.380741	Cfa-Cvi
0.036723	Cfa-Ore
0.307250	Cvi-Ore
0.045910	Cfa-Cvi
0.038837	Cfa-Ore
0.070350	Cvi-Ore
0.082015	Cfa-Cvi
0.065392	Cfa-Ore
0.088473	Cvi-Ore
0.072048	Cfa-Cvi
0.140412	Cfa-Ore
0.087616	Cvi-Ore
0.016292	Cfa-Cvi
0.027518	Cfa-Ore
0.027941	Cvi-Ore
0.018107	Cfa-Cvi
0.032201	Cfa-Ore
0.023476	Cvi-Ore
0.055022	Cfa-Cvi
0.063820	Cfa-Ore
0.052150	Cvi-Ore
0.035259	Cfa-Cvi
0.018656	Cfa-Ore
0.049722	Cvi-Ore
0.045690	Cfa-Cvi
0.040028	Cfa-Ore
0.049521	Cvi-Ore
0.081928	Cfa-Cvi
0.150461	Cfa-Ore
0.233704	Cvi-Ore
0.037635	Cfa-Cvi
0.045094	Cfa-Ore
0.052743	Cvi-Ore
0.027276	Cfa-Cvi
0.027276	Cfa-Ore
0.055581	Cvi-Ore
0.106819	Cfa-Cvi
0.064855	Cfa-Ore
0.097828	Cvi-Ore
0.052459	Cfa-Cvi
0.088410	Cfa-Ore
0.061710	Cvi-Ore
0.064608	Cfa-Cvi
0.042948	Cfa-Ore
0.078202	Cvi-Ore
0.050813	Cfa-Cvi
0.036067	Cfa-Ore
0.066361	Cvi-Ore
0.375513	Cfa-Cvi
0.071696	Cfa-Ore
0.455950	Cvi-Ore
0.059457	Cfa-Cvi
0.072221	Cfa-Ore
0.056271	Cvi-Ore
0.151884	Cfa-Cvi
0.048220	Cfa-Ore
0.173909	Cvi-Ore
0.041936	Cfa-Cvi
0.045474	Cfa-Ore
0.047809	Cvi-Ore
0.043619	Cfa-Cvi
0.397477	Cfa-Ore
0.393417	Cvi-Ore
0.037182	Cfa-Cvi
0.052631	Cfa-Ore
0.049914	Cvi-Ore
0.028787	Cfa-Cvi
0.063638	Cfa-Ore
0.044745	Cvi-Ore
0.104706	Cfa-Cvi
0.047522	Cfa-Ore
0.088497	Cvi-Ore
0.031874	Cfa-Cvi
0.033155	Cfa-Ore
0.049392	Cvi-Ore
0.035368	Cfa-Cvi
0.064943	Cfa-Ore
0.064793	Cvi-Ore
0.029497	Cfa-Cvi
0.096663	Cfa-Ore
0.097408	Cvi-Ore
0.123196	Cfa-Cvi
0.074503	Cfa-Ore
0.043649	Cvi-Ore
0.024069	Cfa-Cvi
0.018854	Cfa-Ore
0.034963	Cvi-Ore
0.011257	Cfa-Cvi
0.011257	Cfa-Ore
0.022686	Cvi-Ore
0.037298	Cfa-Cvi
0.050249	Cfa-Ore
0.045004	Cvi-Ore
0.030145	Cfa-Cvi
0.024278	Cfa-Ore
0.030174	Cvi-Ore
0.032140	Cfa-Cvi
0.044678	Cfa-Ore
0.052684	Cvi-Ore
0.045609	Cfa-Cvi
0.045860	Cfa-Ore
0.051559	Cvi-Ore
0.070322	Cfa-Cvi
0.070385	Cfa-Ore
0.052561	Cvi-Ore
0.160830	Cfa-Cvi
0.030117	Cfa-Ore
0.184277	Cvi-Ore
0.096199	Cfa-Cvi
0.037658	Cfa-Ore
0.097132	Cvi-Ore
0.058464	Cfa-Cvi
0.044011	Cfa-Ore
0.054855	Cvi-Ore
0.129841	Cfa-Cvi
0.117003	Cfa-Ore
0.250389	Cvi-Ore
0.044730	Cfa-Cvi
0.050103	Cfa-Ore
0.053498	Cvi-Ore
0.034764	Cfa-Cvi
0.042408	Cfa-Ore
0.049430	Cvi-Ore
0.037823	Cfa-Cvi
0.070716	Cfa-Ore
0.070944	Cvi-Ore
0.090523	Cfa-Cvi
0.053392	Cfa-Ore
0.082317	Cvi-Ore
0.097386	Cfa-Cvi
0.100597	Cfa-Ore
0.234027	Cvi-Ore
0.056679	Cfa-Cvi
0.076878	Cfa-Ore
0.074023	Cvi-Ore
0.022724	Cfa-Cvi
0.033049	Cfa-Ore
0.033000	Cvi-Ore
0.063431	Cfa-Cvi
0.030760	Cfa-Ore
0.031545	Cvi-Ore
0.025940	Cfa-Cvi
0.038347	Cfa-Ore
0.060668	Cvi-Ore
0.081263	Cfa-Cvi
0.041219	Cfa-Ore
0.077919	Cvi-Ore
0.498662	Cfa-Cvi
0.385620	Cfa-Ore
0.059144	Cvi-Ore
0.063313	Cfa-Cvi
0.047884	Cfa-Ore
0.082765	Cvi-Ore
0.028106	Cfa-Cvi
0.044130	Cfa-Ore
0.061060	Cvi-Ore
0.027171	Cfa-Cvi
0.031272	Cfa-Ore
0.042414	Cvi-Ore
0.119583	Cfa-Cvi
0.073679	Cfa-Ore
0.123576	Cvi-Ore
0.070116	Cfa-Cvi
0.062006	Cfa-Ore
0.089422	Cvi-Ore
0.023012	Cfa-Cvi
0.053227	Cfa-Ore
0.041873	Cvi-Ore
0.017177	Cfa-Cvi
0.033365	Cfa-Ore
0.065293	Cvi-Ore
0.072235	Cfa-Cvi
0.064730	Cfa-Ore
0.112290	Cvi-Ore
0.034226	Cfa-Cvi
0.038122	Cfa-Ore
0.043146	Cvi-Ore
0.037572	Cfa-Cvi
0.064703	Cfa-Ore
0.088494	Cvi-Ore
0.118854	Cfa-Cvi
0.035606	Cfa-Ore
0.124755	Cvi-Ore
0.019867	Cfa-Cvi
0.036673	Cfa-Ore
0.040235	Cvi-Ore
0.036829	Cfa-Cvi
[truncated: 40,649 more rows]
