# Supplementary material for: Genomic evidence for homoploid hybrid speciation between ancestors of two different genera
Source: Nat Commun. 2022 Apr 13;13:1987. doi: 10.1038/s41467-022-29643-4 (PMC9008057; doi:10.1038/s41467-022-29643-4)
Supplement: Supplementary file 12 — Source Data [file 41467_2022_29643_MOESM12_ESM.zip › Source Data/Fig.3abd.gene_trees_of_4769_strictly_orthologous_gene_pairs.txt]

Cfa001175.t1	Cvi003866.t1	Od000003.t1	OreG0017719.1	((Ore,(Cfa,Cvi)),Od);
Cfa001180.t1	Cvi003861.t1	Od000007.t1	OreG0017715.1	((Ore,(Cvi,Cfa)),Od);
Cfa001186.t1	Cvi003857.t1	Od000010.t1	OreG0017712.1	(((Cvi,Cfa),Ore),Od);
Cfa001190.t1	Cvi003854.t1	Od000013.t1	OreG0017707.2	((Ore,(Cfa,Cvi)),Od);
Cfa001191.t1	Cvi003852.t1	Od000014.t1	OreG0017708.1	(((Cvi,Cfa),Ore),Od);
Cfa001192.t1	Cvi003851.t1	Od000016.t1	OreG0017706.1	(((Cfa,Cvi),Ore),Od);
Cfa001198.t1	Cvi003847.t1	Od000021.t1	OreG0017701.1	(((Cvi,Ore),Cfa),Od);
Cfa001200.t1	Cvi003846.t1	Od000023.t1	OreG0017700.1	(((Cvi,Ore),Cfa),Od);
Cfa001207.t1	Cvi003838.t1	Od000030.t1	OreG0017693.1	((Ore,(Cfa,Cvi)),Od);
Cfa001212.t1	Cvi003831.t1	Od000039.t1	OreG0017686.1	((Cvi,(Ore,Cfa)),Od);
Cfa001213.t1	Cvi003829.t1	Od000040.t1	OreG0017685.2	((Cvi,(Cfa,Ore)),Od);
Cfa001224.t1	Cvi003819.t1	Od000052.t1	OreG0017673.1	((Ore,(Cfa,Cvi)),Od);
Cfa001225.t1	Cvi003818.t1	Od000053.t1	OreG0017672.1	((Ore,(Cfa,Cvi)),Od);
Cfa001231.t1	Cvi003809.t1	Od000062.t1	OreG0017662.1	((Cvi,(Cfa,Ore)),Od);
Cfa001239.t1	Cvi003797.t1	Od000070.t1	OreG0017654.1	((Ore,(Cfa,Cvi)),Od);
Cfa001256.t1	Cvi003782.t1	Od000086.t1	OreG0016734.1	(((Ore,Cvi),Cfa),Od);
Cfa001257.t1	Cvi003781.t1	Od000087.t1	OreG0016733.1	(((Cfa,Cvi),Ore),Od);
Cfa001261.t1	Cvi003777.t1	Od000090.t1	OreG0016729.1	((Ore,(Cfa,Cvi)),Od);
Cfa001270.t1	Cvi003766.t1	Od000100.t1	OreG0016719.1	((Cfa,(Ore,Cvi)),Od);
Cfa001284.t1	Cvi003756.t1	Od000111.t1	OreG0016702.1	(((Cvi,Cfa),Ore),Od);
Cfa001286.t1	Cvi003753.t1	Od000113.t1	OreG0016699.3	((Cvi,(Cfa,Ore)),Od);
Cfa001289.t1	Cvi003750.t1	Od000118.t1	OreG0016695.1	(((Cfa,Cvi),Ore),Od);
Cfa001291.t1	Cvi003749.t1	Od000119.t1	OreG0016694.1	(((Cvi,Ore),Cfa),Od);
Cfa001292.t1	Cvi003748.t1	Od000120.t1	OreG0016693.1	(((Cvi,Cfa),Ore),Od);
Cfa001293.t1	Cvi003747.t1	Od000121.t1	OreG0016690.1	(((Ore,Cvi),Cfa),Od);
Cfa001294.t1	Cvi003746.t1	Od000122.t1	OreG0016689.1	((Ore,(Cfa,Cvi)),Od);
Cfa001298.t1	Cvi003742.t1	Od000126.t1	OreG0016683.1	(((Cfa,Cvi),Ore),Od);
Cfa001301.t1	Cvi003739.t1	Od000131.t1	OreG0016678.1	(((Cvi,Cfa),Ore),Od);
Cfa001308.t1	Cvi003729.t1	Od000140.t1	OreG0016669.1	(((Cvi,Cfa),Ore),Od);
Cfa001310.t1	Cvi003726.t1	Od000143.t1	OreG0016667.1	((Cvi,(Cfa,Ore)),Od);
Cfa001315.t1	Cvi003721.t1	Od000149.t1	OreG0016661.1	(((Cfa,Ore),Cvi),Od);
Cfa001317.t1	Cvi003719.t1	Od000151.t1	OreG0016659.1	(((Ore,Cvi),Cfa),Od);
Cfa001325.t1	Cvi003709.t1	Od000159.t1	OreG0016650.1	((Ore,(Cvi,Cfa)),Od);
Cfa001328.t1	Cvi003706.t1	Od000162.t1	OreG0016647.1	((Cvi,(Ore,Cfa)),Od);
Cfa001353.t1	Cvi003687.t1	Od000183.t1	OreG0022010.1	(((Cfa,Ore),Cvi),Od);
Cfa001367.t1	Cvi003673.t2	Od000198.t2	OreG0021993.1	(((Cfa,Cvi),Ore),Od);
Cfa001368.t1	Cvi003672.t1	Od000199.t1	OreG0021992.2	(((Cfa,Cvi),Ore),Od);
Cfa001369.t1	Cvi003671.t1	Od000200.t2	OreG0021991.2	((Cvi,(Cfa,Ore)),Od);
Cfa001377.t1	Cvi003660.t1	Od000211.t1	OreG0021978.1	(((Ore,Cvi),Cfa),Od);
Cfa001378.t1	Cvi003658.t1	Od000212.t1	OreG0021977.1	(((Cfa,Cvi),Ore),Od);
Cfa001383.t1	Cvi003656.t1	Od000214.t1	OreG0021974.1	(((Cfa,Ore),Cvi),Od);
Cfa001387.t1	Cvi003652.t1	Od000218.t1	OreG0021970.1	((Cvi,(Ore,Cfa)),Od);
Cfa001410.t1	Cvi003598.t1	Od000240.t1	OreG0021924.1	((Cfa,(Ore,Cvi)),Od);
Cfa001422.t1	Cvi003586.t1	Od000253.t1	OreG0021911.1	((Cfa,(Ore,Cvi)),Od);
Cfa001426.t1	Cvi003580.t1	Od000258.t1	OreG0021905.1	((Ore,(Cvi,Cfa)),Od);
Cfa001431.t1	Cvi003577.t1	Od000263.t1	OreG0021901.1	(((Cvi,Cfa),Ore),Od);
Cfa001432.t1	Cvi003576.t1	Od000264.t1	OreG0021900.1	((Ore,(Cfa,Cvi)),Od);
Cfa001447.t1	Cvi003564.t1	Od000279.t1	OreG0016821.1	((Cvi,(Ore,Cfa)),Od);
Cfa001449.t1	Cvi003561.t1	Od000282.t1	OreG0016827.1	(((Cfa,Cvi),Ore),Od);
Cfa001451.t1	Cvi003559.t1	Od000284.t1	OreG0016829.1	((Ore,(Cfa,Cvi)),Od);
Cfa001454.t1	Cvi003557.t1	Od000288.t1	OreG0016833.1	((Ore,(Cfa,Cvi)),Od);
Cfa001457.t1	Cvi003553.t1	Od000292.t1	OreG0016836.1	(((Cfa,Cvi),Ore),Od);
Cfa001460.t1	Cvi003548.t1	Od000295.t1	OreG0016840.1	((Cfa,(Ore,Cvi)),Od);
Cfa001466.t1	Cvi003544.t1	Od000299.t1	OreG0016845.1	((Cvi,(Cfa,Ore)),Od);
Cfa001467.t1	Cvi003543.t1	Od000300.t1	OreG0016846.1	((Cvi,(Ore,Cfa)),Od);
Cfa001473.t1	Cvi003534.t1	Od000308.t1	OreG0016855.1	(((Ore,Cvi),Cfa),Od);
Cfa001476.t1	Cvi003529.t1	Od000311.t1	OreG0016858.1	(((Cfa,Ore),Cvi),Od);
Cfa001487.t1	Cvi003504.t1	Od000325.t1	OreG0020109.1	(((Ore,Cvi),Cfa),Od);
Cfa001492.t1	Cvi003499.t1	Od000329.t1	OreG0020116.1	(((Cfa,Cvi),Ore),Od);
Cfa001493.t1	Cvi003498.t1	Od000330.t1	OreG0020117.1	((Ore,(Cfa,Cvi)),Od);
Cfa001506.t1	Cvi003484.t1	Od000344.t1	OreG0020133.1	(((Cfa,Ore),Cvi),Od);
Cfa001507.t1	Cvi003483.t1	Od000345.t1	OreG0020134.2	(((Cfa,Cvi),Ore),Od);
Cfa001508.t1	Cvi003482.t1	Od000346.t1	OreG0020135.3	(((Cvi,Cfa),Ore),Od);
Cfa001526.t1	Cvi003461.t1	Od000369.t1	OreG0020160.1	((Cvi,(Ore,Cfa)),Od);
Cfa001527.t1	Cvi003460.t1	Od000370.t1	OreG0020161.1	(((Cvi,Ore),Cfa),Od);
Cfa001528.t1	Cvi003459.t1	Od000371.t1	OreG0020162.1	((Ore,(Cfa,Cvi)),Od);
Cfa001538.t1	Cvi003427.t1	Od000387.t1	OreG0020171.2	((Cvi,(Ore,Cfa)),Od);
Cfa001539.t1	Cvi003426.t1	Od000388.t1	OreG0020172.1	(((Cvi,Ore),Cfa),Od);
Cfa001540.t1	Cvi003425.t1	Od000389.t1	OreG0020173.1	(((Cvi,Ore),Cfa),Od);
Cfa001541.t1	Cvi003424.t1	Od000390.t1	OreG0020174.1	(((Ore,Cvi),Cfa),Od);
Cfa001544.t2	Cvi003420.t1	Od000395.t1	OreG0020178.1	((Ore,(Cfa,Cvi)),Od);
Cfa001546.t1	Cvi003419.t1	Od000397.t1	OreG0020180.1	((Ore,(Cvi,Cfa)),Od);
Cfa001548.t1	Cvi003418.t1	Od000399.t1	OreG0020182.1	(((Ore,Cvi),Cfa),Od);
Cfa001549.t1	Cvi003415.t1	Od000402.t1	OreG0020185.1	((Ore,(Cvi,Cfa)),Od);
Cfa001550.t1	Cvi003414.t1	Od000403.t1	OreG0020186.1	(((Cfa,Ore),Cvi),Od);
Cfa001551.t1	Cvi003413.t1	Od000404.t1	OreG0020187.1	(((Cfa,Ore),Cvi),Od);
Cfa001552.t1	Cvi003408.t1	Od000408.t1	OreG0020190.1	(((Cfa,Cvi),Ore),Od);
Cfa001554.t1	Cvi003407.t1	Od000409.t1	OreG0020192.1	(((Cfa,Ore),Cvi),Od);
Cfa001562.t1	Cvi003399.t1	Od000415.t1	OreG0020201.3	(((Cfa,Cvi),Ore),Od);
Cfa001567.t2	Cvi003395.t2	Od000421.t2	OreG0020205.2	(((Cvi,Cfa),Ore),Od);
Cfa001569.t1	Cvi003393.t1	Od000424.t1	OreG0020215.1	(((Cvi,Cfa),Ore),Od);
Cfa001570.t1	Cvi003392.t2	Od000425.t1	OreG0020216.1	((Ore,(Cvi,Cfa)),Od);
Cfa001582.t1	Cvi003382.t1	Od000438.t1	OreG0020230.1	(((Cfa,Cvi),Ore),Od);
Cfa001583.t1	Cvi003381.t2	Od000439.t2	OreG0020231.2	(((Cvi,Ore),Cfa),Od);
Cfa001584.t1	Cvi003380.t1	Od000440.t1	OreG0020232.1	((Ore,(Cfa,Cvi)),Od);
Cfa001598.t2	Cvi003368.t1	Od000455.t2	OreG0020248.5	(((Ore,Cvi),Cfa),Od);
Cfa001600.t1	Cvi003365.t1	Od000458.t1	OreG0020251.1	(((Cvi,Cfa),Ore),Od);
Cfa001601.t1	Cvi003364.t1	Od000459.t1	OreG0020252.1	((Cvi,(Ore,Cfa)),Od);
Cfa001606.t1	Cvi003357.t1	Od000464.t1	OreG0020258.1	((Cvi,(Ore,Cfa)),Od);
Cfa001607.t1	Cvi003356.t1	Od000465.t1	OreG0020259.2	(((Cfa,Cvi),Ore),Od);
Cfa023310.t1	Cvi003337.t1	Od000473.t1	OreG0020269.1	((Cvi,(Ore,Cfa)),Od);
Cfa001614.t1	Cvi003336.t1	Od000474.t1	OreG0020271.1	((Cvi,(Cfa,Ore)),Od);
Cfa025891.t1	Cvi003330.t1	Od000480.t1	OreG0020275.1	(((Cvi,Ore),Cfa),Od);
Cfa001647.t1	Cvi003321.t1	Od000493.t1	OreG0020296.1	((Ore,(Cfa,Cvi)),Od);
Cfa001649.t1	Cvi003317.t1	Od000497.t1	OreG0020300.2	((Cfa,(Ore,Cvi)),Od);
Cfa001650.t1	Cvi003316.t1	Od000498.t1	OreG0020301.2	(((Cfa,Cvi),Ore),Od);
Cfa001651.t1	Cvi003314.t1	Od000500.t1	OreG0020303.1	(((Cvi,Ore),Cfa),Od);
Cfa001662.t1	Cvi026460.t1	Od000511.t1	OreG0020314.1	(((Cvi,Ore),Cfa),Od);
Cfa001665.t1	Cvi003301.t1	Od000514.t1	OreG0020318.1	(((Cfa,Ore),Cvi),Od);
Cfa001672.t1	Cvi003293.t1	Od000519.t1	OreG0020324.1	(((Cvi,Cfa),Ore),Od);
Cfa001676.t1	Cvi003289.t1	Od000523.t1	OreG0020330.1	(((Cfa,Ore),Cvi),Od);
Cfa001693.t1	Cvi003273.t1	Od000539.t1	OreG0002589.1	((Ore,(Cvi,Cfa)),Od);
Cfa001697.t1	Cvi003271.t1	Od000541.t1	OreG0002591.1	(((Cvi,Ore),Cfa),Od);
Cfa001698.t1	Cvi003270.t1	Od000542.t1	OreG0002592.1	((Ore,(Cfa,Cvi)),Od);
Cfa001699.t1	Cvi003269.t1	Od000543.t1	OreG0002593.1	(((Cfa,Cvi),Ore),Od);
Cfa001704.t1	Cvi003264.t1	Od000549.t1	OreG0002605.1	((Cfa,(Ore,Cvi)),Od);
Cfa001705.t1	Cvi003263.t1	Od000550.t1	OreG0002606.1	((Ore,(Cfa,Cvi)),Od);
Cfa001706.t1	Cvi003262.t1	Od000551.t1	OreG0002607.1	(((Cvi,Cfa),Ore),Od);
Cfa001708.t2	Cvi003260.t1	Od000554.t1	OreG0002610.1	(((Cfa,Cvi),Ore),Od);
Cfa001709.t1	Cvi003258.t1	Od000555.t1	OreG0002611.1	((Ore,(Cfa,Cvi)),Od);
Cfa001711.t1	Cvi003257.t1	Od000556.t1	OreG0002612.1	((Ore,(Cfa,Cvi)),Od);
Cfa001712.t1	Cvi003256.t1	Od000557.t1	OreG0002613.1	(((Cfa,Cvi),Ore),Od);
Cfa001713.t1	Cvi003255.t1	Od000558.t1	OreG0002614.1	((Cvi,(Cfa,Ore)),Od);
Cfa001721.t1	Cvi003249.t1	Od000563.t1	OreG0010825.1	(((Cfa,Ore),Cvi),Od);
Cfa001724.t1	Cvi003247.t1	Od000566.t1	OreG0010828.1	((Ore,(Cvi,Cfa)),Od);
Cfa001731.t1	Cvi003239.t1	Od000569.t1	OreG0010843.1	(((Cfa,Ore),Cvi),Od);
Cfa001742.t1	Cvi003230.t1	Od000580.t1	OreG0010853.1	((Cvi,(Cfa,Ore)),Od);
Cfa001744.t1	Cvi003228.t1	Od000582.t1	OreG0010855.2	(((Ore,Cvi),Cfa),Od);
Cfa001746.t1	Cvi003226.t1	Od000584.t1	OreG0010857.1	(((Cfa,Ore),Cvi),Od);
Cfa001748.t1	Cvi003224.t1	Od000586.t1	OreG0010859.1	((Ore,(Cfa,Cvi)),Od);
Cfa001750.t1	Cvi003221.t1	Od000588.t1	OreG0010871.1	((Ore,(Cfa,Cvi)),Od);
Cfa001759.t1	Cvi003219.t1	Od000591.t1	OreG0010874.1	((Ore,(Cvi,Cfa)),Od);
Cfa001764.t1	Cvi003216.t1	Od000595.t2	OreG0010878.2	((Cvi,(Cfa,Ore)),Od);
Cfa001765.t1	Cvi003215.t1	Od000596.t1	OreG0010879.5	((Ore,(Cfa,Cvi)),Od);
Cfa001767.t1	Cvi003214.t1	Od000598.t1	OreG0010881.1	(((Cfa,Ore),Cvi),Od);
Cfa001769.t1	Cvi003213.t1	Od000599.t1	OreG0010882.4	((Ore,(Cfa,Cvi)),Od);
Cfa001773.t1	Cvi003199.t1	Od000603.t1	OreG0010903.1	((Cvi,(Cfa,Ore)),Od);
Cfa001774.t1	Cvi003198.t1	Od000604.t1	OreG0010904.1	((Cfa,(Ore,Cvi)),Od);
Cfa001783.t1	Cvi003183.t1	Od000617.t1	OreG0010921.1	(((Cvi,Ore),Cfa),Od);
Cfa001784.t1	Cvi003182.t1	Od000618.t1	OreG0010922.1	((Ore,(Cfa,Cvi)),Od);
Cfa001785.t1	Cvi003181.t1	Od000619.t1	OreG0010923.1	((Cvi,(Cfa,Ore)),Od);
Cfa001786.t1	Cvi003179.t1	Od000621.t2	OreG0010925.1	((Cvi,(Cfa,Ore)),Od);
Cfa001787.t1	Cvi003178.t1	Od000622.t2	OreG0010926.1	((Ore,(Cfa,Cvi)),Od);
Cfa001793.t1	Cvi003155.t1	Od000626.t1	OreG0010934.1	((Ore,(Cvi,Cfa)),Od);
Cfa001802.t1	Cvi003142.t1	Od000630.t1	OreG0010943.1	((Ore,(Cvi,Cfa)),Od);
Cfa001803.t1	Cvi003140.t1	Od000632.t1	OreG0010945.1	((Cfa,(Ore,Cvi)),Od);
Cfa001807.t1	Cvi003135.t1	Od000638.t2	OreG0010951.4	(((Cvi,Ore),Cfa),Od);
Cfa010232.t1	Cvi003133.t1	Od000640.t1	OreG0010955.1	((Ore,(Cvi,Cfa)),Od);
Cfa001830.t1	Cvi003119.t1	Od000650.t1	OreG0010975.1	((Ore,(Cvi,Cfa)),Od);
Cfa001819.t1	Cvi003113.t2	Od000658.t1	OreG0010986.5	(((Cvi,Cfa),Ore),Od);
Cfa001840.t1	Cvi003076.t1	Od000677.t1	OreG0011006.1	((Cvi,(Ore,Cfa)),Od);
Cfa001846.t1	Cvi003072.t1	Od000680.t1	OreG0007606.1	((Ore,(Cvi,Cfa)),Od);
Cfa001847.t1	Cvi003071.t1	Od000681.t1	OreG0007605.1	(((Cfa,Cvi),Ore),Od);
Cfa001850.t1	Cvi003069.t1	Od000683.t1	OreG0007602.1	(((Cfa,Ore),Cvi),Od);
Cfa001854.t1	Cvi003064.t1	Od000685.t1	OreG0007600.2	((Ore,(Cfa,Cvi)),Od);
Cfa001855.t1	Cvi003063.t1	Od000686.t1	OreG0007599.1	(((Cfa,Cvi),Ore),Od);
Cfa001856.t1	Cvi003062.t1	Od000687.t1	OreG0007598.1	(((Ore,Cvi),Cfa),Od);
Cfa001857.t1	Cvi003061.t1	Od000688.t1	OreG0007597.1	((Ore,(Cvi,Cfa)),Od);
Cfa001872.t1	Cvi003045.t1	Od000700.t1	OreG0007585.1	(((Cfa,Ore),Cvi),Od);
Cfa001875.t1	Cvi003041.t1	Od000703.t1	OreG0007582.1	((Cvi,(Cfa,Ore)),Od);
Cfa001876.t1	Cvi003040.t1	Od000704.t1	OreG0007581.1	((Ore,(Cfa,Cvi)),Od);
Cfa001877.t1	Cvi003039.t1	Od000707.t1	OreG0007580.1	((Ore,(Cvi,Cfa)),Od);
Cfa001878.t1	Cvi003038.t1	Od000708.t1	OreG0007579.2	((Cvi,(Cfa,Ore)),Od);
Cfa001883.t1	Cvi003031.t1	Od000717.t1	OreG0007572.1	(((Cfa,Cvi),Ore),Od);
Cfa001885.t2	Cvi003029.t1	Od000719.t1	OreG0007571.1	((Ore,(Cfa,Cvi)),Od);
Cfa001895.t1	Cvi003013.t1	Od000729.t1	OreG0007559.1	(((Ore,Cvi),Cfa),Od);
Cfa001900.t1	Cvi003011.t1	Od000731.t1	OreG0007557.1	(((Cfa,Ore),Cvi),Od);
Cfa001902.t1	Cvi003009.t1	Od000733.t1	OreG0007555.1	((Ore,(Cfa,Cvi)),Od);
Cfa001904.t1	Cvi003008.t1	Od000735.t1	OreG0007553.1	(((Cfa,Cvi),Ore),Od);
Cfa001905.t1	Cvi003005.t1	Od000737.t1	OreG0007549.1	((Ore,(Cfa,Cvi)),Od);
Cfa001906.t1	Cvi003004.t1	Od000738.t1	OreG0007548.1	(((Cfa,Ore),Cvi),Od);
Cfa001907.t1	Cvi003003.t1	Od000739.t1	OreG0007546.2	((Cfa,(Ore,Cvi)),Od);
Cfa001913.t1	Cvi002996.t1	Od000742.t1	OreG0007542.3	((Cfa,(Ore,Cvi)),Od);
Cfa001915.t1	Cvi002994.t1	Od000744.t1	OreG0007540.1	((Cfa,(Ore,Cvi)),Od);
Cfa001916.t1	Cvi002992.t1	Od000745.t1	OreG0007539.1	((Cvi,(Ore,Cfa)),Od);
Cfa001917.t1	Cvi002991.t1	Od000746.t1	OreG0007538.1	(((Cvi,Ore),Cfa),Od);
Cfa001918.t1	Cvi002990.t1	Od000747.t1	OreG0007537.1	((Cvi,(Cfa,Ore)),Od);
Cfa001919.t1	Cvi002989.t1	Od000748.t1	OreG0007536.2	(((Cvi,Ore),Cfa),Od);
Cfa001934.t1	Cvi002972.t1	Od000760.t1	OreG0018575.1	(((Cfa,Ore),Cvi),Od);
Cfa001936.t1	Cvi002969.t1	Od000763.t1	OreG0018581.1	(((Cfa,Ore),Cvi),Od);
Cfa001951.t1	Cvi002940.t1	Od000800.t1	OreG0001617.1	((Cvi,(Ore,Cfa)),Od);
Cfa001953.t1	Cvi002938.t1	Od000802.t2	OreG0001615.2	((Ore,(Cvi,Cfa)),Od);
Cfa001954.t1	Cvi002937.t1	Od000803.t1	OreG0001614.1	((Ore,(Cvi,Cfa)),Od);
Cfa001959.t1	Cvi002929.t1	Od000810.t1	OreG0019144.1	(((Cvi,Cfa),Ore),Od);
Cfa001960.t1	Cvi002928.t1	Od000811.t1	OreG0019145.1	((Cvi,(Cfa,Ore)),Od);
Cfa001964.t1	Cvi002922.t1	Od000816.t1	OreG0000061.1	((Ore,(Cvi,Cfa)),Od);
Cfa001978.t1	Cvi002908.t1	Od000830.t1	OreG0019162.1	(((Ore,Cvi),Cfa),Od);
Cfa001980.t1	Cvi002901.t1	Od000834.t1	OreG0019169.1	(((Cvi,Ore),Cfa),Od);
Cfa001995.t1	Cvi002849.t1	Od000844.t1	OreG0019192.1	(((Cvi,Ore),Cfa),Od);
Cfa001996.t1	Cvi002848.t1	Od000845.t1	OreG0019193.1	((Cvi,(Cfa,Ore)),Od);
Cfa002013.t1	Cvi002834.t1	Od000857.t1	OreG0019208.1	((Ore,(Cvi,Cfa)),Od);
Cfa002014.t1	Cvi002832.t1	Od000859.t1	OreG0019210.3	((Ore,(Cfa,Cvi)),Od);
Cfa002025.t1	Cvi002823.t1	Od000866.t1	OreG0019219.1	((Ore,(Cvi,Cfa)),Od);
Cfa002027.t1	Cvi002821.t1	Od000867.t1	OreG0019220.1	(((Cfa,Ore),Cvi),Od);
Cfa002028.t1	Cvi002820.t1	Od000868.t1	OreG0019221.1	(((Cvi,Ore),Cfa),Od);
Cfa002029.t1	Cvi002819.t1	Od000870.t1	OreG0019224.1	((Ore,(Cvi,Cfa)),Od);
Cfa002030.t1	Cvi002818.t1	Od000871.t1	OreG0019225.1	((Cvi,(Cfa,Ore)),Od);
Cfa002032.t1	Cvi002816.t1	Od000873.t1	OreG0019227.1	((Cvi,(Ore,Cfa)),Od);
Cfa002035.t1	Cvi002813.t1	Od000876.t1	OreG0009877.1	(((Cfa,Ore),Cvi),Od);
Cfa002044.t1	Cvi002789.t1	Od000886.t1	OreG0009891.1	(((Cvi,Ore),Cfa),Od);
Cfa002045.t1	Cvi002787.t1	Od000888.t1	OreG0009893.1	((Cfa,(Ore,Cvi)),Od);
Cfa002046.t1	Cvi002786.t1	Od000889.t1	OreG0009894.1	((Ore,(Cvi,Cfa)),Od);
Cfa002047.t1	Cvi002784.t1	Od000893.t1	OreG0009896.5	(((Cfa,Ore),Cvi),Od);
Cfa002049.t1	Cvi002781.t1	Od000895.t1	OreG0009898.2	((Ore,(Cfa,Cvi)),Od);
Cfa002051.t1	Cvi002779.t1	Od000897.t1	OreG0009900.1	((Ore,(Cvi,Cfa)),Od);
Cfa002053.t1	Cvi002777.t1	Od000899.t2	OreG0009902.2	(((Cvi,Cfa),Ore),Od);
Cfa002057.t1	Cvi002774.t1	Od000902.t1	OreG0009904.1	(((Cfa,Cvi),Ore),Od);
Cfa000591.t1	Cvi004678.t1	Od000916.t2	OreG0025237.2	(((Cfa,Ore),Cvi),Od);
Cfa000576.t1	Cvi004717.t1	Od000927.t1	OreG0025253.2	(((Cvi,Cfa),Ore),Od);
Cfa000574.t1	Cvi004722.t1	Od000934.t1	OreG0025258.1	((Cfa,(Ore,Cvi)),Od);
Cfa000571.t1	Cvi004725.t1	Od000937.t1	OreG0025261.1	((Cvi,(Cfa,Ore)),Od);
Cfa000551.t1	Cvi004754.t1	Od000952.t1	OreG0000638.1	(((Cfa,Cvi),Ore),Od);
Cfa000538.t1	Cvi004776.t2	Od000968.t1	OreG0000663.3	((Ore,(Cfa,Cvi)),Od);
Cfa000537.t1	Cvi004777.t1	Od000969.t1	OreG0000664.1	(((Cfa,Cvi),Ore),Od);
Cfa000535.t1	Cvi004780.t1	Od000971.t1	OreG0000666.1	(((Cfa,Cvi),Ore),Od);
Cfa000533.t1	Cvi004782.t1	Od000974.t1	OreG0000669.1	((Ore,(Cvi,Cfa)),Od);
Cfa000530.t1	Cvi004783.t1	Od000976.t1	OreG0000671.1	((Ore,(Cvi,Cfa)),Od);
Cfa000527.t1	Cvi004789.t2	Od000980.t1	OreG0002073.1	((Cvi,(Cfa,Ore)),Od);
Cfa000521.t1	Cvi004799.t1	Od000988.t1	OreG0002081.1	(((Cfa,Ore),Cvi),Od);
Cfa000518.t1	Cvi004802.t1	Od000991.t1	OreG0002084.1	((Ore,(Cfa,Cvi)),Od);
Cfa000517.t1	Cvi004803.t1	Od000992.t1	OreG0002085.1	(((Cfa,Cvi),Ore),Od);
Cfa000513.t1	Cvi004805.t1	Od000995.t1	OreG0002089.1	(((Cfa,Cvi),Ore),Od);
Cfa000512.t1	Cvi004806.t1	Od000997.t1	OreG0002090.3	((Cvi,(Cfa,Ore)),Od);
Cfa000509.t2	Cvi004808.t1	Od001000.t3	OreG0002093.1	((Ore,(Cfa,Cvi)),Od);
Cfa000508.t1	Cvi004809.t1	Od001001.t1	OreG0002094.1	((Cfa,(Ore,Cvi)),Od);
Cfa000505.t1	Cvi004813.t1	Od001005.t1	OreG0002098.1	((Cvi,(Cfa,Ore)),Od);
Cfa000504.t1	Cvi004814.t1	Od001007.t1	OreG0002100.1	(((Cfa,Ore),Cvi),Od);
Cfa000502.t1	Cvi004815.t1	Od001009.t1	OreG0002101.1	(((Cfa,Ore),Cvi),Od);
Cfa000486.t1	Cvi004828.t1	Od001018.t1	OreG0002113.1	((Cvi,(Cfa,Ore)),Od);
Cfa000481.t1	Cvi004834.t1	Od001025.t1	OreG0002121.1	(((Cvi,Ore),Cfa),Od);
Cfa000467.t1	Cvi004846.t1	Od001031.t1	OreG0012932.1	(((Cvi,Ore),Cfa),Od);
Cfa000457.t1	Cvi004856.t1	Od001044.t1	OreG0012918.1	(((Ore,Cvi),Cfa),Od);
Cfa000434.t1	Cvi004871.t1	Od001060.t1	OreG0012907.1	(((Cvi,Ore),Cfa),Od);
Cfa000431.t1	Cvi004875.t1	Od001064.t1	OreG0012902.1	(((Cvi,Ore),Cfa),Od);
Cfa021133.t1	Cvi004876.t1	Od001065.t2	OreG0012901.1	((Ore,(Cfa,Cvi)),Od);
Cfa000429.t2	Cvi004878.t1	Od001067.t1	OreG0012899.1	((Cfa,(Ore,Cvi)),Od);
Cfa000421.t1	Cvi004881.t2	Od001072.t1	OreG0012896.2	(((Ore,Cvi),Cfa),Od);
Cfa000415.t1	Cvi004887.t1	Od001078.t1	OreG0012891.1	((Ore,(Cfa,Cvi)),Od);
Cfa000412.t1	Cvi004889.t1	Od001081.t1	OreG0012888.1	((Ore,(Cfa,Cvi)),Od);
Cfa000411.t1	Cvi004890.t1	Od001082.t1	OreG0012887.2	(((Cfa,Cvi),Ore),Od);
Cfa000406.t1	Cvi004904.t1	Od001101.t1	OreG0012861.1	(((Cfa,Cvi),Ore),Od);
Cfa000405.t1	Cvi004905.t1	Od001102.t1	OreG0012860.1	(((Ore,Cvi),Cfa),Od);
Cfa000398.t1	Cvi004910.t1	Od001109.t1	OreG0023655.2	((Cfa,(Ore,Cvi)),Od);
Cfa000397.t1	Cvi004911.t1	Od001110.t1	OreG0023656.1	((Cvi,(Cfa,Ore)),Od);
Cfa000396.t1	Cvi004912.t1	Od001111.t1	OreG0023657.1	(((Cfa,Ore),Cvi),Od);
Cfa000395.t1	Cvi004913.t1	Od001112.t1	OreG0023658.1	((Ore,(Cfa,Cvi)),Od);
Cfa000390.t1	Cvi004917.t1	Od001116.t1	OreG0023662.1	((Cvi,(Ore,Cfa)),Od);
Cfa000389.t1	Cvi004918.t1	Od001117.t1	OreG0023663.1	((Ore,(Cfa,Cvi)),Od);
Cfa000384.t1	Cvi004923.t1	Od001123.t2	OreG0027095.1	((Cvi,(Cfa,Ore)),Od);
Cfa000382.t1	Cvi004924.t1	Od001124.t1	OreG0027094.2	(((Ore,Cvi),Cfa),Od);
Cfa000381.t2	Cvi004925.t1	Od001125.t1	OreG0027093.1	((Ore,(Cvi,Cfa)),Od);
Cfa000364.t1	Cvi004937.t1	Od001143.t1	OreG0027075.1	(((Cfa,Ore),Cvi),Od);
Cfa000359.t1	Cvi004945.t1	Od001150.t1	OreG0014440.1	((Ore,(Cvi,Cfa)),Od);
Cfa000354.t1	Cvi004951.t1	Od001155.t1	OreG0014432.1	(((Ore,Cvi),Cfa),Od);
Cfa000351.t1	Cvi004953.t1	Od001157.t1	OreG0014430.1	((Ore,(Cvi,Cfa)),Od);
Cfa000348.t1	Cvi004956.t1	Od001160.t1	OreG0014424.1	(((Cfa,Cvi),Ore),Od);
Cfa000345.t1	Cvi004959.t1	Od001165.t1	OreG0014420.1	((Ore,(Cfa,Cvi)),Od);
Cfa000341.t1	Cvi004962.t1	Od001169.t1	OreG0014417.1	(((Cfa,Cvi),Ore),Od);
Cfa000340.t1	Cvi004963.t1	Od001170.t1	OreG0014416.1	(((Cvi,Ore),Cfa),Od);
Cfa000339.t1	Cvi004964.t1	Od001171.t2	OreG0014415.1	((Ore,(Cvi,Cfa)),Od);
Cfa000337.t1	Cvi004967.t1	Od001174.t1	OreG0014411.2	(((Cfa,Cvi),Ore),Od);
Cfa000336.t1	Cvi004969.t1	Od001175.t1	OreG0014410.1	(((Cfa,Ore),Cvi),Od);
Cfa000322.t1	Cvi004988.t1	Od001184.t1	OreG0014393.1	((Ore,(Cfa,Cvi)),Od);
Cfa000315.t1	Cvi004995.t1	Od001192.t2	OreG0025892.1	(((Cfa,Ore),Cvi),Od);
Cfa000296.t1	Cvi005020.t2	Od001218.t1	OreG0025856.1	((Ore,(Cfa,Cvi)),Od);
Cfa000295.t1	Cvi005021.t1	Od001219.t1	OreG0025855.2	((Cvi,(Cfa,Ore)),Od);
Cfa000293.t1	Cvi005023.t1	Od001221.t1	OreG0025853.1	(((Cvi,Ore),Cfa),Od);
Cfa000280.t1	Cvi005037.t1	Od001231.t1	OreG0025841.1	(((Cfa,Ore),Cvi),Od);
Cfa016400.t1	Cvi005043.t1	Od001236.t1	OreG0025835.1	(((Cfa,Cvi),Ore),Od);
Cfa016404.t1	Cvi005046.t1	Od001241.t1	OreG0025830.1	(((Cfa,Ore),Cvi),Od);
Cfa016406.t1	Cvi005049.t1	Od001243.t1	OreG0025827.1	((Ore,(Cfa,Cvi)),Od);
Cfa016410.t1	Cvi005053.t1	Od001247.t1	OreG0025823.1	((Cvi,(Cfa,Ore)),Od);
Cfa016411.t1	Cvi005054.t1	Od001248.t1	OreG0025822.1	((Cvi,(Ore,Cfa)),Od);
Cfa026836.t1	Cvi017181.t1	Od001303.t1	OreG0000894.1	(((Cvi,Cfa),Ore),Od);
Cfa026840.t1	Cvi017186.t1	Od001308.t1	OreG0000888.2	((Ore,(Cvi,Cfa)),Od);
Cfa026841.t1	Cvi017187.t1	Od001309.t1	OreG0000887.1	(((Cvi,Cfa),Ore),Od);
Cfa008034.t1	Cvi017195.t2	Od001314.t1	OreG0000883.1	(((Cfa,Ore),Cvi),Od);
Cfa008033.t1	Cvi017196.t1	Od001315.t1	OreG0000882.1	((Ore,(Cfa,Cvi)),Od);
Cfa008027.t1	Cvi017203.t1	Od001321.t1	OreG0000876.1	(((Cvi,Ore),Cfa),Od);
Cfa008019.t1	Cvi017219.t1	Od001332.t1	OreG0000864.1	(((Cvi,Cfa),Ore),Od);
Cfa008018.t1	Cvi017220.t1	Od001333.t1	OreG0000863.1	(((Cvi,Ore),Cfa),Od);
Cfa008009.t1	Cvi017228.t1	Od001341.t1	OreG0000853.1	(((Cvi,Ore),Cfa),Od);
Cfa007999.t1	Cvi017262.t1	Od001352.t1	OreG0000842.1	(((Cvi,Ore),Cfa),Od);
Cfa007997.t1	Cvi017264.t1	Od001355.t1	OreG0000839.1	((Cvi,(Ore,Cfa)),Od);
Cfa007995.t1	Cvi017265.t1	Od001357.t1	OreG0000837.1	((Ore,(Cvi,Cfa)),Od);
Cfa007990.t1	Cvi017269.t1	Od001362.t1	OreG0000832.2	((Ore,(Cvi,Cfa)),Od);
Cfa007987.t1	Cvi017272.t1	Od001365.t1	OreG0000828.2	(((Cvi,Cfa),Ore),Od);
Cfa007986.t1	Cvi017273.t1	Od001366.t1	OreG0000827.2	((Ore,(Cfa,Cvi)),Od);
Cfa007985.t1	Cvi017274.t1	Od001367.t1	OreG0000826.1	((Cvi,(Ore,Cfa)),Od);
Cfa007984.t1	Cvi017275.t1	Od001368.t1	OreG0000825.1	((Ore,(Cfa,Cvi)),Od);
Cfa007978.t1	Cvi017280.t1	Od001374.t1	OreG0000818.1	(((Cfa,Ore),Cvi),Od);
Cfa007959.t1	Cvi017296.t1	Od001391.t1	OreG0027638.1	(((Cvi,Ore),Cfa),Od);
Cfa007954.t1	Cvi017300.t1	Od001395.t1	OreG0027643.2	(((Cvi,Ore),Cfa),Od);
Cfa007952.t1	Cvi017302.t1	Od001397.t1	OreG0027645.2	(((Cfa,Cvi),Ore),Od);
Cfa007950.t1	Cvi017304.t1	Od001399.t1	OreG0027647.1	((Cvi,(Cfa,Ore)),Od);
Cfa007946.t1	Cvi017310.t2	Od001402.t1	OreG0027659.2	(((Cvi,Cfa),Ore),Od);
Cfa007945.t1	Cvi017311.t1	Od001403.t1	OreG0027660.2	((Ore,(Cfa,Cvi)),Od);
Cfa007944.t1	Cvi017312.t1	Od001404.t1	OreG0027661.1	(((Cfa,Cvi),Ore),Od);
Cfa007942.t1	Cvi017316.t1	Od001406.t1	OreG0027663.1	((Cvi,(Cfa,Ore)),Od);
Cfa007929.t1	Cvi017331.t2	Od001422.t1	OreG0027679.3	((Ore,(Cfa,Cvi)),Od);
Cfa007928.t1	Cvi017332.t1	Od001423.t1	OreG0027680.1	((Ore,(Cfa,Cvi)),Od);
Cfa007927.t1	Cvi017333.t1	Od001424.t1	OreG0027681.1	((Cvi,(Cfa,Ore)),Od);
Cfa007924.t1	Cvi017334.t1	Od001426.t1	OreG0027686.1	(((Ore,Cvi),Cfa),Od);
Cfa007919.t1	Cvi017340.t1	Od001435.t1	OreG0027693.2	(((Cvi,Ore),Cfa),Od);
Cfa007912.t1	Cvi017356.t1	Od001449.t2	OreG0027704.2	(((Ore,Cvi),Cfa),Od);
Cfa007900.t1	Cvi017365.t1	Od001457.t1	OreG0027719.1	(((Cvi,Cfa),Ore),Od);
Cfa007886.t1	Cvi017378.t1	Od001476.t1	OreG0027738.1	((Ore,(Cfa,Cvi)),Od);
Cfa007880.t1	Cvi017384.t1	Od001483.t1	OreG0027746.1	((Ore,(Cfa,Cvi)),Od);
Cfa007877.t1	Cvi017386.t1	Od001486.t1	OreG0027749.1	((Ore,(Cfa,Cvi)),Od);
Cfa007846.t1	Cvi017422.t1	Od001520.t1	OreG0027782.1	(((Cfa,Ore),Cvi),Od);
Cfa007844.t1	Cvi017424.t1	Od001522.t1	OreG0027784.1	((Cvi,(Ore,Cfa)),Od);
Cfa007836.t1	Cvi017429.t1	Od001531.t1	OreG0027793.1	((Ore,(Cvi,Cfa)),Od);
Cfa007835.t1	Cvi017430.t1	Od001532.t1	OreG0027794.1	((Ore,(Cvi,Cfa)),Od);
Cfa007833.t1	Cvi017432.t1	Od001534.t1	OreG0027795.1	(((Cfa,Ore),Cvi),Od);
Cfa007831.t1	Cvi017434.t1	Od001536.t1	OreG0027799.1	((Ore,(Cvi,Cfa)),Od);
Cfa007830.t1	Cvi017435.t1	Od001537.t1	OreG0027800.1	(((Cfa,Ore),Cvi),Od);
Cfa007829.t1	Cvi017436.t1	Od001538.t1	OreG0027801.1	(((Cfa,Cvi),Ore),Od);
Cfa007827.t1	Cvi017442.t1	Od001551.t2	OreG0018464.1	(((Ore,Cvi),Cfa),Od);
Cfa007824.t1	Cvi017444.t1	Od001556.t1	OreG0018469.1	((Ore,(Cfa,Cvi)),Od);
Cfa007822.t1	Cvi017446.t1	Od001558.t1	OreG0018473.1	(((Cfa,Cvi),Ore),Od);
Cfa007817.t1	Cvi017449.t1	Od001561.t1	OreG0018477.1	((Cfa,(Ore,Cvi)),Od);
Cfa007816.t2	Cvi017450.t1	Od001562.t1	OreG0018478.4	(((Cfa,Cvi),Ore),Od);
Cfa007814.t1	Cvi017452.t1	Od001564.t1	OreG0018480.1	((Ore,(Cfa,Cvi)),Od);
Cfa007812.t1	Cvi017454.t1	Od001566.t1	OreG0018484.1	((Cvi,(Cfa,Ore)),Od);
Cfa007808.t1	Cvi017457.t1	Od001570.t1	OreG0018488.1	((Ore,(Cvi,Cfa)),Od);
Cfa007804.t2	Cvi017460.t1	Od001573.t4	OreG0018491.2	((Cvi,(Cfa,Ore)),Od);
Cfa007803.t1	Cvi017461.t1	Od001575.t1	OreG0018493.1	((Ore,(Cfa,Cvi)),Od);
Cfa007802.t1	Cvi017462.t1	Od001576.t2	OreG0018494.1	((Ore,(Cfa,Cvi)),Od);
Cfa007798.t1	Cvi017466.t1	Od001579.t1	OreG0018497.1	((Ore,(Cfa,Cvi)),Od);
Cfa007797.t1	Cvi017467.t1	Od001580.t1	OreG0018498.1	(((Cfa,Cvi),Ore),Od);
Cfa007796.t1	Cvi017468.t1	Od001581.t1	OreG0018499.1	((Ore,(Cfa,Cvi)),Od);
Cfa007783.t1	Cvi017478.t1	Od001594.t1	OreG0018787.1	((Ore,(Cvi,Cfa)),Od);
Cfa007780.t1	Cvi017480.t1	Od001597.t1	OreG0018790.1	(((Cfa,Cvi),Ore),Od);
Cfa007779.t1	Cvi017481.t1	Od001598.t1	OreG0018791.1	(((Cfa,Cvi),Ore),Od);
Cfa007778.t1	Cvi017482.t1	Od001599.t1	OreG0018792.1	(((Cvi,Cfa),Ore),Od);
Cfa007776.t1	Cvi017483.t1	Od001601.t1	OreG0018794.1	((Cvi,(Ore,Cfa)),Od);
Cfa007774.t1	Cvi017486.t1	Od001604.t1	OreG0018797.1	(((Cfa,Ore),Cvi),Od);
Cfa007773.t1	Cvi017487.t2	Od001605.t1	OreG0018798.1	((Cvi,(Cfa,Ore)),Od);
Cfa007771.t1	Cvi017491.t1	Od001609.t1	OreG0018804.1	(((Cfa,Ore),Cvi),Od);
Cfa007761.t1	Cvi017499.t1	Od001619.t1	OreG0018814.1	(((Cfa,Cvi),Ore),Od);
Cfa007760.t1	Cvi017500.t1	Od001620.t1	OreG0018815.1	((Ore,(Cvi,Cfa)),Od);
Cfa007759.t1	Cvi017501.t1	Od001621.t1	OreG0018816.3	((Ore,(Cvi,Cfa)),Od);
Cfa007758.t1	Cvi017503.t1	Od001622.t1	OreG0018817.1	(((Cvi,Ore),Cfa),Od);
Cfa007755.t1	Cvi017506.t1	Od001626.t1	OreG0018820.1	(((Cfa,Cvi),Ore),Od);
Cfa007753.t1	Cvi017507.t2	Od001628.t6	OreG0018822.1	((Cvi,(Cfa,Ore)),Od);
Cfa007752.t1	Cvi017509.t1	Od001629.t1	OreG0018823.1	(((Cvi,Ore),Cfa),Od);
Cfa007745.t1	Cvi017516.t1	Od001636.t1	OreG0018831.1	(((Cfa,Ore),Cvi),Od);
Cfa007722.t1	Cvi017547.t1	Od001666.t1	OreG0018866.1	(((Cfa,Cvi),Ore),Od);
Cfa007721.t1	Cvi017548.t1	Od001668.t1	OreG0018867.1	(((Cfa,Ore),Cvi),Od);
Cfa007719.t1	Cvi017549.t1	Od001670.t1	OreG0018869.1	(((Cvi,Ore),Cfa),Od);
Cfa007718.t1	Cvi017550.t1	Od001671.t2	OreG0018870.2	(((Cvi,Cfa),Ore),Od);
Cfa007717.t1	Cvi017551.t1	Od001672.t1	OreG0018871.1	((Cfa,(Ore,Cvi)),Od);
Cfa007712.t1	Cvi017554.t1	Od001677.t1	OreG0018874.1	((Ore,(Cvi,Cfa)),Od);
Cfa007711.t1	Cvi017555.t1	Od001678.t1	OreG0018875.1	((Ore,(Cfa,Cvi)),Od);
Cfa007709.t1	Cvi017558.t1	Od001680.t1	OreG0018879.1	((Cvi,(Cfa,Ore)),Od);
Cfa007706.t1	Cvi017559.t1	Od001682.t1	OreG0018882.1	((Cvi,(Cfa,Ore)),Od);
Cfa007704.t1	Cvi017561.t1	Od001684.t2	OreG0018883.4	(((Cfa,Cvi),Ore),Od);
Cfa007699.t1	Cvi017566.t1	Od001689.t1	OreG0018888.1	((Ore,(Cfa,Cvi)),Od);
Cfa007698.t1	Cvi017567.t1	Od001690.t1	OreG0018889.1	(((Cfa,Cvi),Ore),Od);
Cfa007697.t1	Cvi017570.t1	Od001691.t1	OreG0018891.1	(((Cfa,Ore),Cvi),Od);
Cfa007317.t1	Cvi017694.t1	Od001711.t1	OreG0012146.1	(((Cfa,Ore),Cvi),Od);
Cfa007666.t1	Cvi017714.t1	Od001728.t1	OreG0012121.1	((Ore,(Cfa,Cvi)),Od);
Cfa007654.t1	Cvi015929.t1	Od001738.t1	OreG0012110.1	(((Cfa,Cvi),Ore),Od);
Cfa007652.t1	Cvi017725.t1	Od001741.t1	OreG0012108.1	(((Cfa,Cvi),Ore),Od);
Cfa007651.t1	Cvi017726.t1	Od001742.t1	OreG0012107.1	(((Cfa,Ore),Cvi),Od);
Cfa007644.t1	Cvi017736.t1	Od001748.t1	OreG0012100.2	((Ore,(Cfa,Cvi)),Od);
Cfa007639.t1	Cvi017740.t1	Od001753.t1	OreG0012095.1	(((Cfa,Ore),Cvi),Od);
Cfa007638.t1	Cvi017741.t1	Od001754.t1	OreG0012094.1	(((Cfa,Cvi),Ore),Od);
Cfa007637.t1	Cvi017742.t1	Od001756.t1	OreG0012093.1	(((Cfa,Cvi),Ore),Od);
Cfa007624.t1	Cvi017750.t1	Od001768.t1	OreG0012083.1	(((Cvi,Ore),Cfa),Od);
Cfa007622.t1	Cvi017751.t1	Od001770.t1	OreG0012080.1	((Ore,(Cvi,Cfa)),Od);
Cfa007620.t1	Cvi017753.t1	Od001772.t1	OreG0012078.1	((Ore,(Cvi,Cfa)),Od);
Cfa007619.t2	Cvi017754.t1	Od001773.t1	OreG0012077.1	((Cfa,(Ore,Cvi)),Od);
Cfa007614.t1	Cvi017758.t1	Od001779.t1	OreG0012072.1	((Cfa,(Ore,Cvi)),Od);
Cfa007605.t1	Cvi017764.t1	Od001787.t1	OreG0012066.1	(((Ore,Cvi),Cfa),Od);
Cfa007604.t1	Cvi017765.t1	Od001788.t1	OreG0012065.1	((Ore,(Cvi,Cfa)),Od);
Cfa007600.t1	Cvi017771.t1	Od001795.t1	OreG0012059.1	((Ore,(Cvi,Cfa)),Od);
Cfa007593.t1	Cvi017779.t1	Od001802.t1	OreG0012051.4	((Ore,(Cfa,Cvi)),Od);
Cfa007582.t1	Cvi017794.t1	Od001820.t1	OreG0012032.1	((Cfa,(Ore,Cvi)),Od);
Cfa007581.t1	Cvi017795.t1	Od001821.t1	OreG0012029.1	((Ore,(Cfa,Cvi)),Od);
Cfa007577.t1	Cvi017797.t1	Od001827.t1	OreG0012026.4	((Ore,(Cfa,Cvi)),Od);
Cfa007542.t1	Cvi017829.t1	Od001887.t1	OreG0011987.1	(((Ore,Cvi),Cfa),Od);
Cfa007541.t1	Cvi017830.t1	Od001888.t1	OreG0011986.1	(((Cvi,Cfa),Ore),Od);
Cfa007537.t1	Cvi017832.t1	Od001893.t1	OreG0011982.1	((Ore,(Cfa,Cvi)),Od);
Cfa007533.t1	Cvi017837.t1	Od001899.t1	OreG0011977.1	(((Cfa,Cvi),Ore),Od);
Cfa007500.t1	Cvi017908.t1	Od002051.t1	OreG0024087.1	((Cvi,(Ore,Cfa)),Od);
Cfa007495.t1	Cvi017913.t1	Od002059.t1	OreG0024094.1	((Ore,(Cfa,Cvi)),Od);
Cfa007494.t1	Cvi017917.t1	Od002064.t1	OreG0024098.2	((Ore,(Cvi,Cfa)),Od);
Cfa007492.t1	Cvi017919.t1	Od002066.t1	OreG0024100.1	((Ore,(Cvi,Cfa)),Od);
Cfa007490.t1	Cvi017921.t1	Od002070.t1	OreG0024112.1	((Ore,(Cfa,Cvi)),Od);
Cfa007486.t1	Cvi017925.t1	Od002076.t1	OreG0024116.2	(((Ore,Cvi),Cfa),Od);
Cfa007482.t1	Cvi017931.t1	Od002083.t1	OreG0024126.1	(((Cfa,Ore),Cvi),Od);
Cfa007480.t1	Cvi017932.t1	Od002085.t1	OreG0024127.1	(((Cfa,Cvi),Ore),Od);
Cfa007478.t1	Cvi017935.t1	Od002087.t1	OreG0024130.1	(((Cvi,Ore),Cfa),Od);
Cfa007476.t1	Cvi017936.t1	Od002089.t1	OreG0024132.1	(((Cfa,Cvi),Ore),Od);
Cfa007475.t1	Cvi017937.t1	Od002090.t2	OreG0024133.3	(((Cfa,Cvi),Ore),Od);
Cfa007473.t1	Cvi017939.t1	Od002098.t1	OreG0024135.1	(((Cfa,Cvi),Ore),Od);
Cfa007472.t1	Cvi017940.t1	Od002100.t1	OreG0024136.1	((Ore,(Cfa,Cvi)),Od);
Cfa007471.t1	Cvi017941.t1	Od002101.t1	OreG0024137.1	((Ore,(Cfa,Cvi)),Od);
Cfa007469.t1	Cvi017943.t2	Od002103.t1	OreG0024139.1	((Ore,(Cvi,Cfa)),Od);
Cfa007468.t1	Cvi017944.t1	Od002104.t1	OreG0024140.1	((Ore,(Cfa,Cvi)),Od);
Cfa007462.t2	Cvi017950.t1	Od002108.t1	OreG0024147.1	(((Cvi,Cfa),Ore),Od);
Cfa007461.t1	Cvi017951.t1	Od002110.t1	OreG0024148.1	((Cvi,(Cfa,Ore)),Od);
Cfa007459.t1	Cvi017953.t2	Od002113.t1	OreG0024152.1	(((Cfa,Ore),Cvi),Od);
Cfa007441.t1	Cvi017966.t1	Od002129.t1	OreG0017928.1	(((Cvi,Cfa),Ore),Od);
Cfa019886.t1	Cvi019610.t1	Od002141.t1	OreG0007892.1	((Ore,(Cfa,Cvi)),Od);
Cfa019887.t1	Cvi019612.t1	Od002143.t1	OreG0002401.1	(((Cfa,Cvi),Ore),Od);
Cfa015095.t1	Cvi022591.t1	Od002162.t1	OreG0016387.1	(((Cfa,Ore),Cvi),Od);
Cfa015107.t1	Cvi022608.t1	Od002177.t1	OreG0008148.1	(((Cvi,Ore),Cfa),Od);
Cfa015090.t1	Cvi022618.t2	Od002179.t1	OreG0008152.3	(((Cfa,Cvi),Ore),Od);
Cfa015091.t1	Cvi022620.t1	Od002183.t1	OreG0008153.1	(((Cfa,Ore),Cvi),Od);
Cfa015080.t1	Cvi022636.t1	Od002196.t1	OreG0008162.1	(((Ore,Cvi),Cfa),Od);
Cfa026107.t1	Cvi022640.t1	Od002206.t1	OreG0008164.1	(((Cfa,Cvi),Ore),Od);
Cfa026106.t1	Cvi022641.t1	Od002207.t1	OreG0008165.1	((Ore,(Cvi,Cfa)),Od);
Cfa026104.t1	Cvi022644.t1	Od002211.t1	OreG0008168.1	((Cfa,(Ore,Cvi)),Od);
Cfa025275.t1	Cvi022651.t1	Od002215.t2	OreG0008170.2	((Ore,(Cfa,Cvi)),Od);
Cfa015073.t1	Cvi022655.t1	Od002218.t1	OreG0008174.2	(((Cfa,Ore),Cvi),Od);
Cfa015070.t1	Cvi022657.t1	Od002225.t1	OreG0008177.1	(((Cvi,Cfa),Ore),Od);
Cfa015068.t1	Cvi022659.t1	Od002228.t1	OreG0008181.2	(((Cfa,Cvi),Ore),Od);
Cfa015063.t1	Cvi022666.t1	Od002235.t1	OreG0008185.1	((Ore,(Cvi,Cfa)),Od);
Cfa015062.t1	Cvi022668.t1	Od002236.t1	OreG0008186.1	(((Cfa,Cvi),Ore),Od);
Cfa015061.t1	Cvi022670.t1	Od002238.t1	OreG0008188.1	((Ore,(Cfa,Cvi)),Od);
Cfa015055.t1	Cvi022674.t1	Od002246.t1	OreG0008197.1	(((Ore,Cvi),Cfa),Od);
Cfa015047.t1	Cvi022681.t1	Od002257.t2	OreG0008206.3	((Cvi,(Cfa,Ore)),Od);
Cfa015045.t1	Cvi022685.t1	Od002262.t1	OreG0008210.1	((Ore,(Cfa,Cvi)),Od);
Cfa015043.t1	Cvi022688.t1	Od002265.t1	OreG0008212.2	((Ore,(Cvi,Cfa)),Od);
Cfa015028.t1	Cvi022714.t1	Od002294.t1	OreG0008237.1	(((Cvi,Cfa),Ore),Od);
Cfa015024.t1	Cvi022719.t1	Od002299.t1	OreG0008242.1	((Ore,(Cfa,Cvi)),Od);
Cfa015022.t1	Cvi022726.t1	Od002305.t1	OreG0008252.1	(((Cfa,Cvi),Ore),Od);
Cfa015006.t1	Cvi022744.t1	Od002321.t1	OreG0008270.1	((Ore,(Cvi,Cfa)),Od);
Cfa015005.t1	Cvi022745.t1	Od002324.t2	OreG0008271.1	((Ore,(Cvi,Cfa)),Od);
Cfa015002.t1	Cvi022746.t1	Od002326.t1	OreG0008275.1	((Ore,(Cvi,Cfa)),Od);
Cfa015000.t2	Cvi022747.t2	Od002328.t1	OreG0008277.5	((Ore,(Cvi,Cfa)),Od);
Cfa014994.t1	Cvi022756.t1	Od002331.t1	OreG0008280.1	((Cvi,(Cfa,Ore)),Od);
Cfa014991.t1	Cvi022760.t1	Od002333.t1	OreG0004803.1	(((Cfa,Ore),Cvi),Od);
Cfa014990.t1	Cvi022763.t1	Od002334.t1	OreG0004807.1	(((Cvi,Ore),Cfa),Od);
Cfa014989.t1	Cvi022765.t1	Od002335.t1	OreG0004808.1	((Ore,(Cfa,Cvi)),Od);
Cfa014965.t1	Cvi022794.t1	Od002376.t1	OreG0027193.1	((Ore,(Cvi,Cfa)),Od);
Cfa014962.t1	Cvi022798.t1	Od002379.t1	OreG0027196.1	((Ore,(Cfa,Cvi)),Od);
Cfa014998.t1	Cvi022800.t1	Od002382.t1	OreG0027198.1	((Ore,(Cfa,Cvi)),Od);
Cfa014958.t1	Cvi022803.t1	Od002385.t3	OreG0027201.1	(((Cvi,Cfa),Ore),Od);
Cfa014957.t1	Cvi022804.t1	Od002386.t1	OreG0027202.1	(((Ore,Cvi),Cfa),Od);
Cfa014955.t1	Cvi022806.t1	Od002388.t3	OreG0027204.1	((Ore,(Cfa,Cvi)),Od);
Cfa014954.t1	Cvi022808.t1	Od002390.t1	OreG0027206.1	(((Ore,Cvi),Cfa),Od);
Cfa014952.t1	Cvi022810.t1	Od002391.t1	OreG0027207.1	((Cvi,(Ore,Cfa)),Od);
Cfa014950.t1	Cvi022814.t1	Od002394.t1	OreG0027212.1	(((Cvi,Ore),Cfa),Od);
Cfa014948.t1	Cvi022816.t1	Od002396.t1	OreG0027214.2	((Cfa,(Ore,Cvi)),Od);
Cfa014947.t1	Cvi022817.t1	Od002397.t1	OreG0027215.1	((Cvi,(Cfa,Ore)),Od);
Cfa014943.t1	Cvi022825.t1	Od002403.t1	OreG0027222.1	(((Cfa,Ore),Cvi),Od);
Cfa014938.t1	Cvi022833.t1	Od002412.t1	OreG0027228.1	(((Cfa,Cvi),Ore),Od);
Cfa014907.t1	Cvi022842.t1	Od002419.t1	OreG0027232.1	((Cvi,(Cfa,Ore)),Od);
Cfa014911.t1	Cvi022848.t1	Od002425.t1	OreG0027241.1	((Cvi,(Cfa,Ore)),Od);
Cfa014915.t1	Cvi022852.t1	Od002431.t1	OreG0027245.1	((Cfa,(Ore,Cvi)),Od);
Cfa014916.t1	Cvi022855.t1	Od002432.t1	OreG0027247.1	((Ore,(Cfa,Cvi)),Od);
Cfa014917.t1	Cvi022856.t1	Od002433.t1	OreG0027246.1	((Cvi,(Cfa,Ore)),Od);
Cfa014918.t1	Cvi022857.t2	Od002434.t1	OreG0027248.2	(((Cvi,Ore),Cfa),Od);
Cfa014919.t1	Cvi022859.t1	Od002437.t1	OreG0027252.1	(((Cvi,Ore),Cfa),Od);
Cfa014923.t1	Cvi022864.t1	Od002445.t1	OreG0018522.1	(((Cfa,Cvi),Ore),Od);
Cfa014924.t1	Cvi022865.t1	Od002446.t1	OreG0018523.1	(((Ore,Cvi),Cfa),Od);
Cfa014925.t1	Cvi022866.t1	Od002449.t1	OreG0018524.1	((Ore,(Cvi,Cfa)),Od);
Cfa014927.t1	Cvi022872.t1	Od002455.t1	OreG0026525.1	((Ore,(Cfa,Cvi)),Od);
Cfa014887.t1	Cvi022889.t1	Od002469.t1	OreG0026549.1	(((Cfa,Ore),Cvi),Od);
Cfa014889.t1	Cvi022890.t1	Od002470.t1	OreG0026551.1	(((Cvi,Ore),Cfa),Od);
Cfa026283.t1	Cvi022891.t1	Od002471.t1	OreG0026552.1	((Ore,(Cvi,Cfa)),Od);
Cfa014900.t1	Cvi022899.t1	Od002476.t2	OreG0026559.1	(((Cvi,Ore),Cfa),Od);
Cfa014875.t1	Cvi022921.t1	Od002497.t1	OreG0002566.1	((Ore,(Cfa,Cvi)),Od);
Cfa014874.t1	Cvi022922.t1	Od002498.t1	OreG0002565.1	(((Cfa,Ore),Cvi),Od);
Cfa014871.t1	Cvi022925.t1	Od002502.t1	OreG0002562.3	((Cvi,(Cfa,Ore)),Od);
Cfa014870.t1	Cvi022927.t1	Od002504.t1	OreG0002560.1	((Cvi,(Ore,Cfa)),Od);
Cfa014837.t1	Cvi023012.t1	Od002534.t1	OreG0004129.1	(((Cfa,Ore),Cvi),Od);
Cfa014835.t2	Cvi023013.t1	Od002535.t1	OreG0004130.3	((Cvi,(Ore,Cfa)),Od);
Cfa014824.t1	Cvi023033.t1	Od002566.t1	OreG0004145.1	(((Ore,Cvi),Cfa),Od);
Cfa014812.t1	Cvi023043.t1	Od002576.t1	OreG0004170.1	((Ore,(Cvi,Cfa)),Od);
Cfa014810.t1	Cvi023044.t1	Od002577.t1	OreG0004171.1	(((Cfa,Ore),Cvi),Od);
Cfa014808.t2	Cvi023046.t1	Od002579.t1	OreG0004174.3	(((Ore,Cvi),Cfa),Od);
Cfa014804.t1	Cvi023050.t1	Od002584.t1	OreG0004178.1	((Cvi,(Cfa,Ore)),Od);
Cfa014801.t1	Cvi023051.t1	Od002585.t1	OreG0004182.1	((Cfa,(Ore,Cvi)),Od);
Cfa014796.t1	Cvi023077.t1	Od002589.t1	OreG0004190.1	((Cfa,(Ore,Cvi)),Od);
Cfa014795.t1	Cvi023078.t1	Od002590.t1	OreG0004191.2	((Ore,(Cvi,Cfa)),Od);
Cfa014788.t1	Cvi023092.t1	Od002602.t1	OreG0001399.1	(((Cfa,Ore),Cvi),Od);
Cfa014786.t1	Cvi023095.t1	Od002605.t1	OreG0001402.1	(((Cvi,Ore),Cfa),Od);
Cfa014782.t1	Cvi023097.t1	Od002608.t1	OreG0001404.1	((Ore,(Cvi,Cfa)),Od);
Cfa014779.t1	Cvi023103.t1	Od002614.t1	OreG0001409.1	((Ore,(Cvi,Cfa)),Od);
Cfa014778.t1	Cvi023104.t1	Od002616.t1	OreG0001411.1	((Ore,(Cfa,Cvi)),Od);
Cfa014777.t2	Cvi023107.t1	Od002620.t1	OreG0001414.2	(((Cfa,Cvi),Ore),Od);
Cfa014773.t1	Cvi023113.t1	Od002625.t1	OreG0001419.1	((Ore,(Cvi,Cfa)),Od);
Cfa014767.t2	Cvi023119.t1	Od002630.t4	OreG0001424.3	(((Cvi,Cfa),Ore),Od);
Cfa014763.t1	Cvi023124.t1	Od002640.t1	OreG0001431.1	(((Cvi,Ore),Cfa),Od);
Cfa014755.t1	Cvi023134.t2	Od002648.t1	OreG0001436.1	(((Cfa,Ore),Cvi),Od);
Cfa014754.t1	Cvi023135.t1	Od002649.t1	OreG0001437.2	((Cvi,(Ore,Cfa)),Od);
Cfa014753.t1	Cvi023136.t1	Od002650.t1	OreG0001438.1	(((Cfa,Ore),Cvi),Od);
Cfa014749.t1	Cvi023141.t1	Od002655.t1	OreG0001442.1	((Ore,(Cfa,Cvi)),Od);
Cfa014746.t1	Cvi023143.t1	Od002657.t1	OreG0001444.1	((Ore,(Cvi,Cfa)),Od);
Cfa014743.t1	Cvi023146.t1	Od002660.t2	OreG0001448.1	(((Ore,Cvi),Cfa),Od);
Cfa025380.t1	Cvi016570.t1	Od002689.t1	OreG0016301.1	((Ore,(Cvi,Cfa)),Od);
Cfa025371.t1	Cvi016555.t1	Od002702.t1	OreG0016253.1	(((Cvi,Cfa),Ore),Od);
Cfa008325.t1	Cvi016515.t1	Od002730.t1	OreG0000683.1	((Ore,(Cvi,Cfa)),Od);
Cfa008327.t1	Cvi016513.t1	Od002732.t1	OreG0000681.1	((Cvi,(Cfa,Ore)),Od);
Cfa008328.t1	Cvi016512.t1	Od002733.t1	OreG0000680.1	((Ore,(Cvi,Cfa)),Od);
Cfa008350.t1	Cvi016463.t1	Od002754.t2	OreG0008878.3	(((Cfa,Cvi),Ore),Od);
Cfa008352.t1	Cvi016462.t1	Od002757.t1	OreG0008880.2	(((Cfa,Ore),Cvi),Od);
Cfa008355.t1	Cvi016460.t1	Od002760.t1	OreG0008883.1	(((Cfa,Cvi),Ore),Od);
Cfa008356.t1	Cvi016459.t1	Od002761.t1	OreG0008885.4	(((Cvi,Ore),Cfa),Od);
Cfa008357.t1	Cvi016457.t1	Od002763.t1	OreG0008886.1	(((Cfa,Cvi),Ore),Od);
Cfa008377.t2	Cvi016426.t1	Od002777.t1	OreG0008908.1	((Ore,(Cfa,Cvi)),Od);
Cfa008391.t1	Cvi016399.t1	Od002821.t1	OreG0019055.1	(((Cfa,Ore),Cvi),Od);
Cfa008398.t1	Cvi016387.t1	Od002831.t1	OreG0019046.3	(((Cvi,Cfa),Ore),Od);
Cfa008400.t1	Cvi016384.t1	Od002832.t1	OreG0019045.1	(((Cfa,Ore),Cvi),Od);
Cfa008405.t1	Cvi016380.t1	Od002838.t1	OreG0001686.1	((Ore,(Cfa,Cvi)),Od);
Cfa008409.t1	Cvi016377.t1	Od002843.t1	OreG0001691.1	(((Cfa,Ore),Cvi),Od);
Cfa008411.t1	Cvi016376.t1	Od002845.t1	OreG0001692.1	(((Cfa,Cvi),Ore),Od);
Cfa008412.t1	Cvi016375.t1	Od002846.t1	OreG0001693.1	((Cvi,(Cfa,Ore)),Od);
Cfa008415.t1	Cvi016373.t1	Od002849.t1	OreG0001696.1	((Cvi,(Cfa,Ore)),Od);
Cfa008417.t1	Cvi016371.t1	Od002852.t1	OreG0001698.1	(((Cfa,Ore),Cvi),Od);
Cfa008428.t1	Cvi016362.t1	Od002864.t1	OreG0001705.1	((Ore,(Cfa,Cvi)),Od);
Cfa008450.t1	Cvi016349.t1	Od002872.t1	OreG0001729.5	(((Cfa,Ore),Cvi),Od);
Cfa008454.t1	Cvi016343.t1	Od002877.t1	OreG0001735.1	((Ore,(Cfa,Cvi)),Od);
Cfa008457.t1	Cvi016339.t1	Od002881.t1	OreG0001739.1	(((Cfa,Ore),Cvi),Od);
Cfa008458.t1	Cvi016336.t1	Od002882.t1	OreG0001741.1	(((Cfa,Ore),Cvi),Od);
Cfa008459.t1	Cvi016333.t1	Od002884.t1	OreG0001743.1	((Ore,(Cfa,Cvi)),Od);
Cfa008460.t1	Cvi016332.t1	Od002886.t1	OreG0001745.1	((Ore,(Cfa,Cvi)),Od);
Cfa008462.t1	Cvi016329.t1	Od002888.t1	OreG0001749.1	(((Cfa,Ore),Cvi),Od);
Cfa008472.t2	Cvi016320.t1	Od002896.t1	OreG0001756.2	((Ore,(Cfa,Cvi)),Od);
Cfa008474.t1	Cvi016319.t1	Od002898.t1	OreG0001758.1	((Cvi,(Cfa,Ore)),Od);
Cfa026862.t1	Cvi016303.t1	Od002906.t1	OreG0001780.1	(((Cfa,Ore),Cvi),Od);
Cfa025763.t1	Cvi016302.t1	Od002909.t1	OreG0001782.1	(((Cfa,Cvi),Ore),Od);
Cfa008489.t1	Cvi016299.t1	Od002911.t1	OreG0001784.3	(((Cfa,Ore),Cvi),Od);
Cfa008490.t1	Cvi016298.t1	Od002912.t1	OreG0001785.1	((Ore,(Cfa,Cvi)),Od);
Cfa008506.t1	Cvi016264.t1	Od002936.t1	OreG0003339.1	(((Cfa,Cvi),Ore),Od);
Cfa008508.t1	Cvi016263.t1	Od002937.t1	OreG0003337.1	((Ore,(Cfa,Cvi)),Od);
Cfa008509.t1	Cvi016262.t1	Od002938.t1	OreG0003336.1	((Cfa,(Ore,Cvi)),Od);
Cfa008512.t1	Cvi016258.t1	Od002942.t1	OreG0003330.1	((Cfa,(Ore,Cvi)),Od);
Cfa008513.t1	Cvi016257.t1	Od002943.t1	OreG0003329.1	((Ore,(Cvi,Cfa)),Od);
Cfa008515.t1	Cvi016255.t1	Od002945.t1	OreG0003327.1	(((Cfa,Ore),Cvi),Od);
Cfa008517.t1	Cvi016253.t1	Od002947.t1	OreG0003325.1	((Cvi,(Cfa,Ore)),Od);
Cfa008519.t1	Cvi016252.t1	Od002948.t1	OreG0003324.1	((Cvi,(Cfa,Ore)),Od);
Cfa008527.t1	Cvi016242.t1	Od002958.t1	OreG0003309.1	(((Cfa,Ore),Cvi),Od);
Cfa008545.t1	Cvi016225.t1	Od002974.t1	OreG0003290.1	((Cvi,(Cfa,Ore)),Od);
Cfa008550.t1	Cvi016213.t1	Od002983.t1	OreG0003600.1	((Ore,(Cvi,Cfa)),Od);
Cfa008551.t1	Cvi016212.t1	Od002984.t1	OreG0003599.1	((Cvi,(Cfa,Ore)),Od);
Cfa008558.t1	Cvi016206.t1	Od002991.t1	OreG0003590.1	((Cvi,(Cfa,Ore)),Od);
Cfa008560.t1	Cvi016205.t1	Od002992.t1	OreG0003589.1	((Cvi,(Cfa,Ore)),Od);
Cfa008561.t1	Cvi016203.t1	Od002993.t1	OreG0003587.1	(((Cfa,Cvi),Ore),Od);
Cfa008562.t1	Cvi016202.t1	Od002995.t1	OreG0003586.1	((Ore,(Cfa,Cvi)),Od);
Cfa008565.t1	Cvi016195.t1	Od003001.t1	OreG0003579.1	(((Cfa,Cvi),Ore),Od);
Cfa008583.t1	Cvi016183.t1	Od003018.t1	OreG0003560.1	(((Cfa,Ore),Cvi),Od);
Cfa008585.t1	Cvi016181.t1	Od003020.t1	OreG0003558.1	((Cvi,(Cfa,Ore)),Od);
Cfa008586.t1	Cvi016180.t1	Od003021.t1	OreG0003557.1	((Ore,(Cvi,Cfa)),Od);
Cfa008592.t1	Cvi016171.t1	Od003027.t1	OreG0003550.1	(((Cfa,Cvi),Ore),Od);
Cfa008598.t1	Cvi016166.t1	Od003031.t2	OreG0003543.1	(((Cvi,Ore),Cfa),Od);
Cfa008599.t1	Cvi016165.t1	Od003032.t1	OreG0019244.4	((Cvi,(Ore,Cfa)),Od);
Cfa008602.t1	Cvi016162.t1	Od003035.t2	OreG0019247.1	(((Cfa,Cvi),Ore),Od);
Cfa008612.t1	Cvi016155.t1	Od003045.t1	OreG0019255.1	((Cvi,(Ore,Cfa)),Od);
Cfa008613.t1	Cvi016154.t1	Od003046.t1	OreG0019256.1	(((Cfa,Ore),Cvi),Od);
Cfa008639.t1	Cvi016115.t1	Od003093.t1	OreG0020507.1	(((Cfa,Cvi),Ore),Od);
Cfa008643.t1	Cvi016113.t1	Od003097.t1	OreG0020499.1	(((Cfa,Cvi),Ore),Od);
Cfa008644.t1	Cvi016112.t1	Od003099.t1	OreG0020497.1	((Ore,(Cfa,Cvi)),Od);
Cfa008656.t1	Cvi016105.t1	Od003105.t1	OreG0025773.3	((Cfa,(Ore,Cvi)),Od);
Cfa008658.t1	Cvi016103.t1	Od003107.t1	OreG0025774.1	(((Cvi,Ore),Cfa),Od);
Cfa008662.t1	Cvi016101.t1	Od003110.t1	OreG0025777.1	(((Cvi,Cfa),Ore),Od);
Cfa008664.t1	Cvi016099.t1	Od003112.t1	OreG0025779.2	(((Cfa,Ore),Cvi),Od);
Cfa008670.t1	Cvi016092.t1	Od003118.t1	OreG0025785.1	((Cfa,(Ore,Cvi)),Od);
Cfa008671.t1	Cvi016090.t1	Od003121.t1	OreG0025788.2	((Ore,(Cvi,Cfa)),Od);
Cfa008672.t1	Cvi016089.t1	Od003122.t1	OreG0025789.1	((Cvi,(Cfa,Ore)),Od);
Cfa008674.t1	Cvi016087.t1	Od003125.t1	OreG0025792.1	(((Ore,Cvi),Cfa),Od);
Cfa008675.t1	Cvi016086.t1	Od003126.t2	OreG0025793.1	((Cvi,(Ore,Cfa)),Od);
Cfa008680.t1	Cvi016078.t1	Od003129.t1	OreG0020369.1	(((Ore,Cvi),Cfa),Od);
Cfa008706.t1	Cvi016044.t1	Od003151.t1	OreG0000189.1	(((Cvi,Ore),Cfa),Od);
Cfa008712.t1	Cvi016038.t1	Od003157.t1	OreG0000174.1	((Cvi,(Ore,Cfa)),Od);
Cfa008713.t1	Cvi016037.t1	Od003158.t1	OreG0000173.1	((Ore,(Cfa,Cvi)),Od);
Cfa008714.t1	Cvi016033.t1	Od003159.t2	OreG0000172.2	(((Cfa,Ore),Cvi),Od);
Cfa008715.t1	Cvi016030.t1	Od003161.t1	OreG0000170.1	((Cvi,(Ore,Cfa)),Od);
Cfa008717.t1	Cvi016029.t1	Od003165.t1	OreG0000165.1	(((Cfa,Ore),Cvi),Od);
Cfa008718.t1	Cvi016028.t1	Od003166.t1	OreG0000164.1	((Cvi,(Cfa,Ore)),Od);
Cfa008724.t1	Cvi016024.t1	Od003172.t1	OreG0000159.1	((Ore,(Cvi,Cfa)),Od);
Cfa008731.t1	Cvi016015.t1	Od003177.t1	OreG0000148.1	((Cvi,(Ore,Cfa)),Od);
Cfa008736.t1	Cvi016011.t1	Od003182.t1	OreG0022794.1	((Ore,(Cfa,Cvi)),Od);
Cfa008737.t1	Cvi016010.t1	Od003183.t1	OreG0022795.1	((Ore,(Cvi,Cfa)),Od);
Cfa008741.t1	Cvi016007.t1	Od003187.t2	OreG0022800.1	(((Cfa,Cvi),Ore),Od);
Cfa008743.t1	Cvi016005.t1	Od003189.t1	OreG0022802.1	(((Ore,Cvi),Cfa),Od);
Cfa008746.t1	Cvi015999.t1	Od003198.t1	OreG0022806.1	((Cvi,(Cfa,Ore)),Od);
Cfa008750.t1	Cvi015992.t1	Od003202.t1	OreG0002197.1	((Cvi,(Cfa,Ore)),Od);
Cfa008752.t1	Cvi015987.t1	Od003205.t1	OreG0002200.1	((Ore,(Cfa,Cvi)),Od);
Cfa008756.t1	Cvi015983.t1	Od003209.t1	OreG0002204.1	((Cvi,(Ore,Cfa)),Od);
Cfa008758.t1	Cvi015981.t1	Od003211.t1	OreG0002206.1	(((Cfa,Ore),Cvi),Od);
Cfa008759.t1	Cvi025312.t2	Od003212.t1	OreG0002207.1	(((Cfa,Cvi),Ore),Od);
Cfa008766.t1	Cvi015978.t1	Od003217.t1	OreG0002220.1	((Cvi,(Cfa,Ore)),Od);
Cfa008767.t1	Cvi015977.t1	Od003218.t1	OreG0002221.1	((Cvi,(Cfa,Ore)),Od);
Cfa008769.t1	Cvi015974.t1	Od003221.t1	OreG0002226.1	(((Cfa,Ore),Cvi),Od);
Cfa008774.t1	Cvi015970.t1	Od003224.t1	OreG0002232.1	((Cvi,(Ore,Cfa)),Od);
Cfa008777.t1	Cvi015967.t1	Od003228.t1	OreG0002236.2	(((Ore,Cvi),Cfa),Od);
Cfa008782.t1	Cvi015965.t1	Od003233.t1	OreG0002242.1	((Ore,(Cvi,Cfa)),Od);
Cfa008788.t1	Cvi015961.t1	Od003239.t1	OreG0002250.1	((Ore,(Cvi,Cfa)),Od);
Cfa008806.t1	Cvi015945.t1	Od003255.t1	OreG0002272.1	(((Cfa,Ore),Cvi),Od);
Cfa008812.t1	Cvi015934.t1	Od003265.t1	OreG0024199.1	((Ore,(Cfa,Cvi)),Od);
Cfa008814.t1	Cvi015932.t1	Od003267.t1	OreG0016564.1	((Ore,(Cvi,Cfa)),Od);
Cfa008823.t1	Cvi015916.t1	Od003272.t1	OreG0007334.1	(((Cfa,Ore),Cvi),Od);
Cfa008827.t1	Cvi015913.t1	Od003275.t1	OreG0007331.1	((Ore,(Cvi,Cfa)),Od);
Cfa008828.t2	Cvi015912.t1	Od003276.t2	OreG0007330.5	((Cvi,(Ore,Cfa)),Od);
Cfa008829.t1	Cvi015911.t1	Od003277.t2	OreG0007329.3	((Cvi,(Cfa,Ore)),Od);
Cfa008830.t1	Cvi015910.t1	Od003278.t1	OreG0007328.1	(((Cfa,Cvi),Ore),Od);
Cfa008831.t1	Cvi015909.t1	Od003279.t1	OreG0007327.1	(((Cfa,Cvi),Ore),Od);
Cfa008834.t1	Cvi015906.t1	Od003282.t1	OreG0007325.1	(((Ore,Cvi),Cfa),Od);
Cfa008835.t1	Cvi015905.t1	Od003283.t1	OreG0007324.1	(((Cfa,Cvi),Ore),Od);
Cfa008839.t1	Cvi015902.t1	Od003286.t1	OreG0007320.1	((Cvi,(Ore,Cfa)),Od);
Cfa008840.t1	Cvi015901.t1	Od003287.t1	OreG0007319.1	((Cvi,(Cfa,Ore)),Od);
Cfa008841.t1	Cvi015900.t1	Od003288.t1	OreG0007318.1	((Ore,(Cvi,Cfa)),Od);
Cfa021500.t1	Cvi015889.t1	Od003297.t1	OreG0007299.1	(((Ore,Cvi),Cfa),Od);
Cfa001809.t1	Cvi015884.t1	Od003302.t1	OreG0007292.1	((Cvi,(Ore,Cfa)),Od);
Cfa008851.t2	Cvi015883.t1	Od003303.t1	OreG0007290.1	(((Cfa,Cvi),Ore),Od);
Cfa008857.t1	Cvi015879.t1	Od003310.t1	OreG0007283.1	(((Cfa,Ore),Cvi),Od);
Cfa008858.t1	Cvi015876.t2	Od003313.t1	OreG0008598.1	(((Cfa,Cvi),Ore),Od);
Cfa008864.t1	Cvi015869.t1	Od003320.t1	OreG0008605.1	((Ore,(Cfa,Cvi)),Od);
Cfa008872.t1	Cvi015862.t1	Od003328.t1	OreG0008615.1	(((Cfa,Ore),Cvi),Od);
Cfa008875.t3	Cvi015860.t1	Od003330.t1	OreG0008617.2	(((Cfa,Cvi),Ore),Od);
Cfa008876.t1	Cvi015858.t1	Od003332.t1	OreG0008619.1	(((Cvi,Cfa),Ore),Od);
Cfa008879.t2	Cvi015853.t1	Od003338.t1	OreG0008625.1	(((Cfa,Cvi),Ore),Od);
Cfa008880.t1	Cvi015852.t1	Od003339.t1	OreG0008626.1	((Ore,(Cfa,Cvi)),Od);
Cfa008886.t1	Cvi015846.t1	Od003347.t1	OreG0008635.1	((Cfa,(Ore,Cvi)),Od);
Cfa008887.t1	Cvi015842.t1	Od003351.t1	OreG0008639.1	(((Cfa,Ore),Cvi),Od);
Cfa008895.t1	Cvi015834.t1	Od003359.t1	OreG0008646.1	(((Cfa,Ore),Cvi),Od);
Cfa008897.t1	Cvi015832.t1	Od003361.t1	OreG0008648.1	((Ore,(Cvi,Cfa)),Od);
Cfa008902.t1	Cvi015827.t1	Od003367.t1	OreG0008654.1	((Cfa,(Ore,Cvi)),Od);
Cfa008903.t1	Cvi015826.t1	Od003368.t1	OreG0008655.1	((Cvi,(Cfa,Ore)),Od);
Cfa008907.t1	Cvi015816.t1	Od003372.t1	OreG0008659.1	(((Cfa,Cvi),Ore),Od);
Cfa008909.t1	Cvi015815.t1	Od003374.t1	OreG0008661.1	((Ore,(Cvi,Cfa)),Od);
Cfa008910.t1	Cvi015814.t1	Od003375.t1	OreG0008662.1	((Ore,(Cfa,Cvi)),Od);
Cfa008914.t1	Cvi015809.t1	Od003380.t1	OreG0008666.1	(((Cfa,Cvi),Ore),Od);
Cfa008916.t2	Cvi015807.t1	Od003382.t1	OreG0008668.1	((Ore,(Cfa,Cvi)),Od);
Cfa008919.t1	Cvi015803.t1	Od003385.t1	OreG0008673.2	((Ore,(Cfa,Cvi)),Od);
Cfa008920.t1	Cvi015802.t1	Od003387.t1	OreG0008674.1	(((Cfa,Ore),Cvi),Od);
Cfa008921.t1	Cvi015801.t1	Od003388.t2	OreG0008675.2	((Cvi,(Ore,Cfa)),Od);
Cfa008926.t1	Cvi015796.t1	Od003393.t1	OreG0008681.1	((Cvi,(Ore,Cfa)),Od);
Cfa008928.t3	Cvi015794.t1	Od003395.t1	OreG0008683.4	((Cvi,(Cfa,Ore)),Od);
Cfa008930.t1	Cvi015791.t1	Od003399.t1	OreG0008686.1	(((Cfa,Cvi),Ore),Od);
Cfa008933.t1	Cvi015788.t1	Od003402.t1	OreG0008689.1	(((Ore,Cvi),Cfa),Od);
Cfa008944.t1	Cvi015779.t1	Od003412.t1	OreG0008697.1	(((Cfa,Cvi),Ore),Od);
Cfa008945.t1	Cvi015778.t1	Od003413.t1	OreG0008698.1	((Ore,(Cvi,Cfa)),Od);
Cfa008946.t1	Cvi015777.t1	Od003414.t1	OreG0008699.1	(((Cfa,Ore),Cvi),Od);
Cfa008952.t1	Cvi015775.t1	Od003417.t1	OreG0018011.1	(((Cvi,Ore),Cfa),Od);
Cfa008958.t1	Cvi015771.t1	Od003423.t1	OreG0018018.1	((Ore,(Cvi,Cfa)),Od);
Cfa008959.t1	Cvi015770.t1	Od003425.t1	OreG0018019.1	((Ore,(Cvi,Cfa)),Od);
Cfa008960.t1	Cvi015769.t1	Od003426.t1	OreG0018020.1	(((Cvi,Ore),Cfa),Od);
Cfa008965.t1	Cvi015763.t1	Od003434.t1	OreG0018027.1	((Ore,(Cfa,Cvi)),Od);
Cfa008966.t1	Cvi015762.t1	Od003435.t1	OreG0018028.1	((Ore,(Cfa,Cvi)),Od);
Cfa008968.t1	Cvi015760.t1	Od003437.t1	OreG0018030.1	((Cvi,(Cfa,Ore)),Od);
Cfa008970.t1	Cvi015757.t1	Od003440.t1	OreG0018032.1	((Ore,(Cfa,Cvi)),Od);
Cfa008974.t1	Cvi015754.t1	Od003444.t1	OreG0018036.1	(((Cvi,Cfa),Ore),Od);
Cfa008978.t1	Cvi015749.t1	Od003451.t1	OreG0018044.1	(((Cfa,Ore),Cvi),Od);
Cfa008980.t1	Cvi015747.t2	Od003454.t1	OreG0018047.1	(((Cvi,Ore),Cfa),Od);
Cfa008981.t1	Cvi015746.t1	Od003455.t1	OreG0018048.1	(((Ore,Cvi),Cfa),Od);
Cfa008984.t2	Cvi015745.t1	Od003458.t1	OreG0018050.2	(((Cvi,Ore),Cfa),Od);
Cfa008987.t1	Cvi015741.t1	Od003461.t1	OreG0018054.1	((Ore,(Cfa,Cvi)),Od);
Cfa008993.t2	Cvi015735.t1	Od003469.t1	OreG0018060.1	(((Cfa,Cvi),Ore),Od);
Cfa008994.t1	Cvi015734.t1	Od003470.t1	OreG0018061.2	((Cfa,(Ore,Cvi)),Od);
Cfa008997.t1	Cvi015731.t1	Od003473.t1	OreG0018064.1	(((Cfa,Cvi),Ore),Od);
Cfa008998.t1	Cvi015730.t1	Od003474.t1	OreG0018065.1	(((Cfa,Ore),Cvi),Od);
Cfa008999.t1	Cvi015729.t1	Od003475.t1	OreG0018066.1	(((Cfa,Ore),Cvi),Od);
Cfa009005.t1	Cvi015720.t1	Od003486.t1	OreG0018077.1	((Ore,(Cfa,Cvi)),Od);
Cfa009006.t1	Cvi015719.t1	Od003487.t2	OreG0018078.3	((Cvi,(Ore,Cfa)),Od);
Cfa009015.t2	Cvi015710.t1	Od003497.t1	OreG0018090.1	((Ore,(Cfa,Cvi)),Od);
Cfa009016.t1	Cvi015709.t2	Od003498.t1	OreG0018091.1	(((Cfa,Ore),Cvi),Od);
Cfa009018.t1	Cvi015706.t1	Od003501.t1	OreG0018093.3	(((Ore,Cvi),Cfa),Od);
Cfa009023.t1	Cvi015703.t1	Od003504.t1	OreG0018097.1	((Ore,(Cfa,Cvi)),Od);
Cfa009032.t1	Cvi015696.t1	Od003512.t1	OreG0018107.1	((Ore,(Cfa,Cvi)),Od);
Cfa009037.t1	Cvi015692.t1	Od003517.t1	OreG0018112.1	((Cvi,(Ore,Cfa)),Od);
Cfa009042.t1	Cvi015686.t1	Od003523.t1	OreG0018118.1	(((Cfa,Cvi),Ore),Od);
Cfa009047.t1	Cvi015680.t1	Od003528.t1	OreG0005156.1	(((Cfa,Ore),Cvi),Od);
Cfa009050.t1	Cvi015674.t1	Od003534.t1	OreG0005162.5	((Ore,(Cvi,Cfa)),Od);
Cfa009052.t1	Cvi015673.t1	Od003536.t1	OreG0005164.1	(((Cfa,Ore),Cvi),Od);
Cfa009053.t1	Cvi015672.t1	Od003537.t1	OreG0005165.1	(((Ore,Cvi),Cfa),Od);
Cfa009061.t1	Cvi015665.t1	Od003544.t1	OreG0005174.1	((Ore,(Cfa,Cvi)),Od);
Cfa009062.t1	Cvi015664.t1	Od003545.t1	OreG0005175.1	((Cvi,(Ore,Cfa)),Od);
Cfa009071.t1	Cvi015656.t1	Od003553.t1	OreG0005185.3	(((Cfa,Ore),Cvi),Od);
Cfa009072.t1	Cvi015655.t1	Od003554.t1	OreG0005186.1	((Cvi,(Cfa,Ore)),Od);
Cfa009074.t4	Cvi015653.t1	Od003556.t1	OreG0005188.3	((Cvi,(Cfa,Ore)),Od);
Cfa009076.t1	Cvi015650.t1	Od003559.t1	OreG0005192.1	(((Cfa,Ore),Cvi),Od);
Cfa009077.t1	Cvi015649.t1	Od003560.t1	OreG0005193.1	(((Cfa,Ore),Cvi),Od);
Cfa009079.t2	Cvi015646.t1	Od003561.t1	OreG0005194.1	(((Cfa,Ore),Cvi),Od);
Cfa009082.t1	Cvi015643.t1	Od003564.t1	OreG0005197.1	((Ore,(Cfa,Cvi)),Od);
Cfa009084.t1	Cvi015641.t1	Od003567.t1	OreG0005199.1	((Ore,(Cvi,Cfa)),Od);
Cfa009092.t1	Cvi015633.t1	Od003573.t1	OreG0005209.1	((Cvi,(Cfa,Ore)),Od);
Cfa009095.t1	Cvi015629.t1	Od003579.t1	OreG0005215.1	(((Cfa,Cvi),Ore),Od);
Cfa009098.t1	Cvi015624.t1	Od003583.t1	OreG0005220.1	((Ore,(Cfa,Cvi)),Od);
Cfa009101.t1	Cvi015622.t1	Od003587.t2	OreG0005224.1	((Ore,(Cfa,Cvi)),Od);
Cfa009104.t1	Cvi015617.t1	Od003590.t1	OreG0005228.1	((Ore,(Cfa,Cvi)),Od);
Cfa009105.t1	Cvi015616.t1	Od003591.t1	OreG0005229.1	((Ore,(Cvi,Cfa)),Od);
Cfa009106.t1	Cvi015615.t1	Od003592.t1	OreG0005230.1	((Ore,(Cfa,Cvi)),Od);
Cfa009114.t1	Cvi015608.t1	Od003602.t1	OreG0013643.1	((Ore,(Cvi,Cfa)),Od);
Cfa009118.t1	Cvi015606.t1	Od003606.t1	OreG0013639.1	(((Cfa,Ore),Cvi),Od);
Cfa009121.t1	Cvi015605.t1	Od003607.t1	OreG0013638.1	((Cvi,(Cfa,Ore)),Od);
Cfa009126.t1	Cvi015600.t1	Od003612.t1	OreG0013633.1	(((Cvi,Cfa),Ore),Od);
Cfa009128.t1	Cvi015597.t1	Od003615.t1	OreG0013630.1	(((Cfa,Cvi),Ore),Od);
Cfa009137.t2	Cvi015586.t1	Od003626.t1	OreG0013619.4	((Cvi,(Cfa,Ore)),Od);
Cfa009139.t1	Cvi015585.t1	Od003627.t1	OreG0013618.1	(((Cfa,Ore),Cvi),Od);
Cfa009140.t1	Cvi015584.t1	Od003628.t1	OreG0013617.2	(((Cfa,Cvi),Ore),Od);
Cfa009141.t1	Cvi015581.t1	Od003631.t1	OreG0013614.1	(((Cvi,Ore),Cfa),Od);
Cfa009143.t1	Cvi015579.t1	Od003634.t1	OreG0013610.1	(((Cfa,Ore),Cvi),Od);
Cfa009145.t1	Cvi015577.t1	Od003636.t1	OreG0013608.1	((Ore,(Cvi,Cfa)),Od);
Cfa009150.t1	Cvi015572.t1	Od003641.t2	OreG0013605.2	((Cvi,(Cfa,Ore)),Od);
Cfa009151.t1	Cvi015571.t1	Od003642.t1	OreG0013604.1	((Ore,(Cvi,Cfa)),Od);
Cfa009152.t1	Cvi015570.t1	Od003643.t1	OreG0014443.1	((Ore,(Cvi,Cfa)),Od);
Cfa009153.t1	Cvi015569.t1	Od003644.t1	OreG0014444.1	(((Cvi,Ore),Cfa),Od);
Cfa009165.t1	Cvi015559.t1	Od003653.t1	OreG0014455.1	(((Ore,Cvi),Cfa),Od);
Cfa009168.t1	Cvi015556.t1	Od003656.t1	OreG0014460.1	((Ore,(Cfa,Cvi)),Od);
Cfa009170.t1	Cvi015555.t1	Od003658.t1	OreG0014462.1	((Ore,(Cfa,Cvi)),Od);
Cfa009174.t1	Cvi015552.t1	Od003661.t6	OreG0014465.1	(((Cfa,Ore),Cvi),Od);
Cfa009175.t1	Cvi015551.t1	Od003662.t1	OreG0014466.3	((Cvi,(Cfa,Ore)),Od);
Cfa009176.t1	Cvi015548.t1	Od003664.t1	OreG0014468.1	((Ore,(Cfa,Cvi)),Od);
Cfa009177.t1	Cvi015546.t1	Od003666.t1	OreG0014469.1	((Ore,(Cfa,Cvi)),Od);
Cfa009184.t1	Cvi015539.t1	Od003672.t1	OreG0014476.1	(((Cfa,Ore),Cvi),Od);
Cfa009190.t1	Cvi015529.t1	Od003680.t1	OreG0014488.1	((Cvi,(Cfa,Ore)),Od);
Cfa009191.t1	Cvi015527.t1	Od003681.t1	OreG0014489.1	((Cfa,(Ore,Cvi)),Od);
Cfa009192.t1	Cvi015526.t1	Od003682.t1	OreG0014490.1	(((Cfa,Cvi),Ore),Od);
Cfa009195.t1	Cvi015522.t1	Od003686.t1	OreG0014494.1	(((Cfa,Ore),Cvi),Od);
Cfa009197.t1	Cvi015519.t1	Od003688.t1	OreG0014496.1	(((Cfa,Ore),Cvi),Od);
Cfa009198.t1	Cvi015518.t1	Od003689.t1	OreG0014497.2	(((Cfa,Cvi),Ore),Od);
Cfa009200.t1	Cvi015516.t1	Od003691.t1	OreG0014499.1	(((Cvi,Cfa),Ore),Od);
Cfa009201.t1	Cvi015515.t1	Od003693.t1	OreG0014500.3	(((Ore,Cvi),Cfa),Od);
Cfa009210.t1	Cvi015509.t1	Od003703.t2	OreG0014510.1	((Cvi,(Cfa,Ore)),Od);
Cfa009212.t1	Cvi015506.t1	Od003706.t1	OreG0014514.2	(((Cfa,Ore),Cvi),Od);
Cfa009214.t1	Cvi015504.t1	Od003708.t1	OreG0014517.1	((Ore,(Cfa,Cvi)),Od);
Cfa009219.t1	Cvi015497.t1	Od003712.t2	OreG0014523.1	(((Ore,Cvi),Cfa),Od);
Cfa009232.t1	Cvi015488.t1	Od003725.t1	OreG0014535.1	(((Cvi,Cfa),Ore),Od);
Cfa009233.t1	Cvi015487.t1	Od003726.t1	OreG0014536.1	(((Cfa,Cvi),Ore),Od);
Cfa009235.t1	Cvi015484.t1	Od003729.t1	OreG0014539.1	(((Cfa,Cvi),Ore),Od);
Cfa009236.t2	Cvi015483.t1	Od003731.t1	OreG0014540.2	((Ore,(Cvi,Cfa)),Od);
Cfa009242.t1	Cvi015479.t1	Od003736.t1	OreG0014545.1	((Ore,(Cvi,Cfa)),Od);
Cfa009243.t1	Cvi015478.t1	Od003737.t2	OreG0014546.1	((Ore,(Cvi,Cfa)),Od);
Cfa009255.t1	Cvi015472.t1	Od003750.t1	OreG0014557.1	((Ore,(Cvi,Cfa)),Od);
Cfa009261.t1	Cvi015467.t1	Od003757.t1	OreG0014567.1	((Ore,(Cfa,Cvi)),Od);
Cfa009263.t1	Cvi015465.t1	Od003759.t2	OreG0014569.1	((Ore,(Cvi,Cfa)),Od);
Cfa009267.t1	Cvi015462.t1	Od003763.t3	OreG0014573.1	((Cfa,(Ore,Cvi)),Od);
Cfa009268.t1	Cvi015461.t1	Od003764.t1	OreG0014575.1	(((Ore,Cvi),Cfa),Od);
Cfa009269.t1	Cvi015460.t1	Od003765.t1	OreG0014576.1	(((Cfa,Ore),Cvi),Od);
Cfa009278.t1	Cvi015450.t1	Od003777.t1	OreG0014586.1	((Ore,(Cvi,Cfa)),Od);
Cfa009280.t1	Cvi015448.t1	Od003779.t1	OreG0014587.1	(((Cfa,Cvi),Ore),Od);
Cfa009281.t1	Cvi015447.t1	Od003780.t1	OreG0014589.1	(((Cfa,Ore),Cvi),Od);
Cfa009282.t2	Cvi015446.t2	Od003781.t1	OreG0014590.1	((Ore,(Cvi,Cfa)),Od);
Cfa009283.t1	Cvi015445.t1	Od003782.t1	OreG0014591.1	((Cvi,(Cfa,Ore)),Od);
Cfa009342.t1	Cvi015393.t1	Od003862.t2	OreG0001286.2	(((Cfa,Cvi),Ore),Od);
Cfa009338.t1	Cvi015387.t1	Od003865.t1	OreG0001291.1	((Ore,(Cvi,Cfa)),Od);
Cfa009334.t1	Cvi015382.t1	Od003870.t1	OreG0001295.1	(((Cfa,Ore),Cvi),Od);
Cfa009330.t1	Cvi015376.t1	Od003879.t1	OreG0001301.1	(((Cfa,Cvi),Ore),Od);
Cfa009374.t1	Cvi015332.t1	Od003922.t1	OreG0013501.1	((Cfa,(Ore,Cvi)),Od);
Cfa009375.t1	Cvi015331.t1	Od003924.t1	OreG0013499.2	(((Cfa,Ore),Cvi),Od);
Cfa009377.t1	Cvi015329.t1	Od003926.t2	OreG0013497.1	((Cvi,(Cfa,Ore)),Od);
Cfa009379.t1	Cvi015325.t1	Od003932.t1	OreG0013490.1	((Ore,(Cvi,Cfa)),Od);
Cfa009381.t2	Cvi015324.t1	Od003934.t1	OreG0013488.1	(((Cfa,Cvi),Ore),Od);
Cfa009383.t1	Cvi015322.t1	Od003936.t2	OreG0013486.1	(((Cfa,Cvi),Ore),Od);
Cfa009384.t1	Cvi015321.t1	Od003937.t1	OreG0013485.1	((Cvi,(Cfa,Ore)),Od);
Cfa009389.t1	Cvi015317.t1	Od003942.t1	OreG0013479.1	(((Ore,Cvi),Cfa),Od);
Cfa009390.t1	Cvi015315.t1	Od003945.t1	OreG0013474.1	((Ore,(Cfa,Cvi)),Od);
Cfa009392.t1	Cvi015314.t1	Od003947.t1	OreG0013472.1	((Ore,(Cfa,Cvi)),Od);
Cfa009393.t1	Cvi015312.t1	Od003949.t1	OreG0013470.1	(((Ore,Cvi),Cfa),Od);
Cfa009394.t1	Cvi015311.t1	Od003950.t1	OreG0013469.1	(((Cfa,Ore),Cvi),Od);
Cfa009395.t1	Cvi015310.t1	Od003951.t1	OreG0013468.1	((Ore,(Cfa,Cvi)),Od);
Cfa009397.t1	Cvi015308.t1	Od003953.t1	OreG0013466.2	(((Cfa,Cvi),Ore),Od);
Cfa009405.t1	Cvi015303.t1	Od003960.t1	OreG0013459.1	(((Cvi,Cfa),Ore),Od);
Cfa009407.t1	Cvi015301.t1	Od003962.t1	OreG0013457.1	(((Cfa,Ore),Cvi),Od);
Cfa009408.t1	Cvi015300.t1	Od003963.t1	OreG0013456.2	(((Cfa,Cvi),Ore),Od);
Cfa009409.t1	Cvi015299.t1	Od003964.t1	OreG0013455.1	(((Cvi,Ore),Cfa),Od);
Cfa009414.t1	Cvi015295.t1	Od003968.t1	OreG0013452.1	(((Cfa,Ore),Cvi),Od);
Cfa009429.t1	Cvi015220.t1	Od003985.t1	OreG0013422.1	((Cvi,(Cfa,Ore)),Od);
Cfa009430.t1	Cvi015222.t2	Od003987.t1	OreG0013420.1	((Ore,(Cfa,Cvi)),Od);
Cfa009433.t1	Cvi015224.t1	Od003990.t1	OreG0013417.1	(((Ore,Cvi),Cfa),Od);
Cfa009434.t1	Cvi015225.t1	Od003991.t1	OreG0013416.1	((Cvi,(Cfa,Ore)),Od);
Cfa009441.t1	Cvi015232.t1	Od003998.t4	OreG0013407.3	(((Cvi,Ore),Cfa),Od);
Cfa009443.t1	Cvi015234.t1	Od004000.t1	OreG0013405.1	((Cfa,(Ore,Cvi)),Od);
Cfa009444.t1	Cvi015235.t1	Od004001.t1	OreG0013404.1	((Ore,(Cfa,Cvi)),Od);
Cfa009445.t1	Cvi015236.t1	Od004002.t1	OreG0013403.1	((Cvi,(Ore,Cfa)),Od);
Cfa009451.t1	Cvi015246.t1	Od004009.t1	OreG0013396.1	(((Cfa,Ore),Cvi),Od);
Cfa009455.t1	Cvi015251.t1	Od004013.t1	OreG0013391.2	(((Cvi,Ore),Cfa),Od);
Cfa018678.t2	Cvi020022.t1	Od004048.t1	OreG0012644.11	((Ore,(Cvi,Cfa)),Od);
Cfa018676.t1	Cvi023896.t2	Od004052.t1	OreG0012641.1	((Ore,(Cfa,Cvi)),Od);
Cfa018675.t1	Cvi023895.t1	Od004053.t1	OreG0012640.1	((Ore,(Cfa,Cvi)),Od);
Cfa018674.t2	Cvi023894.t1	Od004054.t1	OreG0012639.8	((Ore,(Cfa,Cvi)),Od);
Cfa018673.t1	Cvi023893.t1	Od004055.t1	OreG0012638.1	((Cvi,(Cfa,Ore)),Od);
Cfa018671.t1	Cvi023891.t1	Od004057.t1	OreG0012636.1	((Ore,(Cfa,Cvi)),Od);
Cfa018667.t1	Cvi023886.t1	Od004062.t1	OreG0012631.1	((Ore,(Cfa,Cvi)),Od);
Cfa026744.t1	Cvi026583.t1	Od004072.t1	OreG0017221.4	(((Cfa,Cvi),Ore),Od);
Cfa026745.t1	Cvi026582.t1	Od004073.t1	OreG0017222.1	((Ore,(Cvi,Cfa)),Od);
Cfa016431.t1	Cvi026573.t1	Od004079.t1	OreG0017229.3	(((Cvi,Cfa),Ore),Od);
Cfa016433.t1	Cvi026571.t1	Od004081.t1	OreG0017231.1	(((Ore,Cvi),Cfa),Od);
Cfa016434.t1	Cvi026570.t1	Od004082.t1	OreG0017232.1	((Cfa,(Ore,Cvi)),Od);
Cfa016437.t1	Cvi026565.t1	Od004089.t1	OreG0017239.1	(((Cvi,Cfa),Ore),Od);
Cfa016438.t1	Cvi026564.t1	Od004090.t1	OreG0017240.1	(((Ore,Cvi),Cfa),Od);
Cfa016441.t1	Cvi026561.t1	Od004093.t1	OreG0017243.1	(((Cfa,Ore),Cvi),Od);
Cfa016445.t1	Cvi026558.t1	Od004097.t3	OreG0017247.1	(((Cfa,Ore),Cvi),Od);
Cfa001533.t1	Cvi026550.t1	Od004104.t1	OreG0017256.1	(((Cfa,Ore),Cvi),Od);
Cfa001532.t1	Cvi026549.t1	Od004105.t1	OreG0017257.1	((Ore,(Cfa,Cvi)),Od);
Cfa026857.t1	Cvi026544.t1	Od004110.t1	OreG0017261.2	((Ore,(Cfa,Cvi)),Od);
Cfa026856.t1	Cvi026543.t1	Od004111.t1	OreG0017262.2	((Cvi,(Cfa,Ore)),Od);
Cfa016462.t2	Cvi026519.t1	Od004132.t1	OreG0007430.1	(((Ore,Cvi),Cfa),Od);
Cfa016465.t1	Cvi026515.t1	Od004136.t1	OreG0007434.1	(((Cfa,Ore),Cvi),Od);
Cfa016499.t1	Cvi026490.t1	Od004162.t1	OreG0007458.1	((Ore,(Cfa,Cvi)),Od);
Cfa016506.t1	Cvi026485.t1	Od004167.t1	OreG0007463.1	((Ore,(Cfa,Cvi)),Od);
Cfa016507.t1	Cvi026483.t1	Od004169.t1	OreG0007465.1	((Cvi,(Ore,Cfa)),Od);
Cfa016509.t1	Cvi026481.t1	Od004171.t1	OreG0007467.1	((Ore,(Cvi,Cfa)),Od);
Cfa016511.t1	Cvi026479.t1	Od004174.t1	OreG0007469.1	((Ore,(Cfa,Cvi)),Od);
Cfa016514.t3	Cvi026477.t1	Od004177.t1	OreG0007471.1	(((Cfa,Cvi),Ore),Od);
Cfa016534.t1	Cvi026449.t1	Od004196.t1	OreG0007498.1	(((Cfa,Cvi),Ore),Od);
Cfa016535.t1	Cvi026448.t1	Od004198.t2	OreG0007499.2	(((Cfa,Cvi),Ore),Od);
Cfa016568.t1	Cvi026420.t1	Od004245.t1	OreG0008466.1	((Cvi,(Ore,Cfa)),Od);
Cfa016570.t1	Cvi026417.t1	Od004248.t1	OreG0008463.1	((Ore,(Cfa,Cvi)),Od);
Cfa016575.t1	Cvi026414.t2	Od004253.t1	OreG0008457.1	((Cvi,(Cfa,Ore)),Od);
Cfa016577.t1	Cvi026410.t1	Od004257.t1	OreG0008453.1	((Cvi,(Cfa,Ore)),Od);
Cfa016585.t1	Cvi026403.t1	Od004265.t1	OreG0008446.1	((Cfa,(Ore,Cvi)),Od);
Cfa016590.t1	Cvi026398.t1	Od004272.t1	OreG0008438.1	(((Cfa,Ore),Cvi),Od);
Cfa016596.t1	Cvi026395.t1	Od004277.t1	OreG0008433.1	(((Ore,Cvi),Cfa),Od);
Cfa016598.t1	Cvi026394.t1	Od004279.t1	OreG0008431.1	((Ore,(Cvi,Cfa)),Od);
Cfa016600.t1	Cvi026392.t1	Od004281.t2	OreG0008429.1	(((Cfa,Cvi),Ore),Od);
Cfa016602.t1	Cvi026391.t1	Od004283.t1	OreG0008427.2	(((Cfa,Cvi),Ore),Od);
Cfa016607.t1	Cvi026384.t1	Od004290.t1	OreG0008421.2	((Ore,(Cfa,Cvi)),Od);
Cfa016609.t1	Cvi026382.t1	Od004292.t1	OreG0008418.2	((Ore,(Cvi,Cfa)),Od);
Cfa016610.t1	Cvi026380.t1	Od004293.t1	OreG0008416.1	((Cfa,(Ore,Cvi)),Od);
Cfa016612.t1	Cvi026378.t1	Od004295.t1	OreG0008414.1	((Cfa,(Ore,Cvi)),Od);
Cfa016613.t1	Cvi026377.t1	Od004296.t1	OreG0008413.1	(((Ore,Cvi),Cfa),Od);
Cfa016615.t1	Cvi026375.t1	Od004298.t1	OreG0008411.1	((Ore,(Cvi,Cfa)),Od);
Cfa016616.t1	Cvi026374.t1	Od004299.t1	OreG0008410.1	(((Cfa,Cvi),Ore),Od);
Cfa016622.t1	Cvi026367.t1	Od004307.t1	OreG0008403.1	(((Cfa,Ore),Cvi),Od);
Cfa016623.t1	Cvi026366.t1	Od004308.t1	OreG0008402.1	((Ore,(Cvi,Cfa)),Od);
Cfa016627.t1	Cvi026362.t1	Od004312.t1	OreG0008398.1	((Ore,(Cvi,Cfa)),Od);
Cfa016634.t1	Cvi026352.t1	Od004321.t1	OreG0008388.1	((Ore,(Cfa,Cvi)),Od);
Cfa016639.t1	Cvi026344.t1	Od004325.t1	OreG0008380.1	((Ore,(Cfa,Cvi)),Od);
Cfa016642.t1	Cvi026341.t1	Od004329.t1	OreG0008377.1	((Ore,(Cfa,Cvi)),Od);
Cfa016644.t1	Cvi026339.t1	Od004331.t1	OreG0008376.1	(((Ore,Cvi),Cfa),Od);
Cfa016645.t1	Cvi026338.t1	Od004332.t1	OreG0008374.1	((Cvi,(Ore,Cfa)),Od);
Cfa016647.t1	Cvi026336.t1	Od004334.t3	OreG0008372.1	(((Cfa,Ore),Cvi),Od);
Cfa016648.t1	Cvi026335.t1	Od004335.t1	OreG0008371.1	(((Cfa,Cvi),Ore),Od);
Cfa016651.t1	Cvi026330.t1	Od004339.t1	OreG0008368.1	((Ore,(Cfa,Cvi)),Od);
Cfa016654.t1	Cvi026324.t1	Od004343.t1	OreG0008361.1	(((Cvi,Cfa),Ore),Od);
Cfa016656.t1	Cvi026323.t1	Od004345.t1	OreG0008356.1	(((Cfa,Cvi),Ore),Od);
Cfa016661.t1	Cvi026310.t1	Od004352.t1	OreG0008346.1	(((Cfa,Cvi),Ore),Od);
Cfa016665.t1	Cvi026306.t1	Od004358.t1	OreG0008339.1	(((Ore,Cvi),Cfa),Od);
Cfa016668.t1	Cvi026303.t1	Od004360.t1	OreG0008337.1	((Ore,(Cfa,Cvi)),Od);
Cfa016676.t1	Cvi026292.t1	Od004371.t1	OreG0008322.1	((Ore,(Cvi,Cfa)),Od);
Cfa016682.t1	Cvi026288.t1	Od004377.t1	OreG0008313.1	(((Cfa,Ore),Cvi),Od);
Cfa016684.t1	Cvi026286.t1	Od004380.t1	OreG0013647.1	(((Cfa,Ore),Cvi),Od);
Cfa016685.t1	Cvi026285.t1	Od004381.t1	OreG0013648.1	((Cvi,(Cfa,Ore)),Od);
Cfa016686.t1	Cvi026284.t1	Od004382.t1	OreG0013649.1	((Cvi,(Ore,Cfa)),Od);
Cfa016687.t1	Cvi026283.t1	Od004383.t1	OreG0013650.1	((Ore,(Cvi,Cfa)),Od);
Cfa016689.t1	Cvi026279.t1	Od004386.t1	OreG0013654.1	(((Cfa,Cvi),Ore),Od);
Cfa016690.t1	Cvi026278.t1	Od004387.t1	OreG0013655.1	(((Cfa,Ore),Cvi),Od);
Cfa016691.t1	Cvi026277.t1	Od004388.t1	OreG0013656.1	(((Cfa,Cvi),Ore),Od);
Cfa016692.t1	Cvi026276.t1	Od004389.t1	OreG0013657.1	(((Cfa,Ore),Cvi),Od);
Cfa016698.t1	Cvi026272.t1	Od004395.t1	OreG0013662.1	(((Cfa,Ore),Cvi),Od);
Cfa016726.t1	Cvi026256.t1	Od004407.t1	OreG0013676.1	((Ore,(Cvi,Cfa)),Od);
Cfa016730.t1	Cvi026253.t1	Od004411.t1	OreG0013679.1	(((Cfa,Ore),Cvi),Od);
Cfa016731.t1	Cvi026252.t1	Od004412.t1	OreG0013680.1	(((Cvi,Cfa),Ore),Od);
Cfa016736.t1	Cvi026248.t1	Od004417.t1	OreG0013687.1	(((Ore,Cvi),Cfa),Od);
Cfa016757.t1	Cvi026182.t1	Od004437.t1	OreG0013713.1	((Cvi,(Ore,Cfa)),Od);
Cfa016766.t1	Cvi026173.t1	Od004441.t1	OreG0013717.1	((Ore,(Cvi,Cfa)),Od);
Cfa016767.t1	Cvi026172.t1	Od004442.t1	OreG0013718.2	((Cvi,(Cfa,Ore)),Od);
Cfa016769.t2	Cvi026170.t1	Od004444.t1	OreG0013720.1	((Cvi,(Cfa,Ore)),Od);
Cfa016771.t1	Cvi026169.t1	Od004445.t2	OreG0013721.2	(((Cvi,Ore),Cfa),Od);
Cfa016777.t1	Cvi026163.t1	Od004450.t1	OreG0013725.1	(((Ore,Cvi),Cfa),Od);
Cfa016782.t1	Cvi026158.t1	Od004455.t1	OreG0013730.1	((Ore,(Cvi,Cfa)),Od);
Cfa016789.t1	Cvi026153.t1	Od004460.t1	OreG0013734.1	((Cvi,(Ore,Cfa)),Od);
Cfa016792.t1	Cvi026139.t1	Od004465.t1	OreG0013739.1	(((Cfa,Ore),Cvi),Od);
Cfa016807.t1	Cvi026123.t1	Od004479.t1	OreG0013752.1	(((Cfa,Ore),Cvi),Od);
Cfa016808.t1	Cvi026122.t1	Od004480.t1	OreG0013753.3	((Cvi,(Cfa,Ore)),Od);
Cfa016810.t1	Cvi026116.t2	Od004485.t1	OreG0013762.1	((Cfa,(Ore,Cvi)),Od);
Cfa016813.t1	Cvi026114.t1	Od004487.t1	OreG0013765.1	(((Cfa,Cvi),Ore),Od);
Cfa016819.t1	Cvi026107.t1	Od004495.t1	OreG0013772.1	((Ore,(Cvi,Cfa)),Od);
Cfa016823.t1	Cvi026102.t1	Od004499.t1	OreG0017884.1	(((Cvi,Cfa),Ore),Od);
Cfa016828.t1	Cvi026098.t1	Od004503.t1	OreG0017879.1	(((Cvi,Ore),Cfa),Od);
Cfa016836.t1	Cvi026094.t1	Od004507.t1	OreG0017871.1	((Ore,(Cfa,Cvi)),Od);
Cfa016838.t1	Cvi026093.t1	Od004510.t1	OreG0017869.1	(((Cfa,Cvi),Ore),Od);
Cfa016841.t1	Cvi026091.t1	Od004512.t1	OreG0017867.1	((Ore,(Cfa,Cvi)),Od);
Cfa016844.t1	Cvi026085.t1	Od004515.t1	OreG0017864.1	((Ore,(Cvi,Cfa)),Od);
Cfa016847.t2	Cvi026083.t1	Od004517.t1	OreG0017862.1	(((Cvi,Ore),Cfa),Od);
Cfa026525.t1	Cvi026077.t1	Od004526.t1	OreG0027613.1	((Ore,(Cvi,Cfa)),Od);
Cfa016854.t1	Cvi026076.t1	Od004527.t1	OreG0027612.1	(((Cfa,Cvi),Ore),Od);
Cfa016858.t1	Cvi026072.t1	Od004529.t1	OreG0027609.1	(((Cfa,Cvi),Ore),Od);
Cfa016868.t1	Cvi026063.t1	Od004535.t1	OreG0027596.1	(((Cfa,Ore),Cvi),Od);
Cfa016872.t1	Cvi026061.t1	Od004538.t1	OreG0027594.1	(((Cvi,Cfa),Ore),Od);
Cfa016874.t1	Cvi026059.t1	Od004540.t1	OreG0027592.3	((Cvi,(Cfa,Ore)),Od);
Cfa016879.t1	Cvi026055.t1	Od004559.t1	OreG0027583.1	(((Cfa,Cvi),Ore),Od);
Cfa016880.t1	Cvi026054.t1	Od004560.t1	OreG0027582.1	(((Cvi,Ore),Cfa),Od);
Cfa016881.t1	Cvi026052.t1	Od004562.t3	OreG0027580.1	(((Cfa,Cvi),Ore),Od);
Cfa016901.t1	Cvi026020.t1	Od004590.t2	OreG0027547.1	((Ore,(Cvi,Cfa)),Od);
Cfa016902.t1	Cvi026019.t1	Od004591.t1	OreG0027546.1	(((Cfa,Cvi),Ore),Od);
Cfa016903.t1	Cvi026018.t1	Od004592.t1	OreG0027545.1	(((Cvi,Cfa),Ore),Od);
Cfa016905.t1	Cvi026017.t1	Od004594.t1	OreG0027543.2	((Cfa,(Ore,Cvi)),Od);
Cfa020182.t2	Cvi019281.t1	Od004598.t1	OreG0000543.1	((Ore,(Cfa,Cvi)),Od);
Cfa020180.t1	Cvi019283.t1	Od004600.t1	OreG0000547.1	((Cfa,(Ore,Cvi)),Od);
Cfa020165.t1	Cvi019304.t1	Od004615.t1	OreG0000569.1	(((Cvi,Ore),Cfa),Od);
Cfa020164.t1	Cvi019305.t1	Od004616.t1	OreG0000570.1	(((Cfa,Ore),Cvi),Od);
Cfa020157.t1	Cvi019311.t1	Od004622.t1	OreG0000578.1	(((Cfa,Cvi),Ore),Od);
Cfa020154.t1	Cvi019313.t1	Od004624.t1	OreG0000580.1	((Cvi,(Cfa,Ore)),Od);
Cfa020153.t1	Cvi019314.t1	Od004625.t1	OreG0000581.1	(((Cvi,Cfa),Ore),Od);
Cfa020152.t1	Cvi019315.t1	Od004626.t1	OreG0000582.1	(((Ore,Cvi),Cfa),Od);
Cfa020144.t1	Cvi019323.t1	Od004634.t1	OreG0000591.1	((Cvi,(Ore,Cfa)),Od);
Cfa020143.t2	Cvi019328.t1	Od004635.t1	OreG0000593.1	((Cvi,(Cfa,Ore)),Od);
Cfa020139.t1	Cvi019332.t1	Od004640.t1	OreG0000598.1	((Cfa,(Ore,Cvi)),Od);
Cfa020137.t1	Cvi019333.t1	Od004641.t1	OreG0000599.1	((Ore,(Cvi,Cfa)),Od);
Cfa020127.t1	Cvi019343.t1	Od004650.t1	OreG0000610.1	((Ore,(Cvi,Cfa)),Od);
Cfa020123.t1	Cvi019347.t1	Od004654.t1	OreG0000614.1	(((Cfa,Ore),Cvi),Od);
Cfa020122.t2	Cvi019348.t1	Od004655.t2	OreG0000615.1	(((Cvi,Ore),Cfa),Od);
Cfa020120.t1	Cvi019349.t1	Od004656.t1	OreG0009698.1	((Cvi,(Ore,Cfa)),Od);
Cfa020114.t1	Cvi019355.t1	Od004660.t2	OreG0009686.1	((Ore,(Cvi,Cfa)),Od);
Cfa020099.t1	Cvi019373.t1	Od004679.t1	OreG0009667.1	(((Ore,Cvi),Cfa),Od);
Cfa020098.t1	Cvi019374.t1	Od004680.t1	OreG0009666.1	((Cvi,(Cfa,Ore)),Od);
Cfa020092.t1	Cvi019377.t1	Od004684.t1	OreG0009646.1	((Ore,(Cfa,Cvi)),Od);
Cfa020089.t1	Cvi019378.t1	Od004686.t1	OreG0009643.1	(((Cfa,Cvi),Ore),Od);
Cfa020088.t1	Cvi019384.t1	Od004689.t1	OreG0004702.1	((Cvi,(Ore,Cfa)),Od);
Cfa020086.t1	Cvi019386.t1	Od004691.t1	OreG0004704.1	(((Cfa,Ore),Cvi),Od);
Cfa020085.t1	Cvi019387.t1	Od004692.t1	OreG0004705.3	(((Cvi,Cfa),Ore),Od);
Cfa020083.t1	Cvi019392.t1	Od004694.t1	OreG0004707.1	((Ore,(Cfa,Cvi)),Od);
Cfa020082.t1	Cvi019393.t1	Od004695.t1	OreG0004708.1	((Ore,(Cvi,Cfa)),Od);
Cfa020081.t1	Cvi019394.t1	Od004696.t1	OreG0004709.1	((Ore,(Cvi,Cfa)),Od);
Cfa020080.t1	Cvi019395.t1	Od004697.t1	OreG0004710.1	(((Cfa,Cvi),Ore),Od);
Cfa020474.t1	Cvi018938.t1	Od004718.t1	OreG0024390.1	((Ore,(Cfa,Cvi)),Od);
Cfa020469.t1	Cvi018943.t1	Od004723.t1	OreG0024396.1	((Ore,(Cfa,Cvi)),Od);
Cfa020460.t1	Cvi018957.t1	Od004736.t1	OreG0024411.5	(((Cfa,Cvi),Ore),Od);
Cfa020459.t1	Cvi018958.t1	Od004737.t1	OreG0024412.1	((Ore,(Cvi,Cfa)),Od);
Cfa020457.t2	Cvi018960.t1	Od004739.t1	OreG0024414.1	(((Cfa,Cvi),Ore),Od);
Cfa020433.t1	Cvi019189.t1	Od004756.t1	OreG0024436.1	((Cvi,(Ore,Cfa)),Od);
Cfa020432.t1	Cvi018975.t1	Od004757.t1	OreG0024435.1	((Cvi,(Ore,Cfa)),Od);
Cfa020402.t1	Cvi018999.t1	Od004782.t1	OreG0024461.1	((Cfa,(Ore,Cvi)),Od);
Cfa020398.t1	Cvi019005.t1	Od004786.t1	OreG0024465.1	(((Cfa,Ore),Cvi),Od);
Cfa020397.t1	Cvi019006.t1	Od004787.t1	OreG0024466.1	(((Cfa,Cvi),Ore),Od);
Cfa020386.t1	Cvi019019.t1	Od004799.t1	OreG0024479.1	((Cvi,(Cfa,Ore)),Od);
Cfa020385.t1	Cvi019020.t1	Od004800.t1	OreG0024480.2	(((Cvi,Ore),Cfa),Od);
Cfa020375.t1	Cvi019028.t1	Od004807.t1	OreG0024490.1	((Ore,(Cfa,Cvi)),Od);
Cfa020374.t1	Cvi019029.t1	Od004808.t1	OreG0024491.1	((Ore,(Cfa,Cvi)),Od);
Cfa020372.t1	Cvi019031.t1	Od004810.t1	OreG0024493.1	(((Ore,Cvi),Cfa),Od);
Cfa020368.t1	Cvi019036.t1	Od004813.t1	OreG0024496.1	((Ore,(Cvi,Cfa)),Od);
Cfa018721.t1	Cvi021004.t1	Od004819.t1	OreG0014279.1	(((Ore,Cvi),Cfa),Od);
Cfa020355.t1	Cvi019047.t1	Od004823.t1	OreG0024521.1	((Ore,(Cfa,Cvi)),Od);
Cfa020354.t3	Cvi019048.t1	Od004824.t1	OreG0024522.4	(((Cfa,Cvi),Ore),Od);
Cfa020346.t1	Cvi019055.t1	Od004831.t1	OreG0024533.1	((Ore,(Cvi,Cfa)),Od);
Cfa020341.t2	Cvi019060.t1	Od004835.t5	OreG0024540.1	((Ore,(Cvi,Cfa)),Od);
Cfa020339.t1	Cvi019062.t1	Od004837.t1	OreG0024542.1	(((Cvi,Ore),Cfa),Od);
Cfa020338.t1	Cvi019063.t1	Od004838.t1	OreG0024543.1	((Cvi,(Ore,Cfa)),Od);
Cfa020333.t1	Cvi019073.t1	Od004844.t1	OreG0024550.1	(((Ore,Cvi),Cfa),Od);
Cfa020332.t1	Cvi019074.t1	Od004845.t1	OreG0024551.1	((Cvi,(Cfa,Ore)),Od);
Cfa020327.t1	Cvi019079.t1	Od004848.t1	OreG0024556.1	(((Ore,Cvi),Cfa),Od);
Cfa020326.t1	Cvi019080.t1	Od004849.t2	OreG0024557.1	(((Ore,Cvi),Cfa),Od);
Cfa020325.t1	Cvi019081.t1	Od004850.t1	OreG0024558.2	((Cvi,(Cfa,Ore)),Od);
Cfa020321.t1	Cvi019082.t1	Od004855.t1	OreG0024564.1	((Cvi,(Ore,Cfa)),Od);
Cfa020319.t1	Cvi019083.t1	Od004857.t1	OreG0024566.1	((Ore,(Cvi,Cfa)),Od);
Cfa020312.t1	Cvi019088.t1	Od004863.t1	OreG0024572.1	(((Cvi,Ore),Cfa),Od);
Cfa020308.t4	Cvi019092.t1	Od004866.t3	OreG0024575.1	((Ore,(Cfa,Cvi)),Od);
Cfa020304.t1	Cvi019100.t1	Od004875.t2	OreG0024582.4	((Ore,(Cvi,Cfa)),Od);
Cfa020302.t1	Cvi019102.t1	Od004877.t1	OreG0024584.1	(((Cfa,Ore),Cvi),Od);
Cfa020298.t1	Cvi019106.t1	Od004881.t1	OreG0024590.1	((Cvi,(Ore,Cfa)),Od);
Cfa020294.t1	Cvi019107.t1	Od004884.t1	OreG0024594.1	(((Cvi,Ore),Cfa),Od);
Cfa020292.t2	Cvi019109.t1	Od004886.t1	OreG0024596.1	(((Cvi,Ore),Cfa),Od);
Cfa020289.t1	Cvi019114.t1	Od004889.t1	OreG0024606.1	(((Cfa,Cvi),Ore),Od);
Cfa020281.t1	Cvi019120.t1	Od004901.t1	OreG0024614.1	((Cvi,(Cfa,Ore)),Od);
Cfa020277.t2	Cvi019124.t1	Od004907.t2	OreG0024618.1	(((Cfa,Cvi),Ore),Od);
Cfa020273.t1	Cvi019127.t1	Od004911.t2	OreG0024622.2	(((Cvi,Ore),Cfa),Od);
Cfa020244.t1	Cvi019213.t1	Od004945.t1	OreG0000463.1	(((Cfa,Ore),Cvi),Od);
Cfa020238.t1	Cvi019221.t1	Od004952.t1	OreG0000472.1	((Ore,(Cfa,Cvi)),Od);
Cfa020237.t1	Cvi019222.t1	Od004953.t1	OreG0000473.1	((Ore,(Cvi,Cfa)),Od);
Cfa020236.t1	Cvi019223.t1	Od004954.t1	OreG0000474.2	(((Ore,Cvi),Cfa),Od);
Cfa020234.t1	Cvi019227.t1	Od004958.t1	OreG0000478.1	(((Cfa,Cvi),Ore),Od);
Cfa020233.t1	Cvi019228.t1	Od004959.t1	OreG0000479.1	((Cvi,(Cfa,Ore)),Od);
Cfa020231.t3	Cvi019230.t1	Od004961.t1	OreG0000481.2	((Cvi,(Ore,Cfa)),Od);
Cfa020230.t1	Cvi019231.t1	Od004962.t1	OreG0000482.1	((Cfa,(Ore,Cvi)),Od);
Cfa020227.t1	Cvi019234.t1	Od004965.t1	OreG0000485.1	((Ore,(Cfa,Cvi)),Od);
Cfa020225.t1	Cvi019235.t1	Od004968.t1	OreG0000487.1	((Ore,(Cvi,Cfa)),Od);
Cfa020217.t1	Cvi019243.t1	Od004976.t1	OreG0000494.1	((Ore,(Cfa,Cvi)),Od);
Cfa020203.t1	Cvi019257.t1	Od004990.t2	OreG0000514.1	((Ore,(Cfa,Cvi)),Od);
Cfa020198.t1	Cvi019261.t1	Od004995.t1	OreG0000521.1	(((Cvi,Ore),Cfa),Od);
Cfa020196.t1	Cvi019263.t1	Od004998.t1	OreG0000523.1	((Cvi,(Cfa,Ore)),Od);
Cfa020193.t1	Cvi019266.t1	Od005001.t1	OreG0000526.1	((Cvi,(Cfa,Ore)),Od);
Cfa020192.t1	Cvi019267.t1	Od005002.t1	OreG0000527.1	((Ore,(Cfa,Cvi)),Od);
Cfa020189.t1	Cvi019270.t1	Od005006.t1	OreG0000531.1	(((Cvi,Ore),Cfa),Od);
Cfa020186.t1	Cvi019276.t1	Od005010.t1	OreG0000535.1	(((Cfa,Cvi),Ore),Od);
Cfa016908.t1	Cvi026013.t1	Od005013.t1	OreG0027540.2	((Ore,(Cvi,Cfa)),Od);
Cfa016913.t1	Cvi026010.t1	Od005019.t2	OreG0027534.1	(((Cfa,Cvi),Ore),Od);
Cfa016916.t1	Cvi026006.t1	Od005023.t1	OreG0027530.1	((Ore,(Cfa,Cvi)),Od);
Cfa016918.t1	Cvi026004.t1	Od005026.t1	OreG0027527.1	(((Cfa,Ore),Cvi),Od);
Cfa016921.t1	Cvi026002.t1	Od005030.t1	OreG0027525.1	((Cvi,(Ore,Cfa)),Od);
Cfa016923.t1	Cvi026000.t1	Od005032.t1	OreG0027523.2	((Ore,(Cfa,Cvi)),Od);
Cfa016924.t1	Cvi025999.t1	Od005033.t1	OreG0027522.1	((Ore,(Cvi,Cfa)),Od);
Cfa016927.t1	Cvi025993.t1	Od005036.t1	OreG0027518.1	((Cvi,(Cfa,Ore)),Od);
Cfa016929.t1	Cvi025992.t1	Od005038.t1	OreG0027516.1	(((Cvi,Ore),Cfa),Od);
Cfa026422.t1	Cvi025991.t1	Od005039.t1	OreG0027515.1	(((Cfa,Ore),Cvi),Od);
Cfa026427.t1	Cvi025986.t2	Od005045.t1	OreG0027509.8	((Ore,(Cfa,Cvi)),Od);
Cfa026437.t1	Cvi025977.t1	Od005055.t1	OreG0027500.1	((Ore,(Cfa,Cvi)),Od);
Cfa026442.t1	Cvi025973.t1	Od005061.t1	OreG0027493.1	((Ore,(Cvi,Cfa)),Od);
Cfa026443.t1	Cvi025972.t1	Od005062.t1	OreG0027492.1	((Ore,(Cfa,Cvi)),Od);
Cfa016932.t1	Cvi025963.t1	Od005071.t1	OreG0027486.1	((Ore,(Cvi,Cfa)),Od);
Cfa016940.t1	Cvi025955.t1	Od005080.t1	OreG0027471.1	(((Cfa,Ore),Cvi),Od);
Cfa016952.t1	Cvi025940.t1	Od005097.t1	OreG0027449.1	(((Cfa,Cvi),Ore),Od);
Cfa016953.t1	Cvi025939.t1	Od005098.t1	OreG0027448.2	(((Cvi,Ore),Cfa),Od);
Cfa016956.t1	Cvi025935.t1	Od005103.t1	OreG0027443.1	(((Cfa,Ore),Cvi),Od);
Cfa016960.t1	Cvi025933.t1	Od005106.t1	OreG0027439.1	(((Cvi,Ore),Cfa),Od);
Cfa016961.t1	Cvi025932.t1	Od005107.t1	OreG0027438.1	(((Ore,Cvi),Cfa),Od);
Cfa016964.t1	Cvi025929.t1	Od005111.t2	OreG0027435.1	((Ore,(Cvi,Cfa)),Od);
Cfa016966.t1	Cvi025928.t1	Od005112.t2	OreG0027434.1	((Cvi,(Ore,Cfa)),Od);
Cfa016967.t1	Cvi025927.t1	Od005113.t1	OreG0027433.1	(((Ore,Cvi),Cfa),Od);
Cfa016968.t2	Cvi025926.t1	Od005114.t2	OreG0027432.1	(((Ore,Cvi),Cfa),Od);
Cfa016969.t1	Cvi025925.t1	Od005115.t1	OreG0027431.1	(((Cvi,Cfa),Ore),Od);
Cfa016970.t1	Cvi025924.t1	Od005117.t1	OreG0027429.1	(((Cfa,Cvi),Ore),Od);
Cfa016972.t1	Cvi025922.t1	Od005119.t1	OreG0027427.1	(((Cfa,Ore),Cvi),Od);
Cfa016975.t1	Cvi025919.t1	Od005122.t1	OreG0027423.3	(((Cfa,Cvi),Ore),Od);
Cfa016976.t1	Cvi025918.t1	Od005123.t1	OreG0027422.1	(((Cfa,Cvi),Ore),Od);
Cfa016978.t1	Cvi025916.t1	Od005125.t1	OreG0027420.1	((Ore,(Cfa,Cvi)),Od);
Cfa016979.t1	Cvi025915.t1	Od005126.t1	OreG0027419.1	(((Cvi,Cfa),Ore),Od);
Cfa016984.t1	Cvi025912.t1	Od005129.t3	OreG0027416.1	(((Cfa,Ore),Cvi),Od);
Cfa016985.t1	Cvi025910.t1	Od005130.t1	OreG0027415.1	((Ore,(Cfa,Cvi)),Od);
Cfa016986.t1	Cvi025909.t1	Od005131.t1	OreG0027414.1	((Cvi,(Cfa,Ore)),Od);
Cfa016988.t1	Cvi025905.t1	Od005135.t1	OreG0027410.1	((Ore,(Cfa,Cvi)),Od);
Cfa016995.t1	Cvi025900.t1	Od005142.t1	OreG0027402.1	(((Cvi,Cfa),Ore),Od);
Cfa016998.t1	Cvi025897.t1	Od005145.t1	OreG0027397.1	((Cvi,(Cfa,Ore)),Od);
Cfa016999.t1	Cvi025896.t1	Od005146.t1	OreG0027396.1	((Cfa,(Ore,Cvi)),Od);
Cfa017001.t1	Cvi025894.t1	Od005148.t1	OreG0027394.2	(((Cfa,Ore),Cvi),Od);
Cfa017003.t1	Cvi025893.t1	Od005149.t1	OreG0027392.1	((Cvi,(Cfa,Ore)),Od);
Cfa017004.t1	Cvi025892.t1	Od005150.t1	OreG0027391.1	((Cfa,(Ore,Cvi)),Od);
Cfa017005.t1	Cvi025891.t1	Od005151.t1	OreG0027390.1	((Cfa,(Ore,Cvi)),Od);
Cfa017008.t1	Cvi025887.t1	Od005155.t2	OreG0027385.3	(((Cvi,Cfa),Ore),Od);
Cfa017013.t1	Cvi025883.t1	Od005162.t1	OreG0027379.1	((Ore,(Cvi,Cfa)),Od);
Cfa017014.t1	Cvi025882.t1	Od005163.t1	OreG0027378.1	((Cfa,(Ore,Cvi)),Od);
Cfa017018.t1	Cvi025880.t1	Od005169.t1	OreG0027371.1	(((Cfa,Ore),Cvi),Od);
Cfa017023.t1	Cvi025875.t1	Od005173.t1	OreG0027367.1	(((Cfa,Ore),Cvi),Od);
Cfa017032.t1	Cvi025870.t1	Od005178.t1	OreG0027361.1	((Cvi,(Cfa,Ore)),Od);
Cfa017035.t1	Cvi025868.t1	Od005181.t1	OreG0027358.1	((Ore,(Cvi,Cfa)),Od);
Cfa017036.t2	Cvi025867.t2	Od005183.t1	OreG0027357.1	(((Cfa,Cvi),Ore),Od);
Cfa017049.t1	Cvi025852.t1	Od005198.t1	OreG0027342.1	(((Cfa,Ore),Cvi),Od);
Cfa017052.t1	Cvi025850.t1	Od005201.t1	OreG0027339.1	((Ore,(Cfa,Cvi)),Od);
Cfa017054.t1	Cvi025848.t1	Od005203.t3	OreG0027337.3	(((Cfa,Ore),Cvi),Od);
Cfa017055.t1	Cvi025847.t1	Od005204.t1	OreG0027336.1	(((Cfa,Ore),Cvi),Od);
Cfa017056.t1	Cvi025846.t1	Od005205.t1	OreG0027335.1	(((Ore,Cvi),Cfa),Od);
Cfa017058.t1	Cvi025845.t1	Od005208.t1	OreG0027333.1	((Ore,(Cfa,Cvi)),Od);
Cfa017059.t1	Cvi025844.t1	Od005209.t1	OreG0027332.1	(((Cfa,Cvi),Ore),Od);
Cfa017060.t1	Cvi025843.t1	Od005211.t1	OreG0027331.2	(((Cvi,Cfa),Ore),Od);
Cfa017062.t1	Cvi025839.t1	Od005213.t1	OreG0027329.1	(((Cvi,Cfa),Ore),Od);
Cfa017063.t1	Cvi025838.t1	Od005214.t1	OreG0027327.1	(((Cvi,Cfa),Ore),Od);
Cfa017069.t1	Cvi025823.t1	Od005220.t1	OreG0027317.1	((Cvi,(Cfa,Ore)),Od);
Cfa017070.t2	Cvi025822.t1	Od005221.t1	OreG0027316.1	((Cvi,(Cfa,Ore)),Od);
Cfa019000.t1	Cvi025819.t1	Od005225.t1	OreG0027313.1	(((Ore,Cvi),Cfa),Od);
Cfa017089.t1	Cvi025802.t1	Od005240.t1	OreG0027289.1	((Ore,(Cfa,Cvi)),Od);
Cfa017090.t1	Cvi025801.t1	Od005243.t1	OreG0027288.1	((Cvi,(Ore,Cfa)),Od);
Cfa017094.t1	Cvi025800.t1	Od005247.t1	OreG0027284.1	(((Cvi,Ore),Cfa),Od);
Cfa017095.t1	Cvi025799.t1	Od005248.t1	OreG0027283.1	(((Cvi,Ore),Cfa),Od);
Cfa017103.t1	Cvi025795.t1	Od005254.t1	OreG0027279.1	(((Cvi,Ore),Cfa),Od);
Cfa017106.t1	Cvi025786.t1	Od005257.t1	OreG0027275.1	((Ore,(Cvi,Cfa)),Od);
Cfa017107.t1	Cvi025785.t1	Od005258.t1	OreG0027274.1	(((Cvi,Ore),Cfa),Od);
Cfa017112.t1	Cvi025781.t2	Od005262.t1	OreG0027269.1	((Ore,(Cvi,Cfa)),Od);
Cfa017113.t1	Cvi025780.t1	Od005263.t1	OreG0027267.1	((Cfa,(Ore,Cvi)),Od);
Cfa017116.t1	Cvi025778.t1	Od005266.t1	OreG0027264.1	((Ore,(Cfa,Cvi)),Od);
Cfa017151.t1	Cvi025738.t1	Od005326.t1	OreG0021765.1	((Cvi,(Cfa,Ore)),Od);
Cfa017163.t1	Cvi025734.t1	Od005331.t1	OreG0021771.1	((Cvi,(Ore,Cfa)),Od);
Cfa017174.t1	Cvi025702.t1	Od005341.t1	OreG0025917.1	(((Ore,Cvi),Cfa),Od);
Cfa017175.t1	Cvi025701.t1	Od005343.t1	OreG0025919.1	((Ore,(Cfa,Cvi)),Od);
Cfa017183.t1	Cvi025695.t1	Od005347.t1	OreG0025923.2	((Ore,(Cvi,Cfa)),Od);
Cfa017188.t1	Cvi025689.t1	Od005353.t1	OreG0025928.1	((Cfa,(Ore,Cvi)),Od);
Cfa017189.t1	Cvi025688.t2	Od005354.t1	OreG0025929.1	(((Cfa,Cvi),Ore),Od);
Cfa017193.t1	Cvi025684.t1	Od005358.t1	OreG0025933.1	((Ore,(Cfa,Cvi)),Od);
Cfa017195.t1	Cvi025681.t1	Od005361.t1	OreG0025936.1	((Cvi,(Ore,Cfa)),Od);
Cfa017197.t1	Cvi025678.t1	Od005365.t1	OreG0025939.1	(((Ore,Cvi),Cfa),Od);
Cfa017201.t1	Cvi025673.t1	Od005369.t1	OreG0025943.1	((Ore,(Cvi,Cfa)),Od);
Cfa017202.t1	Cvi025672.t1	Od005370.t1	OreG0025944.1	(((Ore,Cvi),Cfa),Od);
Cfa017203.t1	Cvi025671.t1	Od005371.t1	OreG0025945.1	(((Cfa,Ore),Cvi),Od);
Cfa017204.t1	Cvi025670.t1	Od005372.t1	OreG0025946.1	(((Cfa,Ore),Cvi),Od);
Cfa017209.t1	Cvi025667.t1	Od005374.t1	OreG0025951.1	(((Cfa,Ore),Cvi),Od);
Cfa017215.t1	Cvi025658.t2	Od005385.t2	OreG0025963.1	(((Cfa,Ore),Cvi),Od);
Cfa017216.t1	Cvi025657.t1	Od005386.t2	OreG0025964.1	((Cfa,(Ore,Cvi)),Od);
Cfa017230.t1	Cvi025630.t1	Od005401.t1	OreG0025973.1	(((Cfa,Cvi),Ore),Od);
Cfa017253.t1	Cvi025604.t1	Od005445.t1	OreG0023812.2	(((Cvi,Ore),Cfa),Od);
Cfa017254.t1	Cvi025603.t1	Od005446.t1	OreG0023815.1	(((Ore,Cvi),Cfa),Od);
Cfa023234.t1	Cvi025601.t1	Od005448.t1	OreG0023816.1	((Cfa,(Ore,Cvi)),Od);
Cfa017256.t1	Cvi025600.t1	Od005449.t1	OreG0023817.1	((Ore,(Cfa,Cvi)),Od);
Cfa017262.t1	Cvi025590.t1	Od005457.t1	OreG0023829.1	((Cfa,(Ore,Cvi)),Od);
Cfa017264.t1	Cvi025588.t1	Od005458.t1	OreG0023831.1	(((Ore,Cvi),Cfa),Od);
Cfa017268.t1	Cvi025585.t1	Od005461.t1	OreG0023835.1	((Ore,(Cvi,Cfa)),Od);
Cfa017269.t1	Cvi025584.t1	Od005463.t1	OreG0023837.1	(((Cvi,Ore),Cfa),Od);
Cfa017270.t1	Cvi025583.t1	Od005464.t1	OreG0023838.1	((Ore,(Cfa,Cvi)),Od);
Cfa017273.t1	Cvi025580.t1	Od005466.t1	OreG0023843.1	((Cfa,(Ore,Cvi)),Od);
Cfa017277.t1	Cvi025577.t1	Od005469.t1	OreG0023846.4	((Cvi,(Cfa,Ore)),Od);
Cfa017278.t1	Cvi025576.t1	Od005470.t1	OreG0023847.1	((Cfa,(Ore,Cvi)),Od);
Cfa017279.t1	Cvi025575.t1	Od005471.t1	OreG0023848.1	((Cfa,(Ore,Cvi)),Od);
Cfa017280.t1	Cvi025574.t1	Od005472.t1	OreG0023849.1	((Ore,(Cvi,Cfa)),Od);
Cfa017294.t1	Cvi025559.t1	Od005513.t1	OreG0023871.1	((Ore,(Cfa,Cvi)),Od);
Cfa017295.t1	Cvi025557.t1	Od005516.t1	OreG0023873.1	((Ore,(Cfa,Cvi)),Od);
Cfa017304.t1	Cvi025538.t1	Od005531.t1	OreG0023911.1	(((Cfa,Cvi),Ore),Od);
Cfa017308.t1	Cvi025533.t1	Od005535.t1	OreG0023914.1	((Ore,(Cfa,Cvi)),Od);
Cfa017317.t1	Cvi025522.t1	Od005553.t1	OreG0023929.1	(((Cfa,Cvi),Ore),Od);
Cfa017331.t1	Cvi025508.t1	Od005565.t1	OreG0023939.1	((Ore,(Cfa,Cvi)),Od);
Cfa017335.t1	Cvi025505.t1	Od005569.t1	OreG0023941.1	(((Cvi,Cfa),Ore),Od);
Cfa026829.t1	Cvi025502.t1	Od005572.t1	OreG0023944.1	(((Ore,Cvi),Cfa),Od);
Cfa017343.t1	Cvi025483.t1	Od005586.t1	OreG0023950.1	((Ore,(Cfa,Cvi)),Od);
Cfa017344.t1	Cvi025482.t1	Od005587.t1	OreG0023951.1	(((Ore,Cvi),Cfa),Od);
Cfa017346.t1	Cvi025480.t1	Od005589.t2	OreG0023953.1	((Cvi,(Ore,Cfa)),Od);
Cfa017355.t1	Cvi025473.t1	Od005596.t1	OreG0023962.1	((Ore,(Cfa,Cvi)),Od);
Cfa017357.t1	Cvi025472.t1	Od005599.t1	OreG0023966.1	(((Ore,Cvi),Cfa),Od);
Cfa017359.t1	Cvi025470.t1	Od005601.t1	OreG0023968.1	((Cvi,(Cfa,Ore)),Od);
Cfa017360.t1	Cvi025469.t1	Od005602.t1	OreG0023969.1	(((Ore,Cvi),Cfa),Od);
Cfa017367.t2	Cvi025459.t1	Od005609.t1	OreG0023976.1	(((Cfa,Cvi),Ore),Od);
Cfa017378.t1	Cvi025450.t1	Od005622.t1	OreG0023991.1	((Cvi,(Ore,Cfa)),Od);
Cfa017381.t1	Cvi025448.t1	Od005624.t1	OreG0023993.1	((Ore,(Cfa,Cvi)),Od);
Cfa017385.t1	Cvi025442.t1	Od005628.t1	OreG0023999.1	(((Cfa,Ore),Cvi),Od);
Cfa017390.t1	Cvi025438.t1	Od005632.t1	OreG0024003.1	((Cvi,(Cfa,Ore)),Od);
Cfa017396.t1	Cvi025426.t1	Od005641.t1	OreG0024015.1	(((Cfa,Cvi),Ore),Od);
Cfa017398.t1	Cvi025424.t1	Od005643.t1	OreG0024017.1	(((Cfa,Cvi),Ore),Od);
Cfa017400.t1	Cvi025422.t1	Od005645.t1	OreG0024019.1	((Ore,(Cfa,Cvi)),Od);
Cfa017401.t1	Cvi025421.t1	Od005646.t1	OreG0024020.1	(((Cfa,Ore),Cvi),Od);
Cfa017405.t1	Cvi025411.t1	Od005650.t3	OreG0024025.3	((Ore,(Cfa,Cvi)),Od);
Cfa017408.t1	Cvi025409.t1	Od005652.t1	OreG0024674.1	((Ore,(Cfa,Cvi)),Od);
Cfa017409.t2	Cvi025407.t1	Od005653.t1	OreG0024675.1	((Ore,(Cfa,Cvi)),Od);
Cfa017411.t1	Cvi025404.t1	Od005655.t1	OreG0024677.1	(((Ore,Cvi),Cfa),Od);
Cfa017418.t1	Cvi025400.t1	Od005658.t1	OreG0024683.1	(((Cfa,Ore),Cvi),Od);
Cfa017420.t1	Cvi025399.t1	Od005660.t1	OreG0024685.1	(((Cvi,Cfa),Ore),Od);
Cfa017429.t1	Cvi025391.t1	Od005667.t1	OreG0024691.1	((Ore,(Cfa,Cvi)),Od);
Cfa017434.t1	Cvi025386.t1	Od005676.t1	OreG0024699.1	(((Cvi,Cfa),Ore),Od);
Cfa017435.t1	Cvi025385.t1	Od005678.t1	OreG0024701.1	((Ore,(Cvi,Cfa)),Od);
Cfa017438.t1	Cvi025381.t1	Od005682.t1	OreG0024704.1	((Cvi,(Ore,Cfa)),Od);
Cfa017443.t1	Cvi025377.t3	Od005689.t1	OreG0019530.2	(((Cfa,Cvi),Ore),Od);
Cfa017446.t1	Cvi025374.t1	Od005692.t1	OreG0019527.1	((Ore,(Cfa,Cvi)),Od);
Cfa017449.t1	Cvi025371.t1	Od005695.t1	OreG0019523.1	(((Cfa,Ore),Cvi),Od);
Cfa017454.t1	Cvi025363.t1	Od005704.t1	OreG0019517.1	(((Cfa,Ore),Cvi),Od);
Cfa017455.t1	Cvi025362.t1	Od005705.t1	OreG0019516.1	((Cfa,(Ore,Cvi)),Od);
Cfa017456.t1	Cvi025361.t1	Od005706.t1	OreG0019515.1	(((Cfa,Cvi),Ore),Od);
Cfa017468.t1	Cvi025345.t1	Od005724.t1	OreG0019501.1	(((Cfa,Ore),Cvi),Od);
Cfa017472.t1	Cvi025341.t1	Od005729.t1	OreG0019496.1	(((Ore,Cvi),Cfa),Od);
Cfa017473.t1	Cvi025339.t1	Od005732.t1	OreG0019494.1	((Cvi,(Cfa,Ore)),Od);
Cfa017484.t1	Cvi025329.t1	Od005739.t1	OreG0019485.1	((Cfa,(Ore,Cvi)),Od);
Cfa017487.t1	Cvi025327.t1	Od005743.t1	OreG0019481.1	(((Ore,Cvi),Cfa),Od);
Cfa017494.t1	Cvi025324.t1	Od005747.t1	OreG0019478.1	((Ore,(Cvi,Cfa)),Od);
Cfa017495.t2	Cvi025323.t2	Od005748.t1	OreG0019477.1	((Cvi,(Cfa,Ore)),Od);
Cfa017498.t1	Cvi025318.t1	Od005753.t1	OreG0019474.1	((Cvi,(Cfa,Ore)),Od);
Cfa017499.t1	Cvi025317.t1	Od005754.t4	OreG0019473.3	(((Ore,Cvi),Cfa),Od);
Cfa017500.t1	Cvi025309.t2	Od005757.t1	OreG0019470.1	((Ore,(Cfa,Cvi)),Od);
Cfa017508.t1	Cvi025298.t1	Od005766.t1	OreG0019459.1	((Cvi,(Cfa,Ore)),Od);
Cfa017510.t1	Cvi025296.t1	Od005769.t1	OreG0019457.1	(((Cfa,Cvi),Ore),Od);
Cfa017512.t1	Cvi025292.t1	Od005772.t1	OreG0019453.1	((Ore,(Cfa,Cvi)),Od);
Cfa017513.t1	Cvi025291.t1	Od005773.t1	OreG0019452.1	(((Ore,Cvi),Cfa),Od);
Cfa017516.t1	Cvi025288.t1	Od005776.t1	OreG0019449.1	((Cvi,(Cfa,Ore)),Od);
Cfa017525.t1	Cvi025276.t1	Od005786.t1	OreG0019438.1	(((Ore,Cvi),Cfa),Od);
Cfa017526.t1	Cvi025275.t1	Od005787.t1	OreG0019437.1	(((Ore,Cvi),Cfa),Od);
Cfa017529.t1	Cvi025273.t1	Od005789.t1	OreG0000766.1	((Cvi,(Ore,Cfa)),Od);
Cfa017531.t3	Cvi025271.t1	Od005794.t2	OreG0000767.5	((Ore,(Cvi,Cfa)),Od);
Cfa017533.t1	Cvi025268.t1	Od005797.t1	OreG0000771.1	(((Cvi,Ore),Cfa),Od);
Cfa017537.t1	Cvi025265.t1	Od005802.t1	OreG0000775.1	(((Cfa,Ore),Cvi),Od);
Cfa017538.t1	Cvi025264.t1	Od005803.t1	OreG0000776.1	((Ore,(Cvi,Cfa)),Od);
Cfa017540.t1	Cvi025263.t1	Od005804.t1	OreG0000777.1	((Ore,(Cfa,Cvi)),Od);
Cfa017567.t1	Cvi025242.t1	Od005825.t2	OreG0026958.2	((Ore,(Cvi,Cfa)),Od);
Cfa017569.t1	Cvi025240.t1	Od005829.t1	OreG0026956.1	(((Cfa,Ore),Cvi),Od);
Cfa017570.t1	Cvi025236.t1	Od005832.t1	OreG0026954.1	((Ore,(Cvi,Cfa)),Od);
Cfa017571.t1	Cvi025234.t1	Od005834.t1	OreG0026952.2	((Ore,(Cfa,Cvi)),Od);
Cfa017580.t2	Cvi025227.t1	Od005846.t2	OreG0026414.2	((Cvi,(Cfa,Ore)),Od);
Cfa017582.t1	Cvi025223.t1	Od005850.t1	OreG0026410.1	(((Cfa,Cvi),Ore),Od);
Cfa017597.t1	Cvi025211.t1	Od005862.t1	OreG0026398.1	((Cvi,(Cfa,Ore)),Od);
Cfa017605.t1	Cvi025198.t1	Od005873.t1	OreG0026386.1	((Ore,(Cfa,Cvi)),Od);
Cfa017608.t1	Cvi025197.t1	Od005876.t1	OreG0026382.1	((Cfa,(Ore,Cvi)),Od);
Cfa017613.t1	Cvi025192.t1	Od005885.t1	OreG0026374.1	((Ore,(Cfa,Cvi)),Od);
Cfa017614.t1	Cvi025190.t1	Od005886.t1	OreG0026372.1	((Cvi,(Cfa,Ore)),Od);
Cfa017617.t1	Cvi025183.t1	Od005894.t1	OreG0026367.1	((Ore,(Cvi,Cfa)),Od);
Cfa017618.t1	Cvi025182.t1	Od005895.t1	OreG0026366.2	((Ore,(Cfa,Cvi)),Od);
Cfa017623.t1	Cvi025176.t1	Od005907.t2	OreG0010622.1	(((Cfa,Ore),Cvi),Od);
Cfa017625.t1	Cvi025174.t1	Od005908.t1	OreG0010625.1	(((Cvi,Ore),Cfa),Od);
Cfa017627.t1	Cvi025173.t1	Od005909.t1	OreG0010628.2	(((Cfa,Cvi),Ore),Od);
Cfa017630.t1	Cvi025171.t1	Od005912.t1	OreG0010630.2	(((Cfa,Ore),Cvi),Od);
Cfa017632.t1	Cvi025169.t1	Od005914.t1	OreG0010633.2	(((Cfa,Ore),Cvi),Od);
Cfa017633.t1	Cvi025168.t1	Od005915.t1	OreG0010636.1	(((Cvi,Cfa),Ore),Od);
Cfa017654.t1	Cvi025141.t1	Od005943.t1	OreG0010652.1	(((Cfa,Ore),Cvi),Od);
Cfa017656.t1	Cvi025138.t1	Od005946.t1	OreG0010654.1	(((Cfa,Ore),Cvi),Od);
Cfa017657.t1	Cvi025137.t1	Od005947.t1	OreG0010655.1	((Ore,(Cfa,Cvi)),Od);
Cfa017664.t1	Cvi025131.t1	Od005951.t1	OreG0010660.1	(((Cfa,Ore),Cvi),Od);
Cfa017667.t1	Cvi025130.t1	Od005952.t1	OreG0010661.1	(((Ore,Cvi),Cfa),Od);
Cfa017677.t1	Cvi025116.t1	Od005971.t1	OreG0010673.1	((Ore,(Cfa,Cvi)),Od);
Cfa017683.t1	Cvi025114.t1	Od005974.t1	OreG0010674.2	(((Cvi,Cfa),Ore),Od);
Cfa017696.t1	Cvi025099.t1	Od006006.t1	OreG0010696.1	(((Cvi,Cfa),Ore),Od);
Cfa017707.t1	Cvi025081.t1	Od006030.t1	OreG0010244.1	((Cvi,(Cfa,Ore)),Od);
Cfa017719.t1	Cvi025074.t4	Od006038.t1	OreG0010228.3	(((Cfa,Cvi),Ore),Od);
Cfa017720.t1	Cvi025062.t1	Od006044.t1	OreG0015807.1	(((Cfa,Cvi),Ore),Od);
Cfa017721.t1	Cvi025061.t1	Od006045.t1	OreG0015808.1	(((Cvi,Cfa),Ore),Od);
Cfa009505.t1	Cvi025060.t1	Od006046.t1	OreG0015812.1	((Cvi,(Cfa,Ore)),Od);
Cfa019867.t1	Cvi019631.t1	Od006055.t1	OreG0002433.1	(((Cfa,Cvi),Ore),Od);
Cfa019868.t1	Cvi019630.t1	Od006056.t1	OreG0002432.1	((Cfa,(Ore,Cvi)),Od);
Cfa025000.t1	Cvi019622.t1	Od006062.t1	OreG0002427.1	((Cfa,(Ore,Cvi)),Od);
Cfa011286.t1	Cvi006148.t1	Od006073.t1	OreG0019690.1	((Cvi,(Ore,Cfa)),Od);
Cfa011293.t1	Cvi006145.t1	Od006080.t1	OreG0019697.2	((Ore,(Cvi,Cfa)),Od);
Cfa011296.t1	Cvi006144.t2	Od006083.t1	OreG0019698.3	(((Cvi,Cfa),Ore),Od);
Cfa011297.t1	Cvi006143.t1	Od006085.t1	OreG0019699.1	((Ore,(Cfa,Cvi)),Od);
Cfa011300.t1	Cvi006140.t1	Od006091.t1	OreG0019701.1	((Cvi,(Cfa,Ore)),Od);
Cfa011301.t1	Cvi006136.t1	Od006093.t1	OreG0019703.1	(((Cfa,Cvi),Ore),Od);
Cfa011303.t1	Cvi006132.t1	Od006104.t1	OreG0019707.1	(((Ore,Cvi),Cfa),Od);
Cfa011304.t1	Cvi006131.t2	Od006105.t2	OreG0019708.2	(((Cvi,Ore),Cfa),Od);
Cfa011305.t1	Cvi006130.t2	Od006107.t1	OreG0019709.1	(((Cvi,Ore),Cfa),Od);
Cfa011308.t1	Cvi006128.t1	Od006112.t1	OreG0019711.1	(((Cfa,Cvi),Ore),Od);
Cfa011310.t1	Cvi006126.t1	Od006114.t1	OreG0019713.1	((Ore,(Cfa,Cvi)),Od);
Cfa011311.t1	Cvi006125.t1	Od006116.t1	OreG0019714.1	(((Cfa,Ore),Cvi),Od);
Cfa011319.t1	Cvi006117.t1	Od006131.t1	OreG0019723.1	(((Cvi,Cfa),Ore),Od);
Cfa011321.t2	Cvi006116.t1	Od006135.t2	OreG0019725.2	((Cvi,(Cfa,Ore)),Od);
Cfa011322.t1	Cvi006115.t1	Od006136.t1	OreG0019726.1	(((Cfa,Ore),Cvi),Od);
Cfa011323.t1	Cvi006114.t1	Od006137.t1	OreG0019727.1	((Cvi,(Ore,Cfa)),Od);
Cfa011329.t1	Cvi006106.t1	Od006147.t1	OreG0019734.1	(((Cfa,Cvi),Ore),Od);
Cfa011336.t2	Cvi006097.t1	Od006155.t2	OreG0019742.2	(((Cfa,Ore),Cvi),Od);
Cfa011358.t1	Cvi006073.t2	Od006202.t1	OreG0009632.1	(((Cfa,Ore),Cvi),Od);
Cfa011365.t1	Cvi006064.t1	Od006214.t1	OreG0009624.1	((Ore,(Cvi,Cfa)),Od);
Cfa011367.t1	Cvi006063.t1	Od006216.t1	OreG0009622.1	((Ore,(Cfa,Cvi)),Od);
Cfa011374.t1	Cvi006053.t1	Od006227.t2	OreG0009609.3	((Ore,(Cvi,Cfa)),Od);
Cfa011388.t1	Cvi006039.t2	Od006244.t1	OreG0022216.2	((Ore,(Cvi,Cfa)),Od);
Cfa011397.t1	Cvi006031.t1	Od006252.t1	OreG0017073.1	((Ore,(Cvi,Cfa)),Od);
Cfa011399.t1	Cvi006029.t2	Od006254.t1	OreG0017071.1	((Ore,(Cfa,Cvi)),Od);
Cfa011402.t1	Cvi006027.t1	Od006257.t1	OreG0017068.1	(((Cfa,Ore),Cvi),Od);
Cfa011404.t1	Cvi006025.t1	Od006261.t1	OreG0017066.2	(((Cfa,Cvi),Ore),Od);
Cfa011410.t1	Cvi006019.t1	Od006271.t1	OreG0017060.1	((Ore,(Cfa,Cvi)),Od);
Cfa011412.t1	Cvi006016.t1	Od006275.t1	OreG0017056.2	((Ore,(Cvi,Cfa)),Od);
Cfa011417.t1	Cvi006013.t1	Od006279.t1	OreG0017054.1	(((Cvi,Ore),Cfa),Od);
Cfa011427.t1	Cvi006005.t1	Od006288.t1	OreG0007245.1	(((Cvi,Cfa),Ore),Od);
Cfa011430.t1	Cvi006000.t1	Od006292.t1	OreG0007241.1	((Ore,(Cfa,Cvi)),Od);
Cfa011434.t1	Cvi005996.t1	Od006297.t1	OreG0007238.1	((Ore,(Cvi,Cfa)),Od);
Cfa011437.t1	Cvi005995.t1	Od006298.t1	OreG0007236.1	(((Cfa,Cvi),Ore),Od);
Cfa011439.t1	Cvi005992.t1	Od006302.t1	OreG0007234.1	(((Cfa,Cvi),Ore),Od);
Cfa011440.t1	Cvi005991.t1	Od006303.t1	OreG0007233.1	((Ore,(Cfa,Cvi)),Od);
Cfa011447.t1	Cvi005986.t1	Od006312.t1	OreG0007224.1	((Cvi,(Cfa,Ore)),Od);
Cfa011448.t1	Cvi005985.t1	Od006313.t1	OreG0007223.1	(((Cvi,Ore),Cfa),Od);
Cfa011459.t1	Cvi005974.t1	Od006332.t1	OreG0007210.1	(((Cfa,Cvi),Ore),Od);
Cfa011464.t1	Cvi005971.t1	Od006338.t1	OreG0007205.1	((Ore,(Cfa,Cvi)),Od);
Cfa011474.t1	Cvi005964.t1	Od006349.t1	OreG0007196.2	((Ore,(Cvi,Cfa)),Od);
Cfa011475.t1	Cvi005963.t1	Od006350.t1	OreG0007195.1	((Cvi,(Cfa,Ore)),Od);
Cfa011485.t1	Cvi005954.t1	Od006366.t1	OreG0007182.1	((Ore,(Cvi,Cfa)),Od);
Cfa011487.t1	Cvi005950.t1	Od006370.t1	OreG0007179.2	(((Cvi,Ore),Cfa),Od);
Cfa011488.t1	Cvi005948.t1	Od006372.t1	OreG0007177.1	(((Cfa,Ore),Cvi),Od);
Cfa011494.t1	Cvi005938.t1	Od006385.t1	OreG0007167.1	((Ore,(Cvi,Cfa)),Od);
Cfa011496.t1	Cvi005936.t1	Od006387.t1	OreG0007165.1	((Cvi,(Cfa,Ore)),Od);
Cfa011506.t1	Cvi005929.t1	Od006394.t1	OreG0007153.1	((Ore,(Cfa,Cvi)),Od);
Cfa011507.t1	Cvi005928.t1	Od006395.t1	OreG0007152.1	(((Cfa,Ore),Cvi),Od);
Cfa011508.t1	Cvi005927.t1	Od006396.t2	OreG0007150.2	(((Cfa,Ore),Cvi),Od);
Cfa011511.t1	Cvi005923.t1	Od006400.t1	OreG0007146.2	(((Cvi,Ore),Cfa),Od);
Cfa011514.t2	Cvi005920.t1	Od006404.t1	OreG0007140.3	(((Cfa,Ore),Cvi),Od);
Cfa011516.t1	Cvi005918.t1	Od006406.t1	OreG0007138.1	((Cfa,(Ore,Cvi)),Od);
Cfa011517.t1	Cvi005917.t1	Od006407.t1	OreG0007137.1	(((Ore,Cvi),Cfa),Od);
Cfa011519.t1	Cvi005914.t1	Od006410.t1	OreG0007133.1	(((Cfa,Cvi),Ore),Od);
Cfa011526.t1	Cvi005897.t1	Od006429.t1	OreG0007122.1	((Ore,(Cfa,Cvi)),Od);
Cfa011531.t1	Cvi005891.t1	Od006435.t1	OreG0017530.1	(((Cfa,Ore),Cvi),Od);
Cfa011537.t1	Cvi005884.t1	Od006440.t1	OreG0017527.1	((Ore,(Cfa,Cvi)),Od);
Cfa011539.t1	Cvi005882.t1	Od006442.t1	OreG0017525.2	(((Ore,Cvi),Cfa),Od);
Cfa011547.t1	Cvi005839.t1	Od006445.t1	OreG0015041.1	(((Cfa,Cvi),Ore),Od);
Cfa011582.t1	Cvi005790.t1	Od006492.t2	OreG0022103.1	((Cvi,(Cfa,Ore)),Od);
Cfa011584.t1	Cvi005786.t1	Od006495.t1	OreG0022106.2	(((Cfa,Ore),Cvi),Od);
Cfa011586.t1	Cvi005784.t1	Od006497.t1	OreG0022108.1	((Ore,(Cfa,Cvi)),Od);
Cfa011589.t1	Cvi005781.t1	Od006501.t1	OreG0022112.1	((Cvi,(Cfa,Ore)),Od);
Cfa011590.t1	Cvi005780.t1	Od006502.t2	OreG0022113.1	(((Cvi,Cfa),Ore),Od);
Cfa011627.t8	Cvi005735.t1	Od006534.t1	OreG0022141.3	((Cfa,(Ore,Cvi)),Od);
Cfa011629.t1	Cvi005733.t1	Od006536.t1	OreG0022143.1	(((Cvi,Ore),Cfa),Od);
Cfa011631.t1	Cvi005731.t1	Od006538.t1	OreG0022145.4	((Ore,(Cfa,Cvi)),Od);
Cfa011633.t1	Cvi005729.t1	Od006540.t1	OreG0022147.1	(((Cvi,Cfa),Ore),Od);
Cfa011639.t1	Cvi005721.t1	Od006546.t1	OreG0022153.1	(((Cfa,Cvi),Ore),Od);
Cfa011641.t1	Cvi005719.t1	Od006547.t1	OreG0022155.1	(((Cfa,Ore),Cvi),Od);
Cfa011648.t1	Cvi005712.t1	Od006555.t1	OreG0022162.1	((Ore,(Cfa,Cvi)),Od);
Cfa011652.t1	Cvi005706.t1	Od006559.t1	OreG0022168.1	(((Cfa,Ore),Cvi),Od);
Cfa011660.t1	Cvi005696.t1	Od006567.t1	OreG0022184.1	((Ore,(Cfa,Cvi)),Od);
Cfa011665.t2	Cvi005690.t1	Od006573.t1	OreG0022190.1	((Cvi,(Ore,Cfa)),Od);
Cfa011669.t1	Cvi005685.t1	Od006578.t1	OreG0022198.2	(((Cvi,Cfa),Ore),Od);
Cfa011672.t1	Cvi005681.t1	Od006583.t2	OreG0022202.1	(((Cfa,Ore),Cvi),Od);
Cfa011688.t1	Cvi005653.t1	Od006599.t1	OreG0007972.1	(((Cfa,Cvi),Ore),Od);
Cfa011690.t1	Cvi005652.t1	Od006604.t1	OreG0007973.1	((Ore,(Cfa,Cvi)),Od);
Cfa011689.t1	Cvi005650.t1	Od006606.t1	OreG0007975.1	((Ore,(Cvi,Cfa)),Od);
Cfa011691.t1	Cvi005649.t1	Od006608.t1	OreG0007977.1	((Cvi,(Cfa,Ore)),Od);
Cfa011701.t1	Cvi005636.t1	Od006620.t1	OreG0015461.1	(((Cfa,Ore),Cvi),Od);
Cfa011702.t1	Cvi005635.t1	Od006621.t1	OreG0015462.1	(((Cfa,Cvi),Ore),Od);
Cfa011705.t1	Cvi005632.t1	Od006625.t1	OreG0015465.2	(((Cvi,Ore),Cfa),Od);
Cfa011706.t1	Cvi005631.t1	Od006626.t1	OreG0015466.1	(((Cvi,Cfa),Ore),Od);
Cfa015335.t1	Cvi022273.t1	Od006671.t1	OreG0011828.1	(((Cfa,Ore),Cvi),Od);
Cfa011733.t1	Cvi005566.t1	Od006685.t1	OreG0015509.1	(((Cvi,Cfa),Ore),Od);
Cfa011734.t1	Cvi005565.t1	Od006686.t1	OreG0015511.1	((Ore,(Cfa,Cvi)),Od);
Cfa011735.t2	Cvi005564.t1	Od006687.t1	OreG0015512.1	(((Cvi,Ore),Cfa),Od);
Cfa011738.t1	Cvi005562.t1	Od006690.t1	OreG0015515.1	(((Cvi,Cfa),Ore),Od);
Cfa011744.t1	Cvi005555.t1	Od006698.t1	OreG0015523.1	(((Ore,Cvi),Cfa),Od);
Cfa011748.t1	Cvi005552.t2	Od006701.t1	OreG0015526.2	(((Cvi,Ore),Cfa),Od);
Cfa011757.t1	Cvi005545.t1	Od006707.t1	OreG0015538.1	((Ore,(Cvi,Cfa)),Od);
Cfa011758.t3	Cvi005544.t1	Od006708.t1	OreG0015539.3	((Ore,(Cvi,Cfa)),Od);
Cfa011759.t1	Cvi005543.t1	Od006709.t1	OreG0015540.1	((Ore,(Cfa,Cvi)),Od);
Cfa011770.t1	Cvi005528.t1	Od006720.t1	OreG0015555.1	(((Cfa,Cvi),Ore),Od);
Cfa011771.t1	Cvi005527.t1	Od006721.t1	OreG0015556.1	(((Cfa,Ore),Cvi),Od);
Cfa011778.t1	Cvi005520.t1	Od006725.t1	OreG0015562.1	((Ore,(Cfa,Cvi)),Od);
Cfa011779.t1	Cvi005519.t1	Od006726.t1	OreG0015563.1	(((Cfa,Ore),Cvi),Od);
Cfa011786.t1	Cvi005505.t1	Od006735.t1	OreG0015574.1	(((Cvi,Ore),Cfa),Od);
Cfa011787.t1	Cvi005504.t1	Od006736.t1	OreG0015575.1	(((Ore,Cvi),Cfa),Od);
Cfa011788.t1	Cvi005503.t1	Od006737.t1	OreG0015576.1	((Ore,(Cvi,Cfa)),Od);
Cfa011789.t1	Cvi005502.t1	Od006738.t1	OreG0015577.1	((Cvi,(Ore,Cfa)),Od);
Cfa011791.t1	Cvi005498.t1	Od006742.t1	OreG0015581.1	(((Cvi,Cfa),Ore),Od);
Cfa011793.t1	Cvi005495.t1	Od006745.t1	OreG0015584.1	((Cvi,(Cfa,Ore)),Od);
Cfa011798.t1	Cvi005490.t1	Od006751.t1	OreG0015588.1	((Cfa,(Ore,Cvi)),Od);
Cfa011799.t1	Cvi005489.t1	Od006752.t1	OreG0015589.1	(((Cfa,Cvi),Ore),Od);
Cfa011800.t1	Cvi005488.t1	Od006753.t1	OreG0015590.1	(((Cfa,Cvi),Ore),Od);
Cfa010938.t1	Cvi006812.t1	Od006756.t1	OreG0024801.1	(((Cfa,Ore),Cvi),Od);
Cfa011803.t1	Cvi005485.t1	Od006757.t1	OreG0015593.1	((Cvi,(Ore,Cfa)),Od);
Cfa011807.t1	Cvi005478.t1	Od006762.t1	OreG0015600.1	((Ore,(Cfa,Cvi)),Od);
Cfa011816.t1	Cvi005474.t1	Od006767.t1	OreG0015605.1	((Ore,(Cvi,Cfa)),Od);
Cfa011818.t1	Cvi005473.t1	Od006769.t1	OreG0015607.1	((Ore,(Cvi,Cfa)),Od);
Cfa011819.t2	Cvi005472.t2	Od006770.t1	OreG0015608.1	((Ore,(Cfa,Cvi)),Od);
Cfa011829.t1	Cvi005460.t1	Od006781.t1	OreG0015626.1	(((Cvi,Cfa),Ore),Od);
Cfa011837.t1	Cvi005452.t1	Od006786.t1	OreG0015633.1	(((Cfa,Cvi),Ore),Od);
Cfa011838.t1	Cvi005451.t1	Od006788.t1	OreG0015635.1	((Ore,(Cvi,Cfa)),Od);
Cfa011839.t1	Cvi005450.t1	Od006789.t1	OreG0015637.1	(((Cfa,Ore),Cvi),Od);
Cfa011841.t1	Cvi005448.t1	Od006791.t1	OreG0015639.2	((Cvi,(Cfa,Ore)),Od);
Cfa011858.t1	Cvi005432.t1	Od006809.t1	OreG0015658.1	(((Cfa,Ore),Cvi),Od);
Cfa011863.t1	Cvi005426.t1	Od006816.t1	OreG0015663.1	((Cvi,(Ore,Cfa)),Od);
Cfa009522.t1	Cvi009035.t1	Od006822.t1	OreG0006048.1	((Ore,(Cvi,Cfa)),Od);
Cfa009524.t1	Cvi009034.t1	Od006824.t1	OreG0006046.1	(((Cfa,Cvi),Ore),Od);
Cfa009525.t1	Cvi009033.t1	Od006825.t1	OreG0006045.1	(((Cfa,Ore),Cvi),Od);
Cfa009526.t1	Cvi009032.t1	Od006826.t1	OreG0006044.1	(((Cfa,Ore),Cvi),Od);
Cfa009544.t1	Cvi009015.t1	Od006839.t1	OreG0006028.3	(((Cfa,Ore),Cvi),Od);
Cfa009545.t1	Cvi009014.t1	Od006840.t1	OreG0006027.1	((Ore,(Cvi,Cfa)),Od);
Cfa009562.t1	Cvi009000.t1	Od006855.t1	OreG0006013.1	((Ore,(Cfa,Cvi)),Od);
Cfa009563.t1	Cvi008999.t1	Od006856.t1	OreG0006012.1	(((Cvi,Ore),Cfa),Od);
Cfa009565.t1	Cvi008998.t1	Od006857.t1	OreG0006010.2	((Cfa,(Ore,Cvi)),Od);
Cfa009570.t1	Cvi008974.t1	Od006863.t1	OreG0027121.1	((Cvi,(Cfa,Ore)),Od);
Cfa009571.t1	Cvi008973.t1	Od006864.t3	OreG0027119.1	(((Cfa,Ore),Cvi),Od);
Cfa009580.t1	Cvi008963.t1	Od006870.t2	OreG0027108.1	(((Cfa,Cvi),Ore),Od);
Cfa009601.t2	Cvi008952.t1	Od006879.t1	OreG0003512.1	(((Cfa,Cvi),Ore),Od);
Cfa009611.t1	Cvi008944.t1	Od006887.t1	OreG0003503.1	((Ore,(Cfa,Cvi)),Od);
Cfa009631.t1	Cvi008924.t1	Od006908.t1	OreG0022829.3	((Ore,(Cvi,Cfa)),Od);
Cfa009639.t1	Cvi008913.t1	Od006914.t1	OreG0022837.1	((Ore,(Cfa,Cvi)),Od);
Cfa009651.t1	Cvi008907.t1	Od006922.t1	OreG0022847.1	((Cvi,(Cfa,Ore)),Od);
Cfa009655.t1	Cvi008902.t1	Od006927.t1	OreG0022853.1	((Ore,(Cfa,Cvi)),Od);
Cfa009657.t1	Cvi008900.t1	Od006929.t1	OreG0022855.1	((Cvi,(Cfa,Ore)),Od);
Cfa009714.t1	Cvi008810.t1	Od006983.t1	OreG0025489.1	(((Ore,Cvi),Cfa),Od);
Cfa009727.t1	Cvi008785.t1	Od006996.t1	OreG0025512.1	((Ore,(Cfa,Cvi)),Od);
Cfa009730.t1	Cvi008782.t1	Od006999.t1	OreG0025515.1	(((Cvi,Ore),Cfa),Od);
Cfa009732.t1	Cvi008780.t1	Od007001.t1	OreG0025517.1	((Ore,(Cfa,Cvi)),Od);
Cfa009735.t1	Cvi008778.t1	Od007005.t3	OreG0025520.3	((Ore,(Cfa,Cvi)),Od);
Cfa009743.t1	Cvi008757.t1	Od007011.t1	OreG0025529.1	((Ore,(Cvi,Cfa)),Od);
Cfa009745.t1	Cvi008755.t1	Od007013.t1	OreG0025531.1	((Cvi,(Cfa,Ore)),Od);
Cfa009747.t1	Cvi008753.t1	Od007015.t2	OreG0025533.2	(((Cfa,Ore),Cvi),Od);
Cfa009763.t1	Cvi008727.t1	Od007031.t1	OreG0025554.1	(((Ore,Cvi),Cfa),Od);
Cfa009765.t3	Cvi008725.t1	Od007034.t1	OreG0025556.1	(((Cvi,Ore),Cfa),Od);
Cfa009767.t1	Cvi008723.t1	Od007037.t1	OreG0025558.1	(((Cfa,Cvi),Ore),Od);
Cfa009768.t1	Cvi008722.t1	Od007038.t1	OreG0025559.1	((Ore,(Cvi,Cfa)),Od);
Cfa009776.t1	Cvi008716.t1	Od007047.t1	OreG0025568.1	(((Ore,Cvi),Cfa),Od);
Cfa009777.t1	Cvi008715.t1	Od007048.t1	OreG0025569.1	((Cvi,(Ore,Cfa)),Od);
Cfa009785.t1	Cvi008708.t1	Od007055.t1	OreG0025576.2	(((Cfa,Cvi),Ore),Od);
Cfa012610.t1	Cvi008703.t1	Od007061.t1	OreG0025582.1	((Ore,(Cfa,Cvi)),Od);
Cfa009806.t1	Cvi008690.t1	Od007068.t1	OreG0025595.1	((Ore,(Cvi,Cfa)),Od);
Cfa009810.t1	Cvi008686.t1	Od007072.t1	OreG0025600.1	((Ore,(Cvi,Cfa)),Od);
Cfa009818.t1	Cvi008674.t1	Od007083.t1	OreG0025607.2	(((Cfa,Cvi),Ore),Od);
Cfa009826.t1	Cvi008669.t1	Od007086.t1	OreG0025610.1	((Cvi,(Ore,Cfa)),Od);
Cfa009831.t1	Cvi008662.t2	Od007093.t1	OreG0025616.1	((Ore,(Cvi,Cfa)),Od);
Cfa009833.t1	Cvi008660.t1	Od007095.t1	OreG0025618.1	(((Cvi,Cfa),Ore),Od);
Cfa009838.t1	Cvi008650.t1	Od007103.t1	OreG0025631.1	(((Cfa,Cvi),Ore),Od);
Cfa009839.t1	Cvi008649.t1	Od007105.t1	OreG0025633.1	(((Cfa,Cvi),Ore),Od);
Cfa009840.t1	Cvi008648.t1	Od007106.t2	OreG0025634.1	(((Cfa,Ore),Cvi),Od);
Cfa009846.t1	Cvi008641.t1	Od007114.t1	OreG0025641.1	((Cfa,(Ore,Cvi)),Od);
Cfa009847.t1	Cvi008640.t1	Od007115.t1	OreG0025642.1	(((Cfa,Ore),Cvi),Od);
Cfa009849.t1	Cvi008636.t1	Od007119.t1	OreG0025645.1	((Ore,(Cvi,Cfa)),Od);
Cfa009850.t1	Cvi008635.t1	Od007120.t1	OreG0025646.1	(((Cfa,Ore),Cvi),Od);
Cfa009857.t1	Cvi008625.t1	Od007126.t1	OreG0025654.1	(((Cfa,Ore),Cvi),Od);
Cfa009863.t1	Cvi008615.t1	Od007129.t1	OreG0025660.1	(((Cfa,Cvi),Ore),Od);
Cfa009879.t1	Cvi008604.t1	Od007139.t1	OreG0025679.1	(((Cvi,Ore),Cfa),Od);
Cfa009880.t1	Cvi008603.t1	Od007140.t1	OreG0025680.1	((Cvi,(Cfa,Ore)),Od);
Cfa009884.t1	Cvi008601.t1	Od007143.t1	OreG0025684.1	((Cvi,(Cfa,Ore)),Od);
Cfa005608.t1	Cvi010666.t1	Od007149.t1	OreG0005052.1	(((Cfa,Ore),Cvi),Od);
Cfa005604.t1	Cvi010655.t1	Od007154.t1	OreG0005042.1	(((Cfa,Ore),Cvi),Od);
Cfa005602.t1	Cvi010653.t1	Od007157.t1	OreG0005039.1	(((Cfa,Ore),Cvi),Od);
Cfa010273.t1	Cvi008055.t1	Od007171.t1	OreG0025442.1	(((Cfa,Ore),Cvi),Od);
Cfa010272.t2	Cvi008056.t1	Od007172.t1	OreG0025443.1	(((Cvi,Cfa),Ore),Od);
Cfa018223.t1	Cvi024426.t1	Od007177.t1	OreG0007368.1	((Ore,(Cfa,Cvi)),Od);
Cfa018224.t1	Cvi024425.t1	Od007178.t1	OreG0007367.1	((Cvi,(Cfa,Ore)),Od);
Cfa018248.t1	Cvi024336.t1	Od007197.t1	OreG0006267.1	((Ore,(Cvi,Cfa)),Od);
Cfa018251.t1	Cvi024333.t1	Od007199.t1	OreG0006269.1	(((Cfa,Ore),Cvi),Od);
Cfa018254.t1	Cvi024330.t1	Od007203.t1	OreG0006273.1	(((Cfa,Ore),Cvi),Od);
Cfa018260.t1	Cvi024323.t1	Od007206.t1	OreG0006279.1	((Cvi,(Cfa,Ore)),Od);
Cfa018263.t1	Cvi024319.t1	Od007211.t2	OreG0006283.1	(((Cfa,Ore),Cvi),Od);
Cfa018264.t1	Cvi024318.t1	Od007212.t1	OreG0006284.1	((Cvi,(Cfa,Ore)),Od);
Cfa018276.t1	Cvi024308.t1	Od007220.t1	OreG0014757.1	(((Cfa,Ore),Cvi),Od);
Cfa018279.t1	Cvi024303.t1	Od007225.t1	OreG0014762.1	((Ore,(Cvi,Cfa)),Od);
Cfa018280.t1	Cvi024302.t1	Od007226.t1	OreG0014763.3	(((Cfa,Cvi),Ore),Od);
Cfa018286.t1	Cvi024298.t1	Od007230.t3	OreG0014768.3	((Ore,(Cvi,Cfa)),Od);
Cfa018304.t1	Cvi024282.t1	Od007246.t1	OreG0014789.1	(((Cvi,Cfa),Ore),Od);
Cfa018309.t1	Cvi024274.t1	Od007252.t1	OreG0014796.1	(((Cfa,Ore),Cvi),Od);
Cfa018311.t1	Cvi024271.t1	Od007253.t1	OreG0014798.1	(((Cfa,Cvi),Ore),Od);
Cfa018314.t1	Cvi024268.t1	Od007256.t1	OreG0014801.1	((Ore,(Cfa,Cvi)),Od);
Cfa018319.t1	Cvi024261.t1	Od007263.t1	OreG0014811.1	(((Ore,Cvi),Cfa),Od);
Cfa018324.t1	Cvi024254.t1	Od007269.t1	OreG0014819.1	(((Cfa,Cvi),Ore),Od);
Cfa018325.t1	Cvi024253.t1	Od007271.t1	OreG0014820.1	((Cvi,(Ore,Cfa)),Od);
Cfa018329.t1	Cvi024250.t1	Od007275.t1	OreG0014823.1	(((Cfa,Cvi),Ore),Od);
Cfa018352.t1	Cvi024219.t1	Od007305.t1	OreG0016509.1	(((Cfa,Ore),Cvi),Od);
Cfa018353.t1	Cvi024218.t1	Od007306.t1	OreG0016510.1	(((Ore,Cvi),Cfa),Od);
Cfa018359.t1	Cvi024211.t1	Od007310.t1	OreG0016515.1	(((Cfa,Ore),Cvi),Od);
Cfa018360.t1	Cvi024210.t1	Od007311.t2	OreG0016516.1	((Ore,(Cfa,Cvi)),Od);
Cfa018362.t1	Cvi024207.t1	Od007314.t1	OreG0016519.2	(((Ore,Cvi),Cfa),Od);
Cfa018363.t1	Cvi024206.t1	Od007315.t1	OreG0016520.1	(((Cvi,Ore),Cfa),Od);
Cfa018369.t1	Cvi024200.t1	Od007320.t1	OreG0016526.1	((Ore,(Cfa,Cvi)),Od);
Cfa018373.t1	Cvi024194.t1	Od007323.t1	OreG0016529.1	((Ore,(Cvi,Cfa)),Od);
Cfa018376.t1	Cvi024192.t2	Od007326.t1	OreG0016532.1	(((Ore,Cvi),Cfa),Od);
Cfa018384.t1	Cvi024187.t1	Od007333.t1	OreG0016538.1	(((Cvi,Cfa),Ore),Od);
Cfa018385.t1	Cvi024186.t1	Od007334.t1	OreG0016539.1	((Ore,(Cfa,Cvi)),Od);
Cfa018387.t1	Cvi024184.t1	Od007336.t1	OreG0016541.1	(((Cvi,Cfa),Ore),Od);
Cfa018392.t1	Cvi024179.t1	Od007344.t1	OreG0016551.1	(((Cfa,Ore),Cvi),Od);
Cfa018395.t1	Cvi024177.t1	Od007346.t2	OreG0016553.1	((Cvi,(Ore,Cfa)),Od);
Cfa018398.t1	Cvi024176.t1	Od007350.t1	OreG0016554.1	((Cfa,(Ore,Cvi)),Od);
Cfa018415.t1	Cvi024157.t1	Od007395.t1	OreG0021035.1	(((Cvi,Cfa),Ore),Od);
Cfa018421.t1	Cvi024151.t1	Od007401.t1	OreG0021031.2	(((Ore,Cvi),Cfa),Od);
Cfa018423.t1	Cvi024149.t1	Od007403.t1	OreG0021029.4	((Ore,(Cfa,Cvi)),Od);
Cfa018424.t2	Cvi024147.t1	Od007405.t2	OreG0021027.1	((Ore,(Cfa,Cvi)),Od);
Cfa018425.t1	Cvi024146.t1	Od007406.t1	OreG0021026.1	((Ore,(Cfa,Cvi)),Od);
Cfa018430.t1	Cvi024141.t1	Od007411.t1	OreG0021022.3	(((Cfa,Ore),Cvi),Od);
Cfa018431.t1	Cvi024140.t1	Od007412.t2	OreG0021021.1	(((Ore,Cvi),Cfa),Od);
Cfa018432.t1	Cvi024139.t1	Od007413.t2	OreG0021020.1	((Ore,(Cvi,Cfa)),Od);
Cfa018433.t1	Cvi024137.t1	Od007415.t1	OreG0021019.1	((Ore,(Cfa,Cvi)),Od);
Cfa018436.t1	Cvi024134.t1	Od007417.t1	OreG0021016.1	((Ore,(Cfa,Cvi)),Od);
Cfa018437.t1	Cvi024133.t1	Od007418.t1	OreG0021015.1	((Ore,(Cvi,Cfa)),Od);
Cfa018440.t1	Cvi024130.t2	Od007421.t1	OreG0021012.1	(((Ore,Cvi),Cfa),Od);
Cfa018442.t1	Cvi024129.t1	Od007423.t1	OreG0021011.1	((Cfa,(Ore,Cvi)),Od);
Cfa018443.t1	Cvi024128.t1	Od007424.t1	OreG0021010.1	((Cfa,(Ore,Cvi)),Od);
Cfa018449.t1	Cvi024124.t1	Od007431.t1	OreG0021005.2	((Ore,(Cvi,Cfa)),Od);
Cfa018453.t1	Cvi024118.t1	Od007437.t1	OreG0021000.1	((Ore,(Cvi,Cfa)),Od);
Cfa018454.t1	Cvi024117.t1	Od007438.t1	OreG0020999.1	(((Cfa,Ore),Cvi),Od);
Cfa018459.t1	Cvi024116.t1	Od007441.t1	OreG0020998.1	(((Cfa,Cvi),Ore),Od);
Cfa018458.t1	Cvi024115.t1	Od007442.t1	OreG0020997.1	(((Cvi,Ore),Cfa),Od);
Cfa018462.t1	Cvi024113.t1	Od007444.t1	OreG0016881.1	((Ore,(Cvi,Cfa)),Od);
Cfa018467.t1	Cvi024108.t1	Od007449.t1	OreG0003285.1	(((Cfa,Cvi),Ore),Od);
Cfa018481.t1	Cvi024088.t1	Od007464.t1	OreG0010263.1	(((Ore,Cvi),Cfa),Od);
Cfa018484.t1	Cvi024086.t1	Od007468.t1	OreG0010266.1	((Cvi,(Ore,Cfa)),Od);
Cfa018487.t1	Cvi024083.t1	Od007472.t1	OreG0010271.1	((Ore,(Cvi,Cfa)),Od);
Cfa018488.t1	Cvi024082.t1	Od007473.t1	OreG0010268.1	(((Cfa,Ore),Cvi),Od);
Cfa018489.t1	Cvi024081.t1	Od007474.t1	OreG0010272.1	(((Cfa,Ore),Cvi),Od);
Cfa018490.t1	Cvi024080.t1	Od007475.t1	OreG0010274.1	((Ore,(Cfa,Cvi)),Od);
Cfa018492.t1	Cvi024078.t1	Od007476.t1	OreG0010275.1	((Ore,(Cvi,Cfa)),Od);
Cfa018497.t1	Cvi024075.t1	Od007480.t1	OreG0010279.1	(((Cvi,Ore),Cfa),Od);
Cfa018500.t1	Cvi024073.t1	Od007482.t1	OreG0010281.1	(((Cfa,Ore),Cvi),Od);
Cfa018507.t1	Cvi024062.t1	Od007492.t1	OreG0010291.2	(((Cvi,Cfa),Ore),Od);
Cfa018508.t1	Cvi024060.t2	Od007494.t2	OreG0010294.1	(((Cfa,Cvi),Ore),Od);
Cfa018516.t2	Cvi024052.t1	Od007502.t1	OreG0010304.1	(((Cvi,Ore),Cfa),Od);
Cfa018521.t1	Cvi024048.t1	Od007506.t1	OreG0010308.1	(((Cfa,Ore),Cvi),Od);
Cfa018522.t1	Cvi024047.t1	Od007507.t1	OreG0010309.1	((Ore,(Cvi,Cfa)),Od);
Cfa018524.t1	Cvi024044.t1	Od007509.t1	OreG0010311.1	(((Cfa,Ore),Cvi),Od);
Cfa018525.t1	Cvi024043.t1	Od007510.t1	OreG0010312.1	(((Cfa,Ore),Cvi),Od);
Cfa018529.t1	Cvi024039.t1	Od007514.t1	OreG0010317.1	(((Cvi,Cfa),Ore),Od);
Cfa018530.t1	Cvi024037.t1	Od007516.t1	OreG0010319.2	(((Ore,Cvi),Cfa),Od);
Cfa018532.t3	Cvi024036.t1	Od007519.t2	OreG0010321.6	(((Cfa,Ore),Cvi),Od);
Cfa018545.t1	Cvi024028.t1	Od007529.t2	OreG0010334.1	(((Cfa,Ore),Cvi),Od);
Cfa018555.t1	Cvi024017.t1	Od007535.t1	OreG0010343.7	((Cvi,(Cfa,Ore)),Od);
Cfa018558.t1	Cvi024014.t1	Od007538.t1	OreG0010347.1	(((Cvi,Ore),Cfa),Od);
Cfa018561.t1	Cvi024012.t1	Od007541.t1	OreG0010351.1	((Cfa,(Ore,Cvi)),Od);
Cfa018562.t1	Cvi024011.t1	Od007543.t1	OreG0010352.1	(((Cfa,Cvi),Ore),Od);
Cfa018569.t1	Cvi024004.t1	Od007552.t1	OreG0010360.3	(((Cvi,Ore),Cfa),Od);
Cfa018572.t1	Cvi024001.t1	Od007555.t1	OreG0010364.1	((Ore,(Cfa,Cvi)),Od);
Cfa018575.t1	Cvi023998.t1	Od007557.t1	OreG0010367.1	(((Cfa,Cvi),Ore),Od);
Cfa018578.t1	Cvi023995.t1	Od007560.t4	OreG0010370.1	((Ore,(Cfa,Cvi)),Od);
Cfa018580.t1	Cvi023993.t1	Od007562.t1	OreG0010372.1	((Cvi,(Cfa,Ore)),Od);
Cfa018583.t1	Cvi023991.t1	Od007565.t1	OreG0010375.3	(((Cfa,Ore),Cvi),Od);
Cfa018585.t1	Cvi023990.t1	Od007567.t1	OreG0010377.1	((Cvi,(Cfa,Ore)),Od);
Cfa018588.t1	Cvi023980.t1	Od007573.t1	OreG0016294.1	((Cvi,(Cfa,Ore)),Od);
Cfa018590.t1	Cvi023978.t1	Od007575.t1	OreG0016292.1	((Cvi,(Cfa,Ore)),Od);
Cfa018592.t1	Cvi023976.t1	Od007577.t1	OreG0016289.1	((Cvi,(Ore,Cfa)),Od);
Cfa018595.t1	Cvi023971.t1	Od007584.t1	OreG0016284.1	(((Cvi,Ore),Cfa),Od);
Cfa018597.t1	Cvi023969.t1	Od007586.t1	OreG0016282.1	(((Cvi,Cfa),Ore),Od);
Cfa018598.t1	Cvi023968.t1	Od007587.t1	OreG0016281.1	(((Cvi,Cfa),Ore),Od);
Cfa018599.t1	Cvi023967.t1	Od007588.t1	OreG0016280.1	((Cvi,(Cfa,Ore)),Od);
Cfa018600.t1	Cvi023966.t1	Od007589.t1	OreG0016278.1	((Ore,(Cfa,Cvi)),Od);
Cfa018601.t1	Cvi023965.t1	Od007590.t1	OreG0026355.3	(((Cfa,Ore),Cvi),Od);
Cfa018609.t2	Cvi023951.t1	Od007606.t1	OreG0015928.1	((Ore,(Cvi,Cfa)),Od);
Cfa018612.t1	Cvi023945.t1	Od007611.t1	OreG0015933.2	((Ore,(Cfa,Cvi)),Od);
Cfa018617.t1	Cvi023939.t1	Od007617.t1	OreG0012690.1	(((Cvi,Cfa),Ore),Od);
Cfa018620.t1	Cvi023935.t1	Od007622.t1	OreG0012684.2	((Cvi,(Cfa,Ore)),Od);
Cfa018621.t1	Cvi023934.t1	Od007623.t1	OreG0012683.1	((Ore,(Cvi,Cfa)),Od);
Cfa018624.t1	Cvi023932.t1	Od007626.t1	OreG0012680.1	(((Cvi,Cfa),Ore),Od);
Cfa018625.t1	Cvi023931.t1	Od007627.t1	OreG0012679.1	(((Cfa,Cvi),Ore),Od);
Cfa018629.t1	Cvi023927.t2	Od007631.t1	OreG0012674.1	((Ore,(Cfa,Cvi)),Od);
Cfa018630.t1	Cvi023925.t2	Od007634.t1	OreG0012671.1	(((Ore,Cvi),Cfa),Od);
Cfa018631.t1	Cvi023924.t1	Od007635.t1	OreG0012670.1	((Ore,(Cvi,Cfa)),Od);
Cfa018632.t1	Cvi023923.t1	Od007636.t1	OreG0012669.1	(((Cfa,Ore),Cvi),Od);
Cfa018633.t1	Cvi023922.t1	Od007637.t1	OreG0012668.1	(((Cfa,Cvi),Ore),Od);
Cfa018643.t1	Cvi023915.t1	Od007645.t1	OreG0012661.1	((Cfa,(Ore,Cvi)),Od);
Cfa018645.t1	Cvi023914.t1	Od007647.t1	OreG0012659.1	(((Ore,Cvi),Cfa),Od);
Cfa018650.t1	Cvi023910.t1	Od007651.t1	OreG0012656.1	(((Cfa,Ore),Cvi),Od);
Cfa018652.t1	Cvi023909.t1	Od007653.t1	OreG0012655.1	((Ore,(Cfa,Cvi)),Od);
Cfa018658.t1	Cvi023902.t1	Od007657.t1	OreG0012649.1	((Ore,(Cfa,Cvi)),Od);
Cfa004406.t1	Cvi000032.t1	Od007899.t1	OreG0012992.1	((Cfa,(Ore,Cvi)),Od);
Cfa004404.t1	Cvi000035.t1	Od007901.t1	OreG0012990.1	(((Ore,Cvi),Cfa),Od);
Cfa004396.t1	Cvi000044.t1	Od007911.t2	OreG0012977.1	(((Cfa,Ore),Cvi),Od);
Cfa004395.t1	Cvi000045.t1	Od007912.t1	OreG0012976.1	(((Cfa,Ore),Cvi),Od);
Cfa004392.t1	Cvi000051.t1	Od007921.t1	OreG0012972.1	((Cvi,(Cfa,Ore)),Od);
Cfa004388.t1	Cvi000055.t1	Od007925.t1	OreG0012968.1	((Ore,(Cvi,Cfa)),Od);
Cfa004387.t1	Cvi000056.t1	Od007926.t1	OreG0012967.1	(((Ore,Cvi),Cfa),Od);
Cfa004385.t1	Cvi000058.t1	Od007929.t1	OreG0012964.1	((Cvi,(Ore,Cfa)),Od);
Cfa004382.t1	Cvi000060.t1	Od007932.t1	OreG0012961.1	((Ore,(Cvi,Cfa)),Od);
Cfa004377.t1	Cvi000062.t1	Od007937.t1	OreG0012956.1	(((Cfa,Ore),Cvi),Od);
Cfa004367.t1	Cvi000072.t1	Od007947.t1	OreG0012943.1	((Ore,(Cfa,Cvi)),Od);
Cfa004359.t1	Cvi000077.t1	Od007952.t1	OreG0005921.2	((Ore,(Cfa,Cvi)),Od);
Cfa004351.t2	Cvi000084.t1	Od007961.t2	OreG0005913.1	(((Cfa,Cvi),Ore),Od);
Cfa004350.t1	Cvi000085.t1	Od007962.t1	OreG0005911.1	(((Cfa,Ore),Cvi),Od);
Cfa004342.t1	Cvi000090.t1	Od007972.t1	OreG0005902.1	(((Cfa,Cvi),Ore),Od);
Cfa004338.t1	Cvi000093.t1	Od007976.t1	OreG0005898.1	(((Cvi,Ore),Cfa),Od);
Cfa004335.t1	Cvi000098.t1	Od007982.t1	OreG0005891.1	((Cvi,(Ore,Cfa)),Od);
Cfa004328.t1	Cvi000113.t1	Od007994.t1	OreG0005872.2	(((Cfa,Ore),Cvi),Od);
Cfa004325.t2	Cvi000115.t1	Od007997.t3	OreG0005869.1	(((Cfa,Ore),Cvi),Od);
Cfa004319.t1	Cvi000120.t1	Od008000.t1	OreG0005867.1	((Cfa,(Ore,Cvi)),Od);
Cfa004317.t1	Cvi000123.t1	Od008004.t1	OreG0005863.1	((Ore,(Cvi,Cfa)),Od);
Cfa004313.t1	Cvi000128.t1	Od008011.t1	OreG0005855.1	((Ore,(Cfa,Cvi)),Od);
Cfa004312.t1	Cvi000129.t1	Od008012.t1	OreG0005854.1	(((Cfa,Cvi),Ore),Od);
Cfa004303.t2	Cvi000138.t1	Od008023.t1	OreG0005843.1	((Cvi,(Ore,Cfa)),Od);
Cfa004302.t1	Cvi000139.t1	Od008024.t1	OreG0005842.1	(((Cfa,Cvi),Ore),Od);
Cfa004301.t1	Cvi000141.t1	Od008026.t1	OreG0005840.1	(((Ore,Cvi),Cfa),Od);
Cfa004291.t1	Cvi000150.t1	Od008034.t1	OreG0005829.1	(((Cfa,Cvi),Ore),Od);
Cfa004290.t1	Cvi000151.t1	Od008035.t1	OreG0005828.1	(((Cfa,Cvi),Ore),Od);
Cfa004288.t1	Cvi000152.t1	Od008036.t1	OreG0005827.1	((Ore,(Cvi,Cfa)),Od);
Cfa004286.t1	Cvi000154.t1	Od008038.t1	OreG0005825.1	((Cvi,(Cfa,Ore)),Od);
Cfa004285.t1	Cvi000155.t1	Od008039.t1	OreG0005824.1	((Cvi,(Ore,Cfa)),Od);
Cfa004283.t2	Cvi000158.t1	Od008043.t2	OreG0005820.3	((Ore,(Cvi,Cfa)),Od);
Cfa004282.t2	Cvi000159.t1	Od008044.t1	OreG0005819.1	(((Cvi,Cfa),Ore),Od);
Cfa004280.t1	Cvi000160.t1	Od008046.t1	OreG0005817.1	(((Ore,Cvi),Cfa),Od);
Cfa004277.t1	Cvi000163.t1	Od008049.t1	OreG0005814.1	((Ore,(Cvi,Cfa)),Od);
Cfa004270.t1	Cvi000168.t1	Od008053.t1	OreG0005809.1	(((Cvi,Cfa),Ore),Od);
Cfa004264.t1	Cvi000171.t1	Od008059.t3	OreG0005803.3	(((Ore,Cvi),Cfa),Od);
Cfa004257.t1	Cvi000176.t2	Od008067.t1	OreG0005795.1	(((Cvi,Cfa),Ore),Od);
Cfa004256.t1	Cvi018178.t1	Od008068.t1	OreG0005794.2	(((Cfa,Ore),Cvi),Od);
Cfa004255.t1	Cvi000177.t1	Od008070.t1	OreG0005792.1	(((Cvi,Cfa),Ore),Od);
Cfa004253.t1	Cvi000179.t1	Od008072.t1	OreG0005790.1	(((Ore,Cvi),Cfa),Od);
Cfa004252.t1	Cvi000180.t1	Od008073.t1	OreG0005789.1	((Cvi,(Cfa,Ore)),Od);
Cfa004247.t2	Cvi000183.t1	Od008078.t2	OreG0005784.5	(((Cfa,Ore),Cvi),Od);
Cfa004246.t1	Cvi000184.t1	Od008079.t2	OreG0005783.2	(((Cvi,Cfa),Ore),Od);
Cfa004235.t2	Cvi000189.t1	Od008090.t1	OreG0005772.1	(((Cfa,Ore),Cvi),Od);
Cfa004230.t1	Cvi000195.t1	Od008096.t1	OreG0005763.1	(((Cfa,Ore),Cvi),Od);
Cfa004227.t1	Cvi000197.t1	Od008098.t1	OreG0005761.1	((Cvi,(Ore,Cfa)),Od);
Cfa004221.t1	Cvi000202.t1	Od008106.t1	OreG0005745.1	((Cvi,(Cfa,Ore)),Od);
Cfa004220.t1	Cvi000203.t1	Od008107.t1	OreG0005744.1	((Cvi,(Cfa,Ore)),Od);
Cfa004219.t1	Cvi000204.t1	Od008108.t1	OreG0005743.2	((Ore,(Cfa,Cvi)),Od);
Cfa004216.t1	Cvi000208.t1	Od008113.t4	OreG0005737.1	((Cvi,(Cfa,Ore)),Od);
Cfa004209.t1	Cvi000216.t1	Od008121.t1	OreG0005728.1	((Cvi,(Ore,Cfa)),Od);
Cfa004207.t1	Cvi000218.t1	Od008124.t1	OreG0005725.1	(((Cfa,Ore),Cvi),Od);
Cfa004204.t1	Cvi000221.t1	Od008127.t1	OreG0005722.1	((Ore,(Cfa,Cvi)),Od);
Cfa004202.t1	Cvi000223.t1	Od008129.t1	OreG0005720.1	(((Cfa,Cvi),Ore),Od);
Cfa004200.t1	Cvi000225.t1	Od008131.t1	OreG0005718.1	((Cvi,(Cfa,Ore)),Od);
Cfa004199.t1	Cvi000226.t1	Od008132.t1	OreG0005716.1	((Ore,(Cvi,Cfa)),Od);
Cfa004198.t1	Cvi000227.t1	Od008133.t1	OreG0005715.1	((Ore,(Cfa,Cvi)),Od);
Cfa022578.t1	Cvi000228.t1	Od008134.t1	OreG0005714.1	(((Cfa,Ore),Cvi),Od);
Cfa004194.t2	Cvi000231.t1	Od008139.t1	OreG0005706.1	((Cvi,(Cfa,Ore)),Od);
Cfa004195.t1	Cvi000233.t1	Od008140.t1	OreG0005705.2	(((Cfa,Cvi),Ore),Od);
Cfa004190.t1	Cvi000237.t2	Od008144.t1	OreG0005699.1	(((Cfa,Cvi),Ore),Od);
Cfa004189.t1	Cvi000238.t1	Od008145.t1	OreG0005698.1	((Ore,(Cfa,Cvi)),Od);
Cfa004187.t1	Cvi000240.t1	Od008147.t2	OreG0005695.3	((Ore,(Cfa,Cvi)),Od);
Cfa004178.t1	Cvi000249.t1	Od008157.t1	OreG0005686.1	((Ore,(Cfa,Cvi)),Od);
Cfa004174.t1	Cvi000253.t1	Od008161.t1	OreG0005683.1	(((Ore,Cvi),Cfa),Od);
Cfa004161.t1	Cvi000267.t1	Od008176.t1	OreG0005665.1	(((Cvi,Cfa),Ore),Od);
Cfa004159.t1	Cvi000269.t2	Od008177.t1	OreG0005664.1	((Ore,(Cfa,Cvi)),Od);
Cfa004153.t1	Cvi000275.t1	Od008186.t1	OreG0005655.1	(((Cfa,Ore),Cvi),Od);
Cfa004152.t1	Cvi000276.t1	Od008187.t1	OreG0005654.1	(((Ore,Cvi),Cfa),Od);
Cfa004150.t2	Cvi000277.t1	Od008188.t1	OreG0005653.1	(((Cfa,Cvi),Ore),Od);
Cfa004151.t1	Cvi000278.t1	Od008189.t1	OreG0005652.1	((Cvi,(Cfa,Ore)),Od);
Cfa004146.t1	Cvi000281.t1	Od008194.t2	OreG0005648.1	((Ore,(Cfa,Cvi)),Od);
Cfa004141.t1	Cvi000285.t1	Od008200.t1	OreG0005643.2	(((Cfa,Cvi),Ore),Od);
Cfa004140.t1	Cvi000286.t2	Od008201.t1	OreG0005642.4	((Cvi,(Cfa,Ore)),Od);
Cfa004138.t1	Cvi000288.t1	Od008203.t2	OreG0005639.1	((Cfa,(Ore,Cvi)),Od);
Cfa004136.t1	Cvi000290.t1	Od008206.t1	OreG0005636.1	((Cvi,(Cfa,Ore)),Od);
Cfa004135.t1	Cvi000291.t1	Od008207.t1	OreG0005635.1	((Ore,(Cvi,Cfa)),Od);
Cfa004123.t1	Cvi000305.t1	Od008224.t1	OreG0005619.1	(((Cfa,Ore),Cvi),Od);
Cfa004121.t1	Cvi000307.t1	Od008226.t3	OreG0005617.2	((Ore,(Cfa,Cvi)),Od);
Cfa004119.t1	Cvi000309.t1	Od008228.t1	OreG0005616.1	(((Cfa,Cvi),Ore),Od);
Cfa004116.t1	Cvi000312.t1	Od008231.t1	OreG0005613.3	((Ore,(Cfa,Cvi)),Od);
Cfa004109.t1	Cvi000318.t1	Od008240.t1	OreG0005606.1	((Ore,(Cfa,Cvi)),Od);
Cfa004108.t1	Cvi000320.t1	Od008241.t1	OreG0005605.1	(((Cfa,Ore),Cvi),Od);
Cfa004104.t1	Cvi000324.t1	Od008247.t1	OreG0005601.1	((Ore,(Cfa,Cvi)),Od);
Cfa004099.t1	Cvi000329.t1	Od008252.t1	OreG0005596.1	(((Cfa,Ore),Cvi),Od);
Cfa004098.t1	Cvi000330.t1	Od008253.t1	OreG0005595.1	(((Cfa,Cvi),Ore),Od);
Cfa004095.t1	Cvi000333.t1	Od008257.t1	OreG0005591.1	((Ore,(Cfa,Cvi)),Od);
Cfa004094.t1	Cvi000334.t1	Od008259.t1	OreG0005588.1	((Ore,(Cvi,Cfa)),Od);
Cfa004093.t1	Cvi000335.t1	Od008260.t1	OreG0005587.1	((Cvi,(Cfa,Ore)),Od);
Cfa004090.t1	Cvi000337.t1	Od008264.t1	OreG0005581.1	((Ore,(Cvi,Cfa)),Od);
Cfa004089.t1	Cvi000338.t1	Od008265.t1	OreG0005580.1	((Ore,(Cvi,Cfa)),Od);
Cfa004088.t1	Cvi000339.t1	Od008266.t2	OreG0005579.1	((Ore,(Cfa,Cvi)),Od);
Cfa004087.t1	Cvi000340.t1	Od008267.t1	OreG0005578.3	((Ore,(Cfa,Cvi)),Od);
Cfa004085.t1	Cvi000342.t1	Od008269.t1	OreG0005577.3	((Ore,(Cfa,Cvi)),Od);
Cfa004083.t1	Cvi000343.t1	Od008271.t1	OreG0005575.1	(((Cfa,Ore),Cvi),Od);
Cfa004081.t1	Cvi000344.t1	Od008273.t1	OreG0005573.2	(((Ore,Cvi),Cfa),Od);
Cfa004076.t1	Cvi000348.t1	Od008278.t1	OreG0005568.2	((Ore,(Cfa,Cvi)),Od);
Cfa004075.t1	Cvi000349.t1	Od008279.t1	OreG0005567.1	((Ore,(Cfa,Cvi)),Od);
Cfa004066.t1	Cvi000359.t1	Od008289.t1	OreG0005554.1	(((Cfa,Ore),Cvi),Od);
Cfa004063.t1	Cvi000363.t1	Od008293.t1	OreG0005547.1	((Ore,(Cfa,Cvi)),Od);
Cfa004062.t1	Cvi000364.t1	Od008294.t1	OreG0005546.1	(((Cfa,Cvi),Ore),Od);
Cfa004061.t1	Cvi000365.t1	Od008295.t1	OreG0005545.1	(((Cvi,Cfa),Ore),Od);
Cfa004060.t1	Cvi000366.t1	Od008296.t1	OreG0005544.1	((Cfa,(Ore,Cvi)),Od);
Cfa004059.t1	Cvi000367.t1	Od008297.t1	OreG0005543.1	((Ore,(Cvi,Cfa)),Od);
Cfa004058.t1	Cvi000369.t1	Od008300.t1	OreG0005542.1	((Ore,(Cvi,Cfa)),Od);
Cfa004056.t1	Cvi000371.t1	Od008302.t1	OreG0005540.1	(((Cvi,Ore),Cfa),Od);
Cfa004055.t1	Cvi000372.t1	Od008303.t2	OreG0005539.1	(((Cfa,Ore),Cvi),Od);
Cfa004049.t1	Cvi000379.t1	Od008307.t1	OreG0005531.1	((Ore,(Cfa,Cvi)),Od);
Cfa004048.t1	Cvi000380.t1	Od008308.t1	OreG0005530.1	(((Cfa,Ore),Cvi),Od);
Cfa004040.t1	Cvi000391.t1	Od008319.t3	OreG0005520.2	((Ore,(Cvi,Cfa)),Od);
Cfa004037.t1	Cvi000394.t1	Od008323.t1	OreG0005512.3	(((Cfa,Ore),Cvi),Od);
Cfa004035.t1	Cvi000396.t1	Od008325.t1	OreG0005510.1	(((Ore,Cvi),Cfa),Od);
Cfa004034.t1	Cvi000398.t1	Od008327.t1	OreG0005508.1	((Ore,(Cvi,Cfa)),Od);
Cfa004032.t1	Cvi000400.t1	Od008329.t1	OreG0005505.1	((Cvi,(Cfa,Ore)),Od);
Cfa004031.t1	Cvi000403.t1	Od008332.t1	OreG0005502.1	((Cvi,(Ore,Cfa)),Od);
Cfa004029.t1	Cvi000405.t1	Od008334.t1	OreG0005500.1	(((Cvi,Ore),Cfa),Od);
Cfa004026.t1	Cvi000408.t1	Od008340.t1	OreG0005495.1	(((Cfa,Ore),Cvi),Od);
Cfa004024.t1	Cvi000410.t1	Od008342.t1	OreG0005492.1	(((Cfa,Cvi),Ore),Od);
Cfa004023.t1	Cvi000412.t1	Od008344.t1	OreG0005490.1	((Ore,(Cfa,Cvi)),Od);
Cfa004022.t1	Cvi000413.t1	Od008345.t1	OreG0005489.1	(((Cfa,Ore),Cvi),Od);
Cfa004021.t1	Cvi000414.t1	Od008346.t1	OreG0005488.1	(((Cfa,Cvi),Ore),Od);
Cfa004020.t1	Cvi000415.t1	Od008347.t1	OreG0005487.1	(((Cvi,Cfa),Ore),Od);
Cfa004018.t1	Cvi000417.t1	Od008348.t1	OreG0005486.1	((Ore,(Cfa,Cvi)),Od);
Cfa004017.t1	Cvi000419.t2	Od008350.t1	OreG0005484.1	(((Cvi,Ore),Cfa),Od);
Cfa004012.t1	Cvi000423.t1	Od008353.t1	OreG0005479.1	(((Cfa,Cvi),Ore),Od);
Cfa004010.t1	Cvi000426.t1	Od008355.t1	OreG0005476.1	((Cvi,(Cfa,Ore)),Od);
Cfa004008.t1	Cvi000429.t1	Od008358.t1	OreG0005473.1	(((Cvi,Cfa),Ore),Od);
Cfa004004.t1	Cvi000431.t1	Od008360.t1	OreG0005471.1	(((Ore,Cvi),Cfa),Od);
Cfa003998.t2	Cvi000442.t1	Od008370.t1	OreG0005458.1	((Cfa,(Ore,Cvi)),Od);
Cfa003996.t1	Cvi000444.t1	Od008373.t1	OreG0005455.1	(((Cfa,Cvi),Ore),Od);
Cfa003989.t1	Cvi000450.t1	Od008378.t1	OreG0005447.1	((Cvi,(Cfa,Ore)),Od);
Cfa003972.t1	Cvi000463.t1	Od008396.t1	OreG0005431.1	(((Cvi,Ore),Cfa),Od);
Cfa003971.t1	Cvi000464.t1	Od008397.t1	OreG0005430.1	(((Ore,Cvi),Cfa),Od);
Cfa003953.t1	Cvi000483.t1	Od008419.t1	OreG0005392.2	((Cfa,(Ore,Cvi)),Od);
Cfa003952.t1	Cvi000484.t1	Od008420.t1	OreG0005391.2	(((Cfa,Cvi),Ore),Od);
Cfa003951.t1	Cvi000487.t1	Od008423.t1	OreG0005388.1	(((Cfa,Ore),Cvi),Od);
Cfa003950.t1	Cvi000488.t1	Od008424.t1	OreG0005387.1	((Cvi,(Cfa,Ore)),Od);
Cfa003938.t1	Cvi000501.t1	Od008439.t1	OreG0005365.1	(((Cvi,Ore),Cfa),Od);
Cfa003934.t1	Cvi000505.t1	Od008444.t1	OreG0005359.6	(((Cvi,Ore),Cfa),Od);
Cfa003932.t1	Cvi000506.t1	Od008445.t1	OreG0005357.1	(((Cfa,Ore),Cvi),Od);
Cfa003930.t1	Cvi000509.t1	Od008449.t1	OreG0005354.1	((Ore,(Cfa,Cvi)),Od);
Cfa003927.t1	Cvi000513.t1	Od008453.t2	OreG0005350.7	(((Cfa,Cvi),Ore),Od);
Cfa003924.t1	Cvi000515.t1	Od008457.t1	OreG0005348.1	((Cfa,(Ore,Cvi)),Od);
Cfa003916.t2	Cvi000523.t1	Od008464.t4	OreG0005340.1	((Ore,(Cfa,Cvi)),Od);
Cfa003915.t1	Cvi000524.t1	Od008465.t1	OreG0005339.1	(((Cvi,Ore),Cfa),Od);
Cfa003905.t1	Cvi000534.t1	Od008475.t1	OreG0005327.1	((Ore,(Cvi,Cfa)),Od);
Cfa003903.t1	Cvi000536.t1	Od008477.t1	OreG0005325.2	((Cfa,(Ore,Cvi)),Od);
Cfa003890.t3	Cvi000556.t1	Od008494.t1	OreG0005307.1	((Ore,(Cfa,Cvi)),Od);
Cfa003886.t1	Cvi000559.t1	Od008499.t1	OreG0005303.1	((Cvi,(Cfa,Ore)),Od);
Cfa003884.t1	Cvi000561.t1	Od008501.t1	OreG0005301.1	((Ore,(Cfa,Cvi)),Od);
Cfa003883.t1	Cvi000562.t1	Od008502.t1	OreG0005300.1	((Cvi,(Cfa,Ore)),Od);
Cfa003881.t1	Cvi000564.t1	Od008504.t1	OreG0005298.1	(((Cfa,Cvi),Ore),Od);
Cfa003879.t1	Cvi000566.t1	Od008506.t1	OreG0005296.1	((Ore,(Cfa,Cvi)),Od);
Cfa003876.t1	Cvi000570.t1	Od008513.t1	OreG0005290.1	(((Cvi,Ore),Cfa),Od);
Cfa003874.t1	Cvi000573.t1	Od008516.t1	OreG0005283.1	((Cvi,(Cfa,Ore)),Od);
Cfa003869.t1	Cvi000577.t1	Od008521.t1	OreG0005276.1	(((Ore,Cvi),Cfa),Od);
Cfa003862.t1	Cvi000591.t1	Od008527.t1	OreG0005258.1	((Ore,(Cvi,Cfa)),Od);
Cfa003861.t1	Cvi000592.t1	Od008528.t1	OreG0005257.1	(((Cvi,Cfa),Ore),Od);
Cfa003855.t1	Cvi000601.t1	Od008538.t1	OreG0005248.1	((Cvi,(Cfa,Ore)),Od);
Cfa003851.t1	Cvi000606.t1	Od008543.t1	OreG0000357.2	((Cfa,(Ore,Cvi)),Od);
Cfa003849.t1	Cvi000607.t1	Od008545.t1	OreG0000356.1	((Cvi,(Cfa,Ore)),Od);
Cfa003847.t1	Cvi000608.t1	Od008546.t1	OreG0000355.1	(((Cvi,Cfa),Ore),Od);
Cfa003839.t1	Cvi000627.t1	Od008554.t3	OreG0000346.1	((Cfa,(Ore,Cvi)),Od);
Cfa003829.t1	Cvi000640.t1	Od008570.t3	OreG0000331.1	(((Cfa,Cvi),Ore),Od);
Cfa003826.t1	Cvi000642.t1	Od008573.t1	OreG0000328.1	((Ore,(Cfa,Cvi)),Od);
Cfa003811.t1	Cvi000655.t1	Od008590.t1	OreG0000310.1	((Ore,(Cfa,Cvi)),Od);
Cfa003810.t1	Cvi000656.t1	Od008591.t1	OreG0000309.1	(((Cfa,Ore),Cvi),Od);
Cfa003806.t1	Cvi000665.t1	Od008599.t1	OreG0000295.1	(((Cvi,Ore),Cfa),Od);
Cfa003804.t1	Cvi000669.t1	Od008603.t1	OreG0000291.1	((Ore,(Cfa,Cvi)),Od);
Cfa003801.t1	Cvi000672.t1	Od008606.t1	OreG0000288.1	((Ore,(Cfa,Cvi)),Od);
Cfa003798.t1	Cvi000677.t1	Od008609.t1	OreG0000283.1	(((Cvi,Ore),Cfa),Od);
Cfa003794.t1	Cvi000682.t2	Od008614.t1	OreG0000279.1	(((Cfa,Cvi),Ore),Od);
Cfa003790.t1	Cvi000685.t1	Od008618.t1	OreG0000275.1	(((Cfa,Cvi),Ore),Od);
Cfa003787.t1	Cvi000688.t1	Od008621.t1	OreG0000272.1	((Ore,(Cfa,Cvi)),Od);
Cfa003784.t1	Cvi000692.t1	Od008627.t1	OreG0000266.1	(((Cfa,Ore),Cvi),Od);
Cfa003783.t1	Cvi000693.t1	Od008628.t1	OreG0000265.1	((Ore,(Cfa,Cvi)),Od);
Cfa003781.t1	Cvi000694.t1	Od008630.t2	OreG0000263.1	((Cvi,(Cfa,Ore)),Od);
Cfa003780.t1	Cvi000695.t1	Od008631.t1	OreG0000262.1	((Cvi,(Cfa,Ore)),Od);
Cfa003779.t1	Cvi000696.t1	Od008632.t1	OreG0000261.1	((Ore,(Cvi,Cfa)),Od);
Cfa003777.t1	Cvi000697.t1	Od008633.t1	OreG0000260.1	(((Cfa,Ore),Cvi),Od);
Cfa003774.t1	Cvi000709.t1	Od008636.t2	OreG0011605.3	(((Cfa,Cvi),Ore),Od);
Cfa003771.t1	Cvi000711.t1	Od008640.t1	OreG0011608.1	((Cvi,(Cfa,Ore)),Od);
Cfa003770.t1	Cvi000713.t1	Od008641.t1	OreG0011609.1	((Cvi,(Cfa,Ore)),Od);
Cfa003769.t2	Cvi000714.t1	Od008643.t1	OreG0011610.1	((Ore,(Cfa,Cvi)),Od);
Cfa003768.t1	Cvi000715.t1	Od008644.t1	OreG0011611.1	(((Cfa,Ore),Cvi),Od);
Cfa003765.t1	Cvi000717.t1	Od008646.t1	OreG0011613.1	(((Cfa,Ore),Cvi),Od);
Cfa003764.t1	Cvi000718.t1	Od008647.t1	OreG0011614.1	(((Cvi,Cfa),Ore),Od);
Cfa003763.t1	Cvi000719.t1	Od008648.t1	OreG0011615.1	(((Cfa,Cvi),Ore),Od);
Cfa003762.t1	Cvi000720.t1	Od008649.t1	OreG0011616.1	((Ore,(Cvi,Cfa)),Od);
Cfa003761.t1	Cvi000721.t1	Od008650.t1	OreG0011617.1	(((Cvi,Cfa),Ore),Od);
Cfa003760.t1	Cvi000724.t1	Od008652.t1	OreG0011620.1	(((Cfa,Ore),Cvi),Od);
Cfa003757.t1	Cvi000727.t1	Od008655.t1	OreG0011624.1	((Ore,(Cfa,Cvi)),Od);
Cfa003756.t1	Cvi000728.t1	Od008656.t1	OreG0011626.1	((Ore,(Cvi,Cfa)),Od);
Cfa003752.t1	Cvi000732.t1	Od008660.t1	OreG0011631.1	(((Cfa,Ore),Cvi),Od);
Cfa003749.t1	Cvi000736.t1	Od008664.t1	OreG0011635.1	(((Cfa,Ore),Cvi),Od);
Cfa003748.t1	Cvi000737.t1	Od008665.t1	OreG0011637.1	(((Cfa,Ore),Cvi),Od);
Cfa003747.t1	Cvi000738.t1	Od008666.t1	OreG0011638.1	((Ore,(Cvi,Cfa)),Od);
Cfa003744.t1	Cvi000742.t1	Od008669.t1	OreG0009435.1	((Ore,(Cvi,Cfa)),Od);
Cfa003743.t1	Cvi000743.t1	Od008670.t1	OreG0009436.1	((Ore,(Cvi,Cfa)),Od);
Cfa003741.t1	Cvi000745.t1	Od008672.t1	OreG0009438.1	(((Cfa,Ore),Cvi),Od);
Cfa003738.t1	Cvi000748.t1	Od008675.t1	OreG0009441.2	((Cvi,(Cfa,Ore)),Od);
Cfa003732.t1	Cvi000755.t1	Od008683.t1	OreG0009449.1	(((Cvi,Ore),Cfa),Od);
Cfa003729.t1	Cvi000758.t1	Od008686.t1	OreG0009452.1	(((Cvi,Cfa),Ore),Od);
Cfa003728.t1	Cvi000759.t1	Od008688.t1	OreG0009453.1	((Ore,(Cvi,Cfa)),Od);
Cfa003726.t1	Cvi000761.t1	Od008691.t1	OreG0009455.1	(((Cvi,Cfa),Ore),Od);
Cfa003724.t1	Cvi000763.t1	Od008694.t2	OreG0009457.2	(((Cvi,Cfa),Ore),Od);
Cfa003723.t1	Cvi000764.t1	Od008695.t1	OreG0009458.1	(((Ore,Cvi),Cfa),Od);
Cfa003721.t1	Cvi000766.t1	Od008699.t1	OreG0009462.1	((Ore,(Cvi,Cfa)),Od);
Cfa003715.t1	Cvi000772.t1	Od008708.t1	OreG0009470.1	(((Cfa,Ore),Cvi),Od);
Cfa003710.t1	Cvi000777.t1	Od008713.t1	OreG0009474.1	(((Cfa,Cvi),Ore),Od);
Cfa003708.t1	Cvi000779.t1	Od008715.t1	OreG0009476.1	((Cfa,(Ore,Cvi)),Od);
Cfa003707.t1	Cvi000780.t1	Od008716.t1	OreG0009477.1	(((Ore,Cvi),Cfa),Od);
Cfa003706.t1	Cvi000782.t1	Od008717.t2	OreG0009478.1	((Ore,(Cvi,Cfa)),Od);
Cfa003704.t1	Cvi000783.t1	Od008718.t1	OreG0009479.1	((Cvi,(Cfa,Ore)),Od);
Cfa003703.t1	Cvi000784.t1	Od008719.t1	OreG0009480.1	((Cvi,(Cfa,Ore)),Od);
Cfa003698.t1	Cvi000789.t1	Od008724.t1	OreG0009484.1	(((Cfa,Cvi),Ore),Od);
Cfa003697.t1	Cvi000790.t1	Od008725.t1	OreG0009483.1	((Cvi,(Ore,Cfa)),Od);
Cfa003693.t1	Cvi000793.t1	Od008729.t1	OreG0009489.1	((Cvi,(Ore,Cfa)),Od);
Cfa003687.t1	Cvi000804.t1	Od008734.t1	OreG0009495.1	((Ore,(Cvi,Cfa)),Od);
Cfa003680.t1	Cvi000810.t1	Od008742.t1	OreG0017523.1	((Ore,(Cfa,Cvi)),Od);
Cfa003676.t1	Cvi000814.t1	Od008745.t1	OreG0017515.2	(((Cfa,Cvi),Ore),Od);
Cfa003673.t1	Cvi000818.t1	Od008750.t1	OreG0017509.1	((Cvi,(Cfa,Ore)),Od);
Cfa003672.t1	Cvi000819.t1	Od008751.t1	OreG0017508.1	(((Cvi,Ore),Cfa),Od);
Cfa003661.t1	Cvi000825.t1	Od008762.t1	OreG0017494.1	(((Cfa,Cvi),Ore),Od);
Cfa003647.t1	Cvi000840.t1	Od008776.t1	OreG0017475.1	(((Cvi,Ore),Cfa),Od);
Cfa003646.t2	Cvi000841.t1	Od008777.t2	OreG0017474.1	(((Cvi,Ore),Cfa),Od);
Cfa003639.t2	Cvi000846.t1	Od008782.t2	OreG0017468.1	(((Cfa,Ore),Cvi),Od);
Cfa003638.t1	Cvi000847.t1	Od008784.t3	OreG0017467.1	(((Cfa,Ore),Cvi),Od);
Cfa003636.t1	Cvi000849.t1	Od008786.t1	OreG0017464.1	(((Cvi,Ore),Cfa),Od);
Cfa003635.t1	Cvi000850.t1	Od008787.t1	OreG0017463.1	((Ore,(Cvi,Cfa)),Od);
Cfa003631.t2	Cvi000854.t1	Od008790.t1	OreG0017460.2	(((Cfa,Cvi),Ore),Od);
Cfa003623.t1	Cvi000868.t1	Od008799.t1	OreG0026940.1	(((Ore,Cvi),Cfa),Od);
Cfa003607.t1	Cvi000902.t1	Od008840.t1	OreG0004595.1	(((Cfa,Ore),Cvi),Od);
Cfa003606.t1	Cvi000903.t1	Od008841.t1	OreG0004594.1	((Cvi,(Ore,Cfa)),Od);
Cfa003601.t1	Cvi000908.t1	Od008848.t1	OreG0004588.1	((Ore,(Cvi,Cfa)),Od);
Cfa003599.t1	Cvi000916.t1	Od008854.t1	OreG0004584.1	((Ore,(Cvi,Cfa)),Od);
Cfa003598.t1	Cvi000917.t1	Od008855.t1	OreG0004583.1	(((Cvi,Ore),Cfa),Od);
Cfa003596.t1	Cvi000919.t1	Od008857.t1	OreG0004581.2	((Ore,(Cfa,Cvi)),Od);
Cfa003594.t2	Cvi000921.t1	Od008860.t1	OreG0004577.6	(((Cfa,Cvi),Ore),Od);
Cfa003589.t1	Cvi000927.t1	Od008866.t1	OreG0004571.1	(((Cfa,Ore),Cvi),Od);
Cfa003586.t1	Cvi000932.t2	Od008869.t1	OreG0004567.1	(((Cvi,Cfa),Ore),Od);
Cfa003583.t1	Cvi000934.t1	Od008871.t1	OreG0004564.1	(((Ore,Cvi),Cfa),Od);
Cfa003582.t1	Cvi000935.t1	Od008872.t1	OreG0004563.1	(((Cfa,Cvi),Ore),Od);
Cfa003581.t1	Cvi000936.t1	Od008873.t1	OreG0004562.1	((Ore,(Cfa,Cvi)),Od);
Cfa003578.t1	Cvi000938.t1	Od008884.t1	OreG0004557.1	(((Cfa,Cvi),Ore),Od);
Cfa003569.t2	Cvi000949.t1	Od008902.t1	OreG0004545.1	(((Cfa,Cvi),Ore),Od);
Cfa003568.t1	Cvi000950.t1	Od008904.t1	OreG0004544.1	((Ore,(Cvi,Cfa)),Od);
Cfa003566.t1	Cvi000951.t1	Od008905.t1	OreG0004543.1	(((Cfa,Ore),Cvi),Od);
Cfa003565.t1	Cvi000952.t1	Od008906.t1	OreG0004542.1	(((Cfa,Cvi),Ore),Od);
Cfa003561.t1	Cvi000956.t1	Od008910.t1	OreG0004537.1	((Ore,(Cvi,Cfa)),Od);
Cfa003558.t1	Cvi000960.t1	Od008914.t1	OreG0004533.1	(((Cfa,Cvi),Ore),Od);
Cfa003549.t1	Cvi000973.t1	Od008927.t1	OreG0004515.2	(((Cfa,Cvi),Ore),Od);
Cfa003548.t1	Cvi000974.t1	Od008928.t1	OreG0004514.1	((Ore,(Cvi,Cfa)),Od);
Cfa003544.t1	Cvi000979.t1	Od008934.t1	OreG0004507.1	(((Cvi,Cfa),Ore),Od);
Cfa003543.t1	Cvi000980.t1	Od008935.t1	OreG0004506.1	(((Cfa,Ore),Cvi),Od);
Cfa003540.t1	Cvi000982.t1	Od008939.t1	OreG0004502.1	((Ore,(Cfa,Cvi)),Od);
Cfa003539.t1	Cvi000983.t2	Od008940.t1	OreG0004501.1	(((Cfa,Ore),Cvi),Od);
Cfa003536.t1	Cvi000987.t1	Od008944.t1	OreG0004497.1	((Ore,(Cfa,Cvi)),Od);
Cfa003535.t1	Cvi000989.t1	Od008947.t1	OreG0004495.1	((Cvi,(Cfa,Ore)),Od);
Cfa003534.t1	Cvi000990.t1	Od008948.t1	OreG0004494.1	(((Cfa,Ore),Cvi),Od);
Cfa003533.t1	Cvi000991.t1	Od008949.t1	OreG0004493.1	(((Cfa,Cvi),Ore),Od);
Cfa003531.t1	Cvi000993.t1	Od008951.t1	OreG0004491.1	(((Cfa,Cvi),Ore),Od);
Cfa003530.t1	Cvi000994.t1	Od008952.t1	OreG0004490.1	((Ore,(Cvi,Cfa)),Od);
Cfa003528.t1	Cvi000995.t1	Od008954.t1	OreG0004487.1	((Ore,(Cvi,Cfa)),Od);
Cfa003527.t2	Cvi000996.t1	Od008955.t1	OreG0004486.2	(((Cfa,Cvi),Ore),Od);
Cfa003524.t1	Cvi000999.t1	Od008958.t1	OreG0004483.1	((Cfa,(Ore,Cvi)),Od);
Cfa003522.t1	Cvi001000.t2	Od008960.t1	OreG0004481.1	((Cfa,(Ore,Cvi)),Od);
Cfa003520.t1	Cvi001003.t1	Od008963.t1	OreG0004478.1	((Ore,(Cfa,Cvi)),Od);
Cfa003518.t1	Cvi001004.t1	Od008967.t1	OreG0004476.1	(((Cvi,Cfa),Ore),Od);
Cfa003515.t1	Cvi001007.t1	Od008971.t1	OreG0004469.1	((Ore,(Cfa,Cvi)),Od);
Cfa003514.t1	Cvi001008.t1	Od008972.t1	OreG0004468.1	(((Cfa,Ore),Cvi),Od);
Cfa003510.t1	Cvi001012.t1	Od008977.t1	OreG0004463.1	((Cvi,(Cfa,Ore)),Od);
Cfa003505.t1	Cvi001015.t1	Od008986.t1	OreG0004458.1	((Ore,(Cvi,Cfa)),Od);
Cfa003503.t1	Cvi001017.t1	Od008989.t1	OreG0004456.1	(((Cfa,Ore),Cvi),Od);
Cfa003498.t2	Cvi001021.t1	Od008994.t1	OreG0004452.1	(((Cfa,Cvi),Ore),Od);
Cfa003497.t1	Cvi001024.t1	Od008996.t1	OreG0004449.1	((Ore,(Cvi,Cfa)),Od);
Cfa003496.t1	Cvi001025.t1	Od008998.t1	OreG0004448.1	((Cvi,(Ore,Cfa)),Od);
Cfa003495.t1	Cvi001028.t1	Od009002.t1	OreG0004446.1	(((Cvi,Ore),Cfa),Od);
Cfa003468.t1	Cvi001049.t1	Od009024.t1	OreG0004426.1	(((Cfa,Cvi),Ore),Od);
Cfa003467.t1	Cvi001050.t1	Od009025.t2	OreG0004425.2	(((Cfa,Ore),Cvi),Od);
Cfa003464.t1	Cvi001055.t1	Od009031.t1	OreG0004420.1	((Cvi,(Ore,Cfa)),Od);
Cfa003460.t1	Cvi001060.t1	Od009036.t1	OreG0004416.1	(((Cfa,Cvi),Ore),Od);
Cfa003456.t1	Cvi001064.t1	Od009042.t1	OreG0004411.1	((Ore,(Cfa,Cvi)),Od);
Cfa003455.t1	Cvi001065.t1	Od009046.t1	OreG0004409.1	((Cvi,(Ore,Cfa)),Od);
Cfa003450.t1	Cvi001071.t1	Od009053.t1	OreG0004404.1	(((Cfa,Ore),Cvi),Od);
Cfa003449.t1	Cvi001073.t1	Od009054.t1	OreG0004403.1	(((Cfa,Ore),Cvi),Od);
Cfa003445.t1	Cvi001078.t1	Od009061.t1	OreG0004396.1	(((Cvi,Cfa),Ore),Od);
Cfa003443.t1	Cvi001081.t1	Od009065.t1	OreG0004392.1	(((Cfa,Cvi),Ore),Od);
Cfa003442.t2	Cvi001083.t1	Od009069.t1	OreG0004391.5	((Ore,(Cfa,Cvi)),Od);
Cfa003438.t1	Cvi001088.t1	Od009080.t3	OreG0004384.1	(((Cfa,Cvi),Ore),Od);
Cfa003435.t1	Cvi001091.t1	Od009087.t1	OreG0004380.1	(((Ore,Cvi),Cfa),Od);
Cfa003432.t1	Cvi001093.t1	Od009093.t1	OreG0004377.2	(((Cvi,Cfa),Ore),Od);
Cfa003429.t1	Cvi001097.t1	Od009102.t1	OreG0004373.1	((Ore,(Cvi,Cfa)),Od);
Cfa003428.t1	Cvi001098.t1	Od009103.t1	OreG0004372.1	(((Cfa,Cvi),Ore),Od);
Cfa024818.t1	Cvi002598.t1	Od009114.t1	OreG0017639.1	(((Cfa,Cvi),Ore),Od);
Cfa002157.t1	Cvi002620.t1	Od009121.t2	OreG0017626.1	((Cvi,(Cfa,Ore)),Od);
Cfa002160.t1	Cvi002614.t1	Od009126.t1	OreG0017630.1	(((Ore,Cvi),Cfa),Od);
Cfa002153.t1	Cvi002632.t1	Od009150.t1	OreG0017619.1	((Ore,(Cvi,Cfa)),Od);
Cfa002152.t1	Cvi002633.t1	Od009151.t1	OreG0017618.1	(((Cfa,Ore),Cvi),Od);
Cfa002151.t1	Cvi002634.t1	Od009152.t1	OreG0017617.1	((Ore,(Cvi,Cfa)),Od);
Cfa002132.t1	Cvi002663.t1	Od009171.t1	OreG0017891.1	((Cvi,(Cfa,Ore)),Od);
Cfa002129.t1	Cvi002665.t1	Od009174.t1	OreG0017888.1	(((Cfa,Ore),Cvi),Od);
Cfa002128.t1	Cvi002666.t1	Od009179.t1	OreG0017886.1	(((Cfa,Cvi),Ore),Od);
Cfa002144.t1	Cvi002645.t1	Od009180.t1	OreG0017607.1	(((Cfa,Cvi),Ore),Od);
Cfa002110.t1	Cvi002691.t1	Od009189.t1	OreG0015310.1	((Cvi,(Ore,Cfa)),Od);
Cfa002115.t1	Cvi002685.t1	Od009192.t1	OreG0015315.1	(((Cfa,Cvi),Ore),Od);
Cfa002118.t1	Cvi002681.t1	Od009196.t1	OreG0015319.1	(((Cfa,Cvi),Ore),Od);
Cfa002107.t1	Cvi002699.t1	Od009217.t2	OreG0015304.1	(((Ore,Cvi),Cfa),Od);
Cfa002106.t1	Cvi002703.t1	Od009222.t1	OreG0015301.1	((Ore,(Cvi,Cfa)),Od);
Cfa002105.t1	Cvi002704.t1	Od009223.t1	OreG0015300.1	((Ore,(Cfa,Cvi)),Od);
Cfa002102.t1	Cvi002710.t1	Od009228.t1	OreG0015295.1	((Ore,(Cfa,Cvi)),Od);
Cfa002101.t1	Cvi002711.t1	Od009229.t2	OreG0015294.2	((Cfa,(Ore,Cvi)),Od);
Cfa002096.t1	Cvi002722.t1	Od009240.t1	OreG0015283.1	(((Cvi,Cfa),Ore),Od);
Cfa002093.t1	Cvi002724.t1	Od009243.t1	OreG0015280.1	(((Cfa,Cvi),Ore),Od);
Cfa002092.t1	Cvi002725.t1	Od009244.t1	OreG0015279.1	(((Cfa,Ore),Cvi),Od);
Cfa002091.t1	Cvi002726.t1	Od009246.t1	OreG0015278.1	((Ore,(Cfa,Cvi)),Od);
Cfa002088.t1	Cvi002731.t1	Od009250.t1	OreG0015276.1	((Ore,(Cvi,Cfa)),Od);
Cfa002087.t1	Cvi002732.t1	Od009251.t1	OreG0015275.1	((Ore,(Cvi,Cfa)),Od);
Cfa002084.t1	Cvi002742.t1	Od009259.t1	OreG0017347.1	(((Cvi,Cfa),Ore),Od);
Cfa002080.t1	Cvi002747.t1	Od009266.t1	OreG0017341.1	((Ore,(Cfa,Cvi)),Od);
Cfa002066.t1	Cvi002763.t1	Od009284.t2	OreG0017323.1	((Ore,(Cvi,Cfa)),Od);
Cfa002065.t1	Cvi002764.t1	Od009290.t1	OreG0017320.1	(((Cfa,Cvi),Ore),Od);
Cfa002064.t1	Cvi002765.t1	Od009292.t1	OreG0017318.1	(((Cfa,Cvi),Ore),Od);
Cfa002062.t1	Cvi002767.t1	Od009294.t1	OreG0017316.1	(((Cfa,Ore),Cvi),Od);
Cfa002061.t1	Cvi002768.t1	Od009295.t1	OreG0017315.1	((Ore,(Cfa,Cvi)),Od);
Cfa002060.t1	Cvi002771.t1	Od009297.t1	OreG0017312.1	(((Ore,Cvi),Cfa),Od);
Cfa000746.t1	Cvi004580.t1	Od009314.t1	OreG0025046.1	((Cvi,(Ore,Cfa)),Od);
Cfa000755.t1	Cvi004478.t1	Od009332.t1	OreG0021878.1	(((Cfa,Cvi),Ore),Od);
Cfa000758.t1	Cvi004474.t1	Od009337.t1	OreG0021874.2	((Cvi,(Ore,Cfa)),Od);
Cfa000763.t1	Cvi004471.t1	Od009344.t1	OreG0021871.1	((Ore,(Cfa,Cvi)),Od);
Cfa000764.t1	Cvi004470.t1	Od009345.t1	OreG0021870.1	((Ore,(Cfa,Cvi)),Od);
Cfa000767.t1	Cvi004467.t1	Od009348.t1	OreG0021867.2	(((Cvi,Ore),Cfa),Od);
Cfa000769.t1	Cvi004465.t1	Od009352.t1	OreG0021865.1	(((Ore,Cvi),Cfa),Od);
Cfa000774.t1	Cvi004461.t1	Od009358.t1	OreG0021862.1	((Cfa,(Ore,Cvi)),Od);
Cfa000806.t1	Cvi004403.t1	Od009417.t1	OreG0021831.1	((Ore,(Cfa,Cvi)),Od);
Cfa000807.t1	Cvi004402.t1	Od009421.t1	OreG0021830.1	((Ore,(Cvi,Cfa)),Od);
Cfa000810.t1	Cvi004398.t1	Od009424.t1	OreG0021827.1	((Ore,(Cvi,Cfa)),Od);
Cfa000811.t1	Cvi004397.t1	Od009425.t1	OreG0021826.1	(((Cfa,Ore),Cvi),Od);
Cfa023510.t1	Cvi004395.t1	Od009432.t1	OreG0021824.1	((Ore,(Cvi,Cfa)),Od);
Cfa000820.t1	Cvi004387.t1	Od009447.t1	OreG0021813.1	((Ore,(Cfa,Cvi)),Od);
Cfa000821.t1	Cvi004386.t1	Od009448.t1	OreG0021812.1	((Ore,(Cvi,Cfa)),Od);
Cfa000823.t1	Cvi004384.t1	Od009449.t1	OreG0021811.1	(((Cfa,Ore),Cvi),Od);
Cfa000824.t1	Cvi004383.t1	Od009450.t1	OreG0021810.1	(((Cvi,Ore),Cfa),Od);
Cfa000834.t1	Cvi004349.t1	Od009472.t1	OreG0011277.2	((Ore,(Cvi,Cfa)),Od);
Cfa000847.t1	Cvi004344.t1	Od009476.t1	OreG0011285.4	((Cfa,(Ore,Cvi)),Od);
Cfa000876.t1	Cvi004319.t1	Od009502.t1	OreG0011316.1	((Cvi,(Ore,Cfa)),Od);
Cfa000894.t1	Cvi004267.t1	Od009548.t1	OreG0011342.1	((Cfa,(Ore,Cvi)),Od);
Cfa000895.t1	Cvi004266.t1	Od009549.t1	OreG0011343.1	(((Cfa,Cvi),Ore),Od);
Cfa000896.t1	Cvi004265.t1	Od009550.t1	OreG0011344.1	(((Cvi,Cfa),Ore),Od);
Cfa000903.t1	Cvi004253.t1	Od009565.t1	OreG0018269.1	((Cfa,(Ore,Cvi)),Od);
Cfa000906.t1	Cvi004250.t1	Od009568.t1	OreG0018271.1	((Ore,(Cvi,Cfa)),Od);
Cfa000919.t1	Cvi004239.t1	Od009581.t1	OreG0018285.1	((Cvi,(Cfa,Ore)),Od);
Cfa000932.t1	Cvi004225.t1	Od009598.t1	OreG0018304.1	(((Cfa,Ore),Cvi),Od);
Cfa000935.t1	Cvi004223.t1	Od009601.t1	OreG0018307.1	((Cvi,(Cfa,Ore)),Od);
Cfa000940.t1	Cvi004216.t1	Od009607.t1	OreG0018315.1	(((Cfa,Ore),Cvi),Od);
Cfa000941.t1	Cvi004215.t1	Od009608.t1	OreG0018317.1	(((Cvi,Ore),Cfa),Od);
Cfa000944.t1	Cvi004213.t1	Od009612.t1	OreG0018319.1	((Cvi,(Cfa,Ore)),Od);
Cfa000947.t1	Cvi004208.t1	Od009616.t1	OreG0018322.1	((Ore,(Cfa,Cvi)),Od);
Cfa000950.t1	Cvi004206.t1	Od009619.t1	OreG0018325.3	((Ore,(Cfa,Cvi)),Od);
Cfa000954.t1	Cvi004202.t1	Od009625.t1	OreG0018330.1	((Cfa,(Ore,Cvi)),Od);
Cfa000958.t1	Cvi004193.t1	Od009632.t1	OreG0018337.1	(((Cvi,Ore),Cfa),Od);
Cfa000960.t1	Cvi004191.t1	Od009637.t1	OreG0018342.1	((Cvi,(Cfa,Ore)),Od);
Cfa000962.t2	Cvi004190.t1	Od009638.t1	OreG0018343.1	(((Ore,Cvi),Cfa),Od);
Cfa000966.t1	Cvi004188.t1	Od009643.t1	OreG0018346.1	((Ore,(Cfa,Cvi)),Od);
Cfa000969.t1	Cvi004178.t1	Od009648.t1	OreG0018350.1	(((Cvi,Cfa),Ore),Od);
Cfa000974.t1	Cvi004172.t1	Od009659.t1	OreG0018360.1	((Ore,(Cvi,Cfa)),Od);
Cfa000986.t1	Cvi004165.t1	Od009668.t1	OreG0026632.1	(((Cfa,Cvi),Ore),Od);
Cfa000989.t1	Cvi004162.t1	Od009672.t1	OreG0026628.1	(((Cvi,Ore),Cfa),Od);
Cfa000992.t1	Cvi004159.t1	Od009675.t1	OreG0026625.1	((Ore,(Cvi,Cfa)),Od);
Cfa001000.t1	Cvi004148.t1	Od009684.t1	OreG0026614.2	(((Cvi,Cfa),Ore),Od);
Cfa001001.t1	Cvi004147.t1	Od009685.t1	OreG0026613.1	(((Ore,Cvi),Cfa),Od);
Cfa001002.t1	Cvi004146.t1	Od009686.t2	OreG0026612.2	((Ore,(Cvi,Cfa)),Od);
Cfa001003.t1	Cvi004145.t1	Od009687.t1	OreG0026611.1	((Cvi,(Cfa,Ore)),Od);
Cfa001024.t1	Cvi004124.t1	Od009695.t1	OreG0026593.1	((Cvi,(Ore,Cfa)),Od);
Cfa001025.t1	Cvi004061.t1	Od009696.t1	OreG0026592.1	((Ore,(Cfa,Cvi)),Od);
Cfa001026.t1	Cvi004062.t1	Od009697.t1	OreG0026591.1	((Ore,(Cfa,Cvi)),Od);
Cfa001036.t1	Cvi004071.t1	Od009705.t1	OreG0026576.1	(((Ore,Cvi),Cfa),Od);
Cfa001054.t1	Cvi004089.t1	Od009719.t1	OreG0006973.1	((Cvi,(Ore,Cfa)),Od);
Cfa001057.t2	Cvi004092.t1	Od009722.t1	OreG0006970.1	((Ore,(Cfa,Cvi)),Od);
Cfa027162.t1	Cvi004093.t1	Od009724.t1	OreG0006969.1	(((Cfa,Cvi),Ore),Od);
Cfa001060.t1	Cvi004095.t1	Od009729.t1	OreG0006965.1	((Ore,(Cvi,Cfa)),Od);
Cfa001061.t1	Cvi004096.t1	Od009730.t1	OreG0006964.1	(((Cvi,Ore),Cfa),Od);
Cfa001062.t1	Cvi004098.t1	Od009732.t1	OreG0006962.1	(((Cfa,Ore),Cvi),Od);
Cfa001063.t1	Cvi004099.t1	Od009733.t1	OreG0006961.1	((Ore,(Cvi,Cfa)),Od);
Cfa001067.t1	Cvi004104.t1	Od009736.t1	OreG0006956.1	(((Cvi,Ore),Cfa),Od);
Cfa001095.t1	Cvi003993.t1	Od009754.t3	OreG0026872.1	((Ore,(Cvi,Cfa)),Od);
Cfa001104.t1	Cvi003987.t1	Od009766.t2	OreG0026885.3	(((Cfa,Cvi),Ore),Od);
Cfa027167.t1	Cvi003901.t1	Od009940.t1	OreG0026822.4	((Cvi,(Cfa,Ore)),Od);
Cfa001155.t2	Cvi003892.t1	Od009949.t1	OreG0006253.1	(((Cvi,Ore),Cfa),Od);
Cfa001160.t1	Cvi003885.t1	Od009955.t1	OreG0017738.1	((Ore,(Cfa,Cvi)),Od);
Cfa001163.t1	Cvi003884.t2	Od009958.t1	OreG0017736.1	(((Ore,Cvi),Cfa),Od);
Cfa001165.t1	Cvi003881.t1	Od009961.t1	OreG0017733.1	((Ore,(Cfa,Cvi)),Od);
Cfa001168.t1	Cvi003875.t1	Od009963.t1	OreG0017731.1	((Ore,(Cfa,Cvi)),Od);
Cfa001172.t1	Cvi003870.t1	Od009968.t1	OreG0017726.1	(((Cvi,Cfa),Ore),Od);
Cfa000740.t1	Cvi004569.t1	Od009970.t1	OreG0025060.1	((Cvi,(Cfa,Ore)),Od);
Cfa000738.t1	Cvi004567.t1	Od009972.t1	OreG0025063.1	((Cfa,(Ore,Cvi)),Od);
Cfa000736.t1	Cvi004564.t1	Od009975.t1	OreG0025066.1	(((Cfa,Cvi),Ore),Od);
Cfa000735.t1	Cvi004563.t1	Od009976.t1	OreG0025067.1	((Ore,(Cvi,Cfa)),Od);
Cfa000733.t1	Cvi004560.t1	Od009979.t1	OreG0025070.1	((Ore,(Cfa,Cvi)),Od);
Cfa000725.t1	Cvi004553.t1	Od009987.t1	OreG0025076.1	(((Cvi,Cfa),Ore),Od);
Cfa000724.t2	Cvi004552.t1	Od009988.t1	OreG0025077.1	(((Cfa,Cvi),Ore),Od);
Cfa000722.t1	Cvi004550.t1	Od009990.t1	OreG0025079.1	((Ore,(Cvi,Cfa)),Od);
Cfa000720.t1	Cvi004547.t1	Od009993.t2	OreG0025083.1	(((Cfa,Cvi),Ore),Od);
Cfa000719.t1	Cvi004545.t1	Od009994.t1	OreG0025084.1	(((Cfa,Cvi),Ore),Od);
Cfa000714.t1	Cvi004538.t1	Od010000.t2	OreG0025090.1	(((Cfa,Ore),Cvi),Od);
Cfa000712.t1	Cvi004534.t1	Od010005.t1	OreG0025092.1	(((Cvi,Ore),Cfa),Od);
Cfa000711.t1	Cvi004532.t1	Od010008.t1	OreG0025094.1	((Cfa,(Ore,Cvi)),Od);
Cfa000710.t1	Cvi004531.t1	Od010009.t1	OreG0025095.1	(((Cfa,Ore),Cvi),Od);
Cfa000709.t1	Cvi004530.t1	Od010010.t1	OreG0025096.3	((Ore,(Cfa,Cvi)),Od);
Cfa000708.t1	Cvi004528.t1	Od010012.t1	OreG0025099.1	(((Cvi,Cfa),Ore),Od);
Cfa000705.t1	Cvi004524.t1	Od010016.t1	OreG0025103.1	((Cfa,(Ore,Cvi)),Od);
Cfa000704.t1	Cvi004523.t1	Od010017.t1	OreG0025104.1	(((Cfa,Cvi),Ore),Od);
Cfa000703.t1	Cvi004522.t1	Od010018.t1	OreG0025105.2	((Cfa,(Ore,Cvi)),Od);
Cfa000697.t1	Cvi004509.t1	Od010031.t1	OreG0025123.1	(((Cfa,Cvi),Ore),Od);
Cfa000695.t2	Cvi004507.t1	Od010033.t1	OreG0025125.1	((Ore,(Cfa,Cvi)),Od);
Cfa000688.t1	Cvi004500.t1	Od010043.t1	OreG0025133.1	((Cvi,(Cfa,Ore)),Od);
Cfa000678.t2	Cvi004598.t1	Od010064.t1	OreG0025143.1	((Ore,(Cfa,Cvi)),Od);
Cfa000668.t1	Cvi004606.t1	Od010071.t1	OreG0025151.1	(((Cfa,Ore),Cvi),Od);
Cfa000664.t1	Cvi004610.t1	Od010076.t1	OreG0025155.1	(((Ore,Cvi),Cfa),Od);
Cfa000661.t1	Cvi004613.t1	Od010079.t1	OreG0025158.1	((Ore,(Cvi,Cfa)),Od);
Cfa000659.t1	Cvi004617.t1	Od010082.t1	OreG0025164.1	(((Cfa,Ore),Cvi),Od);
Cfa000650.t1	Cvi004625.t1	Od010092.t1	OreG0025174.1	((Cfa,(Ore,Cvi)),Od);
Cfa000644.t1	Cvi004630.t1	Od010095.t1	OreG0025178.1	((Ore,(Cvi,Cfa)),Od);
Cfa000638.t1	Cvi004635.t2	Od010101.t1	OreG0025185.1	((Cvi,(Cfa,Ore)),Od);
Cfa000623.t1	Cvi004644.t1	Od010112.t1	OreG0025195.1	(((Cfa,Ore),Cvi),Od);
Cfa000622.t1	Cvi004645.t1	Od010114.t1	OreG0025196.1	((Ore,(Cfa,Cvi)),Od);
Cfa000621.t1	Cvi004647.t1	Od010116.t1	OreG0025199.1	(((Cvi,Ore),Cfa),Od);
Cfa000619.t1	Cvi004649.t1	Od010118.t1	OreG0025201.1	((Ore,(Cfa,Cvi)),Od);
Cfa000617.t1	Cvi004650.t1	Od010119.t1	OreG0025202.2	(((Ore,Cvi),Cfa),Od);
Cfa000616.t1	Cvi004651.t1	Od010121.t1	OreG0025203.1	(((Cfa,Ore),Cvi),Od);
Cfa000612.t1	Cvi004654.t1	Od010125.t1	OreG0025207.1	(((Cvi,Cfa),Ore),Od);
Cfa000610.t1	Cvi004656.t1	Od010127.t1	OreG0025209.1	(((Ore,Cvi),Cfa),Od);
Cfa000609.t1	Cvi004657.t1	Od010128.t1	OreG0025210.1	((Ore,(Cfa,Cvi)),Od);
Cfa000607.t1	Cvi004659.t2	Od010130.t1	OreG0025212.1	(((Ore,Cvi),Cfa),Od);
Cfa000604.t1	Cvi004662.t1	Od010133.t1	OreG0025215.1	(((Cvi,Cfa),Ore),Od);
Cfa000599.t1	Cvi004668.t1	Od010139.t1	OreG0025223.1	(((Ore,Cvi),Cfa),Od);
Cfa026801.t1	Cvi005389.t1	Od010147.t2	OreG0001682.1	(((Cfa,Ore),Cvi),Od);
Cfa000002.t1	Cvi005378.t2	Od010149.t1	OreG0001671.2	((Ore,(Cvi,Cfa)),Od);
Cfa000007.t1	Cvi005375.t1	Od010154.t1	OreG0001666.1	((Ore,(Cfa,Cvi)),Od);
Cfa000009.t1	Cvi005373.t1	Od010156.t1	OreG0001664.1	((Cvi,(Cfa,Ore)),Od);
Cfa000011.t1	Cvi005369.t1	Od010161.t1	OreG0001660.1	(((Cfa,Ore),Cvi),Od);
Cfa000018.t1	Cvi005361.t1	Od010168.t1	OreG0001654.1	((Ore,(Cvi,Cfa)),Od);
Cfa000023.t1	Cvi005357.t1	Od010174.t1	OreG0001648.1	((Ore,(Cfa,Cvi)),Od);
Cfa000026.t1	Cvi005351.t1	Od010178.t1	OreG0001645.1	((Ore,(Cvi,Cfa)),Od);
Cfa000027.t1	Cvi005350.t1	Od010179.t1	OreG0001644.1	(((Cfa,Ore),Cvi),Od);
Cfa000033.t1	Cvi005346.t1	Od010183.t1	OreG0001639.1	(((Cvi,Ore),Cfa),Od);
Cfa000037.t1	Cvi005343.t1	Od010187.t1	OreG0001635.1	(((Ore,Cvi),Cfa),Od);
Cfa000039.t1	Cvi005340.t1	Od010191.t1	OreG0001633.1	(((Cfa,Ore),Cvi),Od);
Cfa000048.t1	Cvi005329.t1	Od010204.t1	OreG0013083.1	(((Cvi,Cfa),Ore),Od);
Cfa000049.t1	Cvi005328.t1	Od010206.t1	OreG0013085.1	((Cvi,(Ore,Cfa)),Od);
Cfa000066.t1	Cvi005318.t1	Od010224.t1	OreG0022626.1	(((Cfa,Ore),Cvi),Od);
Cfa000075.t1	Cvi005309.t1	Od010234.t1	OreG0022616.1	((Cfa,(Ore,Cvi)),Od);
Cfa000077.t1	Cvi005307.t1	Od010236.t1	OreG0022614.1	(((Cvi,Cfa),Ore),Od);
Cfa000078.t1	Cvi005306.t1	Od010237.t1	OreG0022613.1	((Ore,(Cvi,Cfa)),Od);
Cfa000083.t1	Cvi005300.t1	Od010243.t1	OreG0022607.1	((Cvi,(Cfa,Ore)),Od);
Cfa000086.t1	Cvi005298.t1	Od010245.t1	OreG0022604.1	(((Cfa,Ore),Cvi),Od);
Cfa000087.t1	Cvi005296.t2	Od010247.t1	OreG0013102.2	(((Cfa,Ore),Cvi),Od);
Cfa000091.t1	Cvi005293.t1	Od010251.t2	OreG0013105.3	((Ore,(Cvi,Cfa)),Od);
Cfa000100.t1	Cvi005281.t1	Od010262.t1	OreG0013114.1	((Cvi,(Ore,Cfa)),Od);
Cfa000106.t1	Cvi005277.t1	Od010265.t1	OreG0013118.1	(((Cvi,Cfa),Ore),Od);
Cfa000109.t1	Cvi005275.t1	Od010268.t1	OreG0013121.1	((Cvi,(Cfa,Ore)),Od);
Cfa000128.t1	Cvi005250.t1	Od010284.t1	OreG0003616.1	(((Ore,Cvi),Cfa),Od);
Cfa000134.t1	Cvi005246.t1	Od010292.t2	OreG0003630.1	((Cvi,(Cfa,Ore)),Od);
Cfa000137.t1	Cvi005244.t1	Od010295.t1	OreG0003632.2	((Ore,(Cvi,Cfa)),Od);
Cfa000139.t2	Cvi005242.t1	Od010297.t1	OreG0003634.1	(((Cfa,Cvi),Ore),Od);
Cfa000160.t1	Cvi005218.t1	Od010316.t1	OreG0003662.1	((Cvi,(Cfa,Ore)),Od);
Cfa000162.t1	Cvi005216.t1	Od010318.t1	OreG0003664.1	((Ore,(Cfa,Cvi)),Od);
Cfa000165.t1	Cvi005213.t1	Od010321.t1	OreG0003668.1	(((Cfa,Cvi),Ore),Od);
Cfa000167.t1	Cvi005211.t1	Od010323.t1	OreG0003670.1	((Cvi,(Cfa,Ore)),Od);
Cfa000170.t1	Cvi005209.t1	Od010326.t1	OreG0003673.1	((Ore,(Cfa,Cvi)),Od);
Cfa000176.t1	Cvi005203.t1	Od010331.t1	OreG0003679.1	(((Cfa,Ore),Cvi),Od);
Cfa000184.t1	Cvi005197.t1	Od010340.t1	OreG0003688.1	((Ore,(Cfa,Cvi)),Od);
Cfa000185.t1	Cvi005196.t1	Od010341.t1	OreG0003689.1	(((Cvi,Ore),Cfa),Od);
Cfa000188.t1	Cvi005191.t1	Od010345.t1	OreG0003694.1	((Ore,(Cvi,Cfa)),Od);
Cfa000189.t1	Cvi005190.t1	Od010346.t1	OreG0003695.1	(((Cvi,Cfa),Ore),Od);
Cfa000208.t1	Cvi005177.t1	Od010367.t1	OreG0003722.1	(((Cvi,Cfa),Ore),Od);
Cfa000211.t1	Cvi005172.t1	Od010372.t1	OreG0003726.2	((Ore,(Cvi,Cfa)),Od);
Cfa000212.t1	Cvi005171.t1	Od010373.t1	OreG0003727.3	(((Ore,Cvi),Cfa),Od);
Cfa000213.t1	Cvi005170.t1	Od010374.t1	OreG0003728.1	((Ore,(Cvi,Cfa)),Od);
Cfa000217.t1	Cvi005166.t1	Od010378.t1	OreG0003733.1	(((Cfa,Cvi),Ore),Od);
Cfa000219.t1	Cvi005164.t1	Od010380.t1	OreG0003735.2	(((Cvi,Cfa),Ore),Od);
Cfa000230.t1	Cvi005155.t1	Od010387.t1	OreG0003742.1	(((Cfa,Ore),Cvi),Od);
Cfa000234.t1	Cvi005150.t1	Od010392.t1	OreG0003748.1	((Cfa,(Ore,Cvi)),Od);
Cfa000237.t1	Cvi005148.t1	Od010395.t1	OreG0003751.4	(((Cfa,Cvi),Ore),Od);
Cfa000238.t1	Cvi005147.t1	Od010396.t1	OreG0003752.1	((Ore,(Cvi,Cfa)),Od);
Cfa000239.t1	Cvi005146.t1	Od010398.t1	OreG0003753.2	((Cvi,(Ore,Cfa)),Od);
Cfa000250.t1	Cvi005138.t1	Od010409.t1	OreG0003766.1	(((Cvi,Cfa),Ore),Od);
Cfa000251.t1	Cvi005137.t1	Od010410.t1	OreG0003767.1	(((Cfa,Cvi),Ore),Od);
Cfa000259.t1	Cvi005129.t1	Od010416.t1	OreG0003773.1	((Ore,(Cvi,Cfa)),Od);
Cfa000265.t1	Cvi005123.t1	Od010423.t1	OreG0003781.1	(((Ore,Cvi),Cfa),Od);
Cfa000266.t1	Cvi005122.t1	Od010424.t1	OreG0003782.2	((Ore,(Cvi,Cfa)),Od);
Cfa000267.t1	Cvi005121.t1	Od010425.t1	OreG0003783.1	(((Cvi,Cfa),Ore),Od);
Cfa000278.t1	Cvi005107.t1	Od010440.t1	OreG0003805.1	((Ore,(Cfa,Cvi)),Od);
Cfa026683.t1	Cvi005105.t1	Od010442.t1	OreG0003807.1	(((Cfa,Ore),Cvi),Od);
Cfa026685.t1	Cvi005104.t1	Od010444.t1	OreG0003808.1	(((Cfa,Cvi),Ore),Od);
Cfa026689.t1	Cvi005103.t1	Od010448.t1	OreG0003811.1	((Ore,(Cvi,Cfa)),Od);
Cfa014484.t1	Cvi023469.t1	Od010459.t1	OreG0016224.1	((Ore,(Cfa,Cvi)),Od);
Cfa014480.t1	Cvi023477.t1	Od010463.t1	OreG0016215.1	(((Cfa,Ore),Cvi),Od);
Cfa014478.t1	Cvi023480.t1	Od010466.t1	OreG0016213.1	(((Cfa,Cvi),Ore),Od);
Cfa014477.t1	Cvi023481.t1	Od010467.t1	OreG0016212.1	((Ore,(Cvi,Cfa)),Od);
Cfa014467.t1	Cvi023488.t1	Od010474.t1	OreG0026517.1	(((Cvi,Cfa),Ore),Od);
Cfa014468.t1	Cvi023487.t1	Od010475.t1	OreG0026518.3	(((Cvi,Cfa),Ore),Od);
Cfa014466.t1	Cvi023489.t1	Od010476.t1	OreG0026516.1	((Cvi,(Ore,Cfa)),Od);
Cfa014461.t1	Cvi023491.t2	Od010479.t1	OreG0026514.1	((Ore,(Cfa,Cvi)),Od);
Cfa014438.t1	Cvi023570.t3	Od010541.t1	OreG0026485.2	(((Cfa,Ore),Cvi),Od);
Cfa014433.t1	Cvi023575.t1	Od010546.t1	OreG0026480.1	(((Cvi,Ore),Cfa),Od);
Cfa014431.t1	Cvi023578.t1	Od010548.t1	OreG0026478.1	((Ore,(Cvi,Cfa)),Od);
Cfa014414.t1	Cvi023594.t1	Od010566.t1	OreG0026461.3	((Ore,(Cfa,Cvi)),Od);
Cfa014398.t1	Cvi023610.t1	Od010575.t1	OreG0026447.1	((Cvi,(Cfa,Ore)),Od);
Cfa014389.t1	Cvi023620.t1	Od010583.t1	OreG0026431.1	((Ore,(Cfa,Cvi)),Od);
Cfa014385.t1	Cvi026584.t1	Od010585.t1	OreG0026428.1	(((Ore,Cvi),Cfa),Od);
Cfa014378.t1	Cvi023632.t1	Od010594.t1	OreG0026421.1	(((Cfa,Ore),Cvi),Od);
Cfa014358.t1	Cvi023647.t1	Od010612.t1	OreG0019952.1	(((Cfa,Ore),Cvi),Od);
Cfa014330.t1	Cvi023669.t1	Od010650.t1	OreG0019981.1	(((Cvi,Cfa),Ore),Od);
Cfa014318.t1	Cvi023690.t1	Od010665.t1	OreG0019999.1	(((Cfa,Cvi),Ore),Od);
Cfa014316.t1	Cvi023691.t1	Od010668.t2	OreG0020001.2	(((Cfa,Cvi),Ore),Od);
Cfa014312.t1	Cvi023694.t1	Od010671.t1	OreG0020004.1	((Ore,(Cfa,Cvi)),Od);
Cfa014309.t1	Cvi023696.t1	Od010674.t1	OreG0020008.1	((Cvi,(Cfa,Ore)),Od);
Cfa014308.t1	Cvi023697.t1	Od010675.t1	OreG0020009.1	((Ore,(Cvi,Cfa)),Od);
Cfa014300.t1	Cvi023704.t1	Od010682.t1	OreG0020018.1	((Cvi,(Ore,Cfa)),Od);
Cfa014297.t1	Cvi023706.t1	Od010688.t1	OreG0020022.1	((Ore,(Cfa,Cvi)),Od);
Cfa014287.t1	Cvi023717.t1	Od010697.t1	OreG0020028.1	((Cvi,(Ore,Cfa)),Od);
Cfa014286.t2	Cvi023718.t1	Od010698.t1	OreG0020029.4	(((Cvi,Ore),Cfa),Od);
Cfa014276.t1	Cvi023731.t2	Od010708.t1	OreG0020077.1	((Cvi,(Cfa,Ore)),Od);
Cfa014259.t1	Cvi023750.t1	Od010724.t1	OreG0020050.1	(((Cfa,Ore),Cvi),Od);
Cfa014250.t1	Cvi023756.t1	Od010730.t1	OreG0020041.1	(((Cfa,Ore),Cvi),Od);
Cfa014249.t1	Cvi023757.t1	Od010731.t1	OreG0020040.1	(((Cfa,Cvi),Ore),Od);
Cfa014245.t1	Cvi023759.t1	Od010734.t1	OreG0020037.1	((Ore,(Cfa,Cvi)),Od);
Cfa014246.t1	Cvi023760.t2	Od010735.t1	OreG0020036.4	(((Ore,Cvi),Cfa),Od);
Cfa014243.t1	Cvi023762.t1	Od010737.t1	OreG0020034.1	(((Cvi,Ore),Cfa),Od);
Cfa014242.t1	Cvi023763.t1	Od010738.t1	OreG0020033.3	((Ore,(Cfa,Cvi)),Od);
Cfa014228.t1	Cvi023822.t1	Od010766.t1	OreG0011647.1	(((Cfa,Ore),Cvi),Od);
Cfa014223.t1	Cvi023826.t1	Od010771.t1	OreG0011653.2	((Cfa,(Ore,Cvi)),Od);
Cfa014219.t1	Cvi023832.t1	Od010775.t1	OreG0011658.1	(((Cfa,Cvi),Ore),Od);
Cfa014216.t1	Cvi023834.t1	Od010779.t1	OreG0011662.1	(((Cfa,Cvi),Ore),Od);
Cfa014214.t1	Cvi023838.t1	Od010782.t1	OreG0011665.1	((Cvi,(Cfa,Ore)),Od);
Cfa014210.t1	Cvi023841.t1	Od010786.t1	OreG0011669.2	((Cvi,(Ore,Cfa)),Od);
Cfa014208.t1	Cvi023851.t1	Od010788.t1	OreG0007967.1	(((Cvi,Ore),Cfa),Od);
Cfa014207.t1	Cvi023852.t1	Od010789.t1	OreG0007966.1	((Cvi,(Ore,Cfa)),Od);
Cfa014200.t1	Cvi023858.t1	Od010795.t2	OreG0007960.1	(((Cfa,Ore),Cvi),Od);
Cfa014185.t1	Cvi023872.t1	Od010799.t1	OreG0007666.5	((Ore,(Cvi,Cfa)),Od);
[truncated: 2,769 more rows]
