# Supplementary material for: Genomic evidence for homoploid hybrid speciation between ancestors of two different genera
Source: Nat Commun. 2022 Apr 13;13:1987. doi: 10.1038/s41467-022-29643-4 (PMC9008057; doi:10.1038/s41467-022-29643-4)
Supplement: Supplementary file 12 — Source Data [file 41467_2022_29643_MOESM12_ESM.zip › Source Data/Fig.3c.simulated-data.txt]

Bootstrap	TopologyI-Num	TopologyII-Num	TopologyIII-Num	Ratio(tTopology-III/tTopology-II)
1	2472	1175	1122	0.9549
2	2466	1173	1130	0.9633
3	2512	1150	1107	0.9626
4	2442	1172	1155	0.9855
5	2488	1171	1110	0.9479
6	2509	1149	1111	0.9669
7	2448	1130	1191	1.0540
8	2434	1163	1172	1.0077
9	2412	1197	1160	0.9691
10	2450	1171	1148	0.9804
11	2465	1166	1138	0.9760
12	2432	1152	1185	1.0286
13	2506	1134	1129	0.9956
14	2483	1175	1111	0.9455
15	2482	1112	1175	1.0567
16	2345	1184	1240	1.0473
17	2405	1208	1156	0.9570
18	2466	1152	1151	0.9991
19	2443	1201	1125	0.9367
20	2423	1169	1177	1.0068
21	2401	1204	1164	0.9668
22	2448	1165	1156	0.9923
23	2399	1198	1172	0.9783
24	2449	1177	1143	0.9711
25	2449	1194	1126	0.9430
26	2427	1187	1155	0.9730
27	2431	1154	1184	1.0260
28	2438	1162	1169	1.0060
29	2450	1155	1164	1.0078
30	2430	1162	1177	1.0129
31	2478	1124	1167	1.0383
32	2429	1156	1184	1.0242
33	2468	1151	1150	0.9991
34	2441	1145	1183	1.0332
35	2376	1182	1211	1.0245
36	2507	1096	1166	1.0639
37	2438	1134	1197	1.0556
38	2438	1128	1203	1.0665
39	2429	1163	1177	1.0120
40	2444	1163	1162	0.9991
41	2435	1152	1182	1.0260
42	2423	1168	1178	1.0086
43	2416	1184	1169	0.9873
44	2430	1199	1140	0.9508
45	2412	1180	1177	0.9975
46	2413	1156	1200	1.0381
47	2420	1169	1180	1.0094
48	2465	1173	1131	0.9642
49	2402	1204	1163	0.9659
50	2380	1211	1178	0.9727
51	2433	1144	1192	1.0420
52	2374	1169	1226	1.0488
53	2500	1122	1147	1.0223
54	2470	1137	1162	1.0220
55	2403	1157	1209	1.0449
56	2407	1186	1176	0.9916
57	2409	1209	1151	0.9520
58	2431	1231	1107	0.8993
59	2486	1115	1168	1.0475
60	2400	1227	1142	0.9307
61	2481	1140	1148	1.0070
62	2455	1131	1183	1.0460
63	2448	1118	1203	1.0760
64	2336	1248	1185	0.9495
65	2474	1119	1176	1.0509
66	2401	1166	1202	1.0309
67	2383	1237	1149	0.9289
68	2413	1180	1176	0.9966
69	2413	1165	1191	1.0223
70	2451	1141	1177	1.0316
71	2512	1142	1115	0.9764
72	2416	1124	1229	1.0934
73	2431	1145	1193	1.0419
74	2444	1177	1148	0.9754
75	2471	1138	1160	1.0193
76	2442	1160	1167	1.0060
77	2466	1115	1188	1.0655
78	2399	1187	1183	0.9966
79	2440	1173	1156	0.9855
80	2491	1159	1119	0.9655
81	2435	1149	1185	1.0313
82	2430	1211	1128	0.9315
83	2421	1209	1139	0.9421
84	2411	1176	1182	1.0051
85	2465	1150	1154	1.0035
86	2487	1119	1163	1.0393
87	2427	1167	1175	1.0069
88	2423	1151	1195	1.0382
89	2392	1148	1229	1.0706
90	2488	1126	1155	1.0258
91	2428	1175	1166	0.9923
92	2418	1158	1193	1.0302
93	2419	1174	1176	1.0017
94	2416	1208	1145	0.9478
95	2441	1154	1174	1.0173
96	2486	1083	1200	1.1080
97	2425	1202	1142	0.9501
98	2399	1200	1170	0.9750
99	2525	1128	1116	0.9894
100	2377	1237	1155	0.9337
101	2462	1152	1155	1.0026
102	2459	1128	1182	1.0479
103	2413	1141	1215	1.0649
104	2446	1168	1155	0.9889
105	2450	1173	1146	0.9770
106	2469	1102	1198	1.0871
107	2432	1188	1149	0.9672
108	2457	1158	1154	0.9965
109	2474	1139	1156	1.0149
110	2465	1163	1141	0.9811
111	2420	1182	1167	0.9873
112	2430	1167	1172	1.0043
113	2383	1221	1165	0.9541
114	2421	1144	1204	1.0524
115	2420	1186	1163	0.9806
116	2418	1185	1166	0.9840
117	2433	1146	1190	1.0384
118	2479	1154	1136	0.9844
119	2438	1169	1162	0.9940
120	2412	1195	1162	0.9724
121	2457	1151	1161	1.0087
122	2458	1170	1141	0.9752
123	2460	1143	1166	1.0201
124	2478	1140	1151	1.0096
125	2375	1212	1182	0.9752
126	2418	1136	1215	1.0695
127	2428	1162	1179	1.0146
128	2408	1123	1238	1.1024
129	2511	1139	1119	0.9824
130	2402	1155	1212	1.0494
131	2493	1159	1117	0.9638
132	2509	1109	1151	1.0379
133	2456	1139	1174	1.0307
134	2438	1173	1158	0.9872
135	2391	1239	1139	0.9193
136	2500	1156	1113	0.9628
137	2426	1189	1154	0.9706
138	2422	1195	1152	0.9640
139	2472	1115	1182	1.0601
140	2474	1121	1174	1.0473
141	2499	1146	1124	0.9808
142	2454	1101	1214	1.1026
143	2431	1130	1208	1.0690
144	2379	1196	1194	0.9983
145	2369	1230	1170	0.9512
146	2477	1176	1116	0.9490
147	2482	1115	1172	1.0511
148	2467	1152	1150	0.9983
149	2452	1122	1195	1.0651
150	2477	1157	1135	0.9810
151	2434	1166	1169	1.0026
152	2466	1132	1171	1.0345
153	2430	1199	1140	0.9508
154	2417	1204	1148	0.9535
155	2411	1167	1191	1.0206
156	2436	1165	1168	1.0026
157	2441	1149	1179	1.0261
158	2397	1147	1225	1.0680
159	2459	1222	1088	0.8903
160	2447	1192	1130	0.9480
161	2443	1167	1159	0.9931
162	2462	1209	1098	0.9082
163	2416	1145	1208	1.0550
164	2450	1171	1148	0.9804
165	2419	1193	1157	0.9698
166	2462	1145	1162	1.0148
167	2512	1141	1116	0.9781
168	2469	1153	1147	0.9948
169	2456	1163	1150	0.9888
170	2472	1172	1125	0.9599
171	2433	1133	1203	1.0618
172	2457	1165	1147	0.9845
173	2481	1153	1135	0.9844
174	2397	1198	1174	0.9800
175	2433	1201	1135	0.9450
176	2428	1212	1129	0.9315
177	2415	1194	1160	0.9715
178	2394	1179	1196	1.0144
179	2520	1127	1122	0.9956
180	2448	1178	1143	0.9703
181	2473	1164	1132	0.9725
182	2491	1121	1157	1.0321
183	2437	1156	1176	1.0173
184	2409	1154	1206	1.0451
185	2530	1122	1117	0.9955
186	2422	1191	1156	0.9706
187	2412	1188	1169	0.9840
188	2451	1139	1179	1.0351
189	2506	1117	1146	1.0260
190	2416	1155	1198	1.0372
191	2411	1200	1158	0.9650
192	2474	1164	1131	0.9716
193	2433	1172	1164	0.9932
194	2453	1145	1171	1.0227
195	2464	1163	1142	0.9819
196	2447	1195	1127	0.9431
197	2404	1199	1166	0.9725
198	2469	1143	1157	1.0122
199	2459	1126	1184	1.0515
200	2376	1211	1182	0.9761
201	2426	1180	1163	0.9856
202	2445	1156	1168	1.0104
203	2395	1206	1168	0.9685
204	2467	1156	1146	0.9913
205	2400	1176	1193	1.0145
206	2428	1163	1178	1.0129
207	2443	1180	1146	0.9712
208	2392	1174	1203	1.0247
209	2419	1147	1203	1.0488
210	2390	1207	1172	0.9710
211	2382	1188	1199	1.0093
212	2522	1090	1157	1.0615
213	2472	1149	1148	0.9991
214	2486	1153	1130	0.9801
215	2436	1183	1150	0.9721
216	2458	1146	1165	1.0166
217	2406	1181	1182	1.0008
218	2452	1167	1150	0.9854
219	2505	1163	1101	0.9467
220	2384	1185	1200	1.0127
221	2428	1204	1137	0.9444
222	2474	1117	1178	1.0546
223	2427	1167	1175	1.0069
224	2400	1224	1145	0.9355
225	2508	1139	1122	0.9851
226	2474	1161	1134	0.9767
227	2466	1149	1154	1.0044
228	2436	1200	1133	0.9442
229	2429	1162	1178	1.0138
230	2431	1166	1172	1.0051
231	2447	1185	1137	0.9595
232	2437	1172	1160	0.9898
233	2409	1190	1170	0.9832
234	2410	1168	1191	1.0197
235	2451	1163	1155	0.9931
236	2443	1159	1167	1.0069
237	2483	1117	1169	1.0466
238	2474	1140	1155	1.0132
239	2417	1182	1170	0.9898
240	2428	1147	1194	1.0410
241	2469	1181	1119	0.9475
242	2440	1223	1106	0.9043
243	2499	1137	1133	0.9965
244	2390	1194	1185	0.9925
245	2360	1207	1202	0.9959
246	2455	1149	1165	1.0139
247	2433	1146	1190	1.0384
248	2476	1134	1159	1.0220
249	2381	1213	1175	0.9687
250	2478	1108	1183	1.0677
251	2473	1149	1147	0.9983
252	2343	1189	1237	1.0404
253	2450	1190	1129	0.9487
254	2470	1160	1139	0.9819
255	2411	1177	1181	1.0034
256	2452	1135	1182	1.0414
257	2435	1118	1216	1.0877
258	2447	1176	1146	0.9745
259	2449	1128	1192	1.0567
260	2439	1127	1203	1.0674
261	2416	1180	1173	0.9941
262	2491	1121	1157	1.0321
263	2458	1155	1156	1.0009
264	2451	1145	1173	1.0245
265	2415	1225	1129	0.9216
266	2423	1157	1189	1.0277
267	2476	1165	1128	0.9682
268	2425	1133	1211	1.0688
269	2470	1150	1149	0.9991
270	2446	1166	1157	0.9923
271	2488	1156	1125	0.9732
272	2457	1148	1164	1.0139
273	2455	1180	1134	0.9610
274	2403	1171	1195	1.0205
275	2430	1223	1116	0.9125
276	2442	1163	1164	1.0009
277	2449	1139	1181	1.0369
278	2470	1167	1132	0.9700
279	2384	1190	1195	1.0042
280	2476	1153	1140	0.9887
281	2419	1208	1142	0.9454
282	2414	1173	1182	1.0077
283	2469	1184	1116	0.9426
284	2402	1186	1181	0.9958
285	2433	1205	1131	0.9386
286	2492	1138	1139	1.0009
287	2488	1154	1127	0.9766
288	2439	1111	1219	1.0972
289	2435	1159	1175	1.0138
290	2439	1140	1190	1.0439
291	2375	1188	1206	1.0152
292	2532	1131	1106	0.9779
293	2397	1216	1156	0.9507
294	2473	1163	1133	0.9742
295	2432	1139	1198	1.0518
296	2415	1193	1161	0.9732
297	2481	1137	1151	1.0123
298	2419	1212	1138	0.9389
299	2415	1149	1205	1.0487
300	2430	1140	1199	1.0518
301	2528	1163	1078	0.9269
302	2434	1148	1187	1.0340
303	2404	1176	1189	1.0111
304	2471	1165	1133	0.9725
305	2500	1138	1131	0.9938
306	2450	1161	1158	0.9974
307	2430	1187	1152	0.9705
308	2375	1197	1197	1.0000
309	2409	1198	1162	0.9699
310	2408	1208	1153	0.9545
311	2385	1196	1188	0.9933
312	2477	1150	1142	0.9930
313	2427	1170	1172	1.0017
314	2393	1176	1200	1.0204
315	2469	1129	1171	1.0372
316	2424	1186	1159	0.9772
317	2435	1146	1188	1.0366
318	2476	1127	1166	1.0346
319	2407	1185	1177	0.9932
320	2382	1190	1197	1.0059
321	2434	1132	1203	1.0627
322	2424	1175	1170	0.9957
323	2456	1150	1163	1.0113
324	2462	1094	1213	1.1088
325	2478	1152	1139	0.9887
326	2537	1120	1112	0.9929
327	2462	1143	1164	1.0184
328	2400	1159	1210	1.0440
329	2461	1125	1183	1.0516
330	2466	1161	1142	0.9836
331	2480	1130	1159	1.0257
332	2456	1194	1119	0.9372
333	2446	1170	1153	0.9855
334	2425	1159	1185	1.0224
335	2452	1188	1129	0.9503
336	2480	1111	1178	1.0603
337	2406	1211	1152	0.9513
338	2459	1142	1168	1.0228
339	2440	1147	1182	1.0305
340	2463	1126	1180	1.0480
341	2439	1145	1185	1.0349
342	2449	1146	1174	1.0244
343	2434	1103	1232	1.1170
344	2392	1163	1214	1.0439
345	2415	1163	1191	1.0241
346	2421	1143	1205	1.0542
347	2435	1152	1182	1.0260
348	2406	1191	1172	0.9840
349	2493	1126	1150	1.0213
350	2419	1130	1220	1.0796
351	2478	1149	1142	0.9939
352	2407	1133	1229	1.0847
353	2422	1153	1194	1.0356
354	2441	1162	1166	1.0034
355	2488	1169	1112	0.9512
356	2467	1162	1140	0.9811
357	2440	1172	1157	0.9872
358	2431	1134	1204	1.0617
359	2417	1174	1178	1.0034
360	2423	1179	1167	0.9898
361	2487	1129	1153	1.0213
362	2477	1147	1145	0.9983
363	2468	1121	1180	1.0526
364	2445	1166	1158	0.9931
365	2413	1125	1231	1.0942
366	2417	1184	1168	0.9865
367	2434	1205	1130	0.9378
368	2448	1131	1190	1.0522
369	2404	1177	1188	1.0093
370	2437	1161	1171	1.0086
371	2453	1146	1170	1.0209
372	2540	1116	1113	0.9973
373	2482	1139	1148	1.0079
374	2437	1179	1153	0.9779
375	2453	1158	1158	1.0000
376	2471	1166	1132	0.9708
377	2475	1133	1161	1.0247
378	2437	1188	1144	0.9630
379	2415	1165	1189	1.0206
380	2463	1127	1179	1.0461
381	2371	1237	1161	0.9386
382	2423	1220	1126	0.9230
383	2436	1140	1193	1.0465
384	2400	1163	1206	1.0370
385	2420	1193	1156	0.9690
386	2459	1170	1140	0.9744
387	2405	1206	1158	0.9602
388	2437	1198	1134	0.9466
389	2403	1172	1194	1.0188
390	2397	1210	1162	0.9603
391	2411	1148	1210	1.0540
392	2418	1205	1146	0.9510
393	2419	1147	1203	1.0488
394	2377	1220	1172	0.9607
395	2421	1116	1232	1.1039
396	2469	1174	1126	0.9591
397	2451	1216	1102	0.9062
398	2474	1170	1125	0.9615
399	2463	1166	1140	0.9777
400	2392	1190	1187	0.9975
401	2438	1158	1173	1.0130
402	2417	1155	1197	1.0364
403	2463	1154	1152	0.9983
404	2493	1162	1114	0.9587
405	2467	1117	1185	1.0609
406	2448	1175	1146	0.9753
407	2413	1159	1197	1.0328
408	2473	1150	1146	0.9965
409	2431	1155	1183	1.0242
410	2466	1170	1133	0.9684
411	2472	1196	1101	0.9206
412	2504	1116	1149	1.0296
413	2439	1139	1191	1.0457
414	2451	1172	1146	0.9778
415	2371	1204	1194	0.9917
416	2457	1176	1136	0.9660
417	2428	1143	1198	1.0481
418	2436	1187	1146	0.9655
419	2393	1229	1147	0.9333
420	2442	1163	1164	1.0009
421	2439	1172	1158	0.9881
422	2374	1200	1195	0.9958
423	2410	1172	1187	1.0128
424	2464	1107	1198	1.0822
425	2461	1139	1169	1.0263
426	2396	1173	1200	1.0230
427	2479	1133	1157	1.0212
428	2428	1179	1162	0.9856
429	2365	1226	1178	0.9608
430	2469	1164	1136	0.9759
431	2449	1178	1142	0.9694
432	2440	1118	1211	1.0832
433	2407	1213	1149	0.9472
434	2434	1165	1170	1.0043
435	2428	1191	1150	0.9656
436	2442	1144	1183	1.0341
437	2444	1128	1197	1.0612
438	2474	1162	1133	0.9750
439	2443	1186	1140	0.9612
440	2420	1203	1146	0.9526
441	2504	1145	1120	0.9782
442	2467	1162	1140	0.9811
443	2410	1206	1153	0.9561
444	2404	1189	1176	0.9891
445	2424	1153	1192	1.0338
446	2472	1159	1138	0.9819
447	2414	1180	1175	0.9958
448	2490	1175	1104	0.9396
449	2493	1125	1151	1.0231
450	2453	1206	1110	0.9204
451	2484	1141	1144	1.0026
452	2389	1162	1218	1.0482
453	2452	1170	1147	0.9803
454	2451	1147	1171	1.0209
455	2430	1128	1211	1.0736
456	2398	1196	1175	0.9824
457	2382	1192	1195	1.0025
458	2398	1196	1175	0.9824
459	2426	1184	1159	0.9789
460	2463	1188	1118	0.9411
461	2419	1224	1126	0.9199
462	2472	1140	1157	1.0149
463	2474	1119	1176	1.0509
464	2469	1130	1170	1.0354
465	2435	1185	1149	0.9696
466	2482	1161	1126	0.9699
467	2445	1193	1131	0.9480
468	2455	1142	1172	1.0263
469	2335	1245	1189	0.9550
470	2353	1187	1229	1.0354
471	2488	1122	1159	1.0330
472	2430	1193	1146	0.9606
473	2422	1182	1165	0.9856
474	2526	1076	1167	1.0846
475	2445	1138	1186	1.0422
476	2456	1171	1142	0.9752
477	2414	1190	1165	0.9790
478	2472	1167	1130	0.9683
479	2470	1141	1158	1.0149
480	2417	1191	1161	0.9748
481	2456	1134	1179	1.0397
482	2461	1175	1133	0.9643
483	2452	1216	1101	0.9054
484	2446	1189	1134	0.9537
485	2410	1191	1168	0.9807
486	2391	1154	1224	1.0607
487	2442	1139	1188	1.0430
488	2491	1113	1165	1.0467
489	2428	1133	1208	1.0662
490	2505	1099	1165	1.0601
491	2405	1164	1200	1.0309
492	2459	1157	1153	0.9965
493	2403	1185	1181	0.9966
494	2516	1154	1099	0.9523
495	2426	1151	1192	1.0356
496	2370	1208	1191	0.9859
497	2480	1153	1136	0.9853
498	2474	1127	1168	1.0364
499	2419	1187	1163	0.9798
500	2391	1196	1182	0.9883
501	2406	1188	1175	0.9891
502	2427	1174	1168	0.9949
503	2419	1174	1176	1.0017
504	2455	1155	1159	1.0035
505	2463	1098	1208	1.1002
506	2439	1149	1181	1.0279
507	2456	1154	1159	1.0043
508	2475	1174	1120	0.9540
509	2429	1172	1168	0.9966
510	2401	1151	1217	1.0573
511	2443	1169	1157	0.9897
512	2422	1175	1172	0.9974
513	2483	1149	1137	0.9896
514	2470	1094	1205	1.1015
515	2502	1121	1146	1.0223
516	2470	1131	1168	1.0327
517	2422	1148	1199	1.0444
518	2414	1184	1171	0.9890
519	2511	1129	1129	1.0000
520	2422	1144	1203	1.0516
521	2429	1136	1204	1.0599
522	2486	1115	1168	1.0475
523	2470	1150	1149	0.9991
524	2448	1183	1138	0.9620
525	2492	1123	1154	1.0276
526	2453	1161	1155	0.9948
527	2454	1186	1129	0.9519
528	2399	1166	1204	1.0326
529	2404	1148	1217	1.0601
530	2482	1193	1094	0.9170
531	2425	1168	1176	1.0068
532	2412	1139	1218	1.0694
533	2432	1193	1144	0.9589
534	2453	1165	1151	0.9880
535	2432	1173	1164	0.9923
536	2429	1173	1167	0.9949
537	2454	1118	1197	1.0707
538	2426	1173	1170	0.9974
539	2462	1175	1132	0.9634
540	2489	1139	1141	1.0018
541	2496	1166	1107	0.9494
542	2377	1207	1185	0.9818
543	2404	1209	1156	0.9562
544	2512	1134	1123	0.9903
545	2409	1183	1177	0.9949
546	2396	1175	1198	1.0196
547	2444	1118	1207	1.0796
548	2450	1167	1152	0.9871
549	2447	1204	1118	0.9286
550	2414	1190	1165	0.9790
551	2400	1142	1227	1.0744
552	2432	1185	1152	0.9722
553	2411	1169	1189	1.0171
554	2480	1162	1127	0.9699
555	2397	1191	1181	0.9916
556	2424	1146	1199	1.0462
557	2397	1192	1180	0.9899
558	2409	1163	1197	1.0292
559	2460	1141	1168	1.0237
560	2419	1204	1146	0.9518
561	2352	1197	1220	1.0192
562	2480	1157	1132	0.9784
563	2390	1242	1137	0.9155
564	2437	1161	1171	1.0086
565	2394	1176	1199	1.0196
566	2460	1158	1151	0.9940
567	2474	1158	1137	0.9819
568	2430	1150	1189	1.0339
569	2465	1150	1154	1.0035
570	2470	1154	1145	0.9922
571	2429	1129	1211	1.0726
572	2430	1206	1133	0.9395
573	2430	1134	1205	1.0626
574	2501	1120	1148	1.0250
575	2509	1116	1144	1.0251
576	2470	1183	1116	0.9434
577	2378	1172	1219	1.0401
578	2430	1139	1200	1.0536
579	2432	1170	1167	0.9974
580	2465	1131	1173	1.0371
581	2483	1179	1107	0.9389
582	2443	1119	1207	1.0786
583	2392	1235	1142	0.9247
584	2463	1154	1152	0.9983
585	2401	1224	1144	0.9346
586	2467	1116	1186	1.0627
587	2466	1123	1180	1.0508
588	2495	1127	1147	1.0177
589	2508	1153	1108	0.9610
590	2485	1166	1118	0.9588
591	2418	1167	1184	1.0146
592	2461	1120	1188	1.0607
593	2450	1125	1194	1.0613
594	2460	1204	1105	0.9178
595	2457	1146	1166	1.0175
596	2458	1167	1144	0.9803
597	2423	1146	1200	1.0471
598	2486	1167	1116	0.9563
599	2475	1175	1119	0.9523
600	2516	1122	1131	1.0080
601	2468	1138	1163	1.0220
602	2503	1154	1112	0.9636
603	2409	1155	1205	1.0433
604	2441	1183	1145	0.9679
605	2453	1210	1106	0.9140
606	2394	1195	1180	0.9874
607	2446	1153	1170	1.0147
608	2427	1144	1198	1.0472
609	2444	1156	1169	1.0112
610	2435	1156	1178	1.0190
611	2412	1184	1173	0.9907
612	2423	1206	1140	0.9453
613	2468	1144	1157	1.0114
614	2433	1163	1173	1.0086
615	2390	1191	1188	0.9975
616	2498	1132	1139	1.0062
617	2437	1144	1188	1.0385
618	2389	1161	1219	1.0500
619	2420	1196	1153	0.9640
620	2453	1127	1189	1.0550
621	2439	1183	1147	0.9696
622	2424	1116	1229	1.1013
623	2490	1123	1156	1.0294
624	2459	1150	1160	1.0087
625	2451	1182	1136	0.9611
626	2431	1170	1168	0.9983
627	2477	1163	1129	0.9708
628	2461	1165	1143	0.9811
629	2472	1151	1146	0.9957
630	2454	1140	1175	1.0307
631	2464	1128	1177	1.0434
632	2470	1115	1184	1.0619
633	2444	1148	1177	1.0253
634	2397	1104	1268	1.1486
635	2370	1201	1198	0.9975
636	2458	1179	1132	0.9601
637	2378	1163	1228	1.0559
638	2454	1156	1159	1.0026
639	2454	1192	1123	0.9421
640	2387	1194	1188	0.9950
641	2431	1186	1152	0.9713
642	2426	1131	1212	1.0716
643	2463	1128	1178	1.0443
644	2435	1132	1202	1.0618
645	2464	1135	1170	1.0308
646	2419	1155	1195	1.0346
647	2476	1130	1163	1.0292
648	2417	1161	1191	1.0258
649	2402	1207	1160	0.9611
650	2486	1107	1176	1.0623
651	2497	1156	1116	0.9654
652	2516	1134	1119	0.9868
653	2435	1166	1168	1.0017
654	2422	1180	1167	0.9890
655	2415	1143	1211	1.0595
656	2433	1177	1159	0.9847
657	2403	1176	1190	1.0119
658	2378	1211	1180	0.9744
659	2391	1186	1192	1.0051
660	2396	1196	1177	0.9841
661	2433	1222	1114	0.9116
662	2396	1214	1159	0.9547
663	2450	1165	1154	0.9906
664	2460	1195	1114	0.9322
665	2384	1168	1217	1.0420
666	2400	1148	1221	1.0636
667	2452	1152	1165	1.0113
668	2457	1119	1193	1.0661
669	2499	1134	1136	1.0018
670	2392	1172	1205	1.0282
671	2386	1183	1200	1.0144
672	2456	1116	1197	1.0726
673	2432	1165	1172	1.0060
674	2461	1142	1166	1.0210
675	2468	1154	1147	0.9939
676	2412	1210	1147	0.9479
677	2443	1173	1153	0.9829
678	2442	1157	1170	1.0112
679	2366	1226	1177	0.9600
680	2455	1168	1146	0.9812
681	2412	1213	1144	0.9431
682	2470	1130	1169	1.0345
683	2474	1170	1125	0.9615
684	2442	1181	1146	0.9704
685	2480	1165	1124	0.9648
686	2451	1181	1137	0.9627
687	2409	1166	1194	1.0240
688	2509	1124	1136	1.0107
689	2435	1149	1185	1.0313
690	2462	1158	1149	0.9922
691	2497	1169	1103	0.9435
692	2443	1127	1199	1.0639
693	2384	1193	1192	0.9992
694	2363	1203	1203	1.0000
695	2401	1182	1186	1.0034
696	2481	1156	1132	0.9792
697	2449	1186	1134	0.9562
698	2422	1195	1152	0.9640
699	2440	1102	1227	1.1134
700	2495	1121	1153	1.0285
701	2421	1182	1166	0.9865
702	2425	1135	1209	1.0652
703	2511	1131	1127	0.9965
704	2446	1167	1156	0.9906
705	2491	1181	1097	0.9289
706	2449	1178	1142	0.9694
707	2443	1220	1106	0.9066
708	2479	1102	1188	1.0780
709	2377	1147	1245	1.0854
710	2444	1170	1155	0.9872
711	2407	1181	1181	1.0000
712	2389	1207	1173	0.9718
713	2453	1153	1163	1.0087
714	2441	1140	1188	1.0421
715	2433	1233	1103	0.8946
716	2417	1175	1177	1.0017
717	2443	1151	1175	1.0209
718	2466	1156	1147	0.9922
719	2424	1210	1135	0.9380
720	2457	1152	1160	1.0069
721	2439	1200	1130	0.9417
722	2433	1203	1133	0.9418
723	2435	1200	1134	0.9450
724	2487	1148	1134	0.9878
725	2473	1123	1173	1.0445
726	2419	1191	1159	0.9731
727	2432	1163	1174	1.0095
728	2408	1226	1135	0.9258
729	2487	1142	1140	0.9982
730	2431	1163	1175	1.0103
731	2443	1158	1168	1.0086
732	2429	1135	1205	1.0617
733	2434	1165	1170	1.0043
734	2470	1131	1168	1.0327
735	2427	1135	1207	1.0634
736	2481	1115	1173	1.0520
737	2431	1192	1146	0.9614
738	2459	1159	1151	0.9931
739	2459	1162	1148	0.9880
740	2470	1129	1170	1.0363
741	2470	1169	1130	0.9666
742	2432	1152	1185	1.0286
743	2486	1143	1140	0.9974
744	2451	1150	1168	1.0157
745	2445	1136	1188	1.0458
746	2446	1097	1226	1.1176
747	2391	1163	1215	1.0447
748	2410	1132	1227	1.0839
749	2454	1178	1137	0.9652
750	2425	1180	1164	0.9864
751	2443	1182	1144	0.9679
752	2495	1146	1128	0.9843
753	2505	1167	1097	0.9400
754	2439	1181	1149	0.9729
755	2432	1164	1173	1.0077
756	2451	1153	1165	1.0104
757	2409	1185	1175	0.9916
758	2393	1158	1218	1.0518
759	2423	1176	1170	0.9949
760	2371	1182	1216	1.0288
761	2422	1209	1138	0.9413
762	2444	1200	1125	0.9375
763	2426	1208	1135	0.9396
764	2428	1164	1177	1.0112
765	2501	1157	1111	0.9602
766	2468	1147	1154	1.0061
767	2426	1157	1186	1.0251
768	2430	1114	1225	1.0996
769	2498	1124	1147	1.0205
770	2442	1095	1232	1.1251
771	2441	1173	1155	0.9847
772	2498	1139	1132	0.9939
773	2454	1186	1129	0.9519
774	2472	1134	1163	1.0256
775	2421	1214	1134	0.9341
776	2447	1140	1182	1.0368
777	2477	1166	1126	0.9657
778	2435	1194	1140	0.9548
779	2436	1177	1156	0.9822
780	2506	1154	1109	0.9610
781	2531	1125	1113	0.9893
782	2447	1163	1159	0.9966
783	2445	1167	1157	0.9914
784	2429	1200	1140	0.9500
785	2459	1169	1141	0.9760
786	2477	1106	1186	1.0723
787	2412	1223	1134	0.9272
788	2393	1160	1216	1.0483
789	2490	1139	1140	1.0009
790	2455	1179	1135	0.9627
791	2418	1180	1171	0.9924
792	2464	1171	1134	0.9684
793	2512	1107	1150	1.0388
794	2477	1094	1198	1.0951
795	2457	1140	1172	1.0281
796	2416	1173	1180	1.0060
797	2380	1168	1221	1.0454
798	2460	1169	1140	0.9752
799	2489	1149	1131	0.9843
800	2433	1173	1163	0.9915
801	2463	1167	1139	0.9760
802	2411	1223	1135	0.9280
803	2404	1198	1167	0.9741
804	2431	1143	1195	1.0455
805	2413	1181	1175	0.9949
806	2507	1109	1153	1.0397
807	2417	1145	1207	1.0541
808	2455	1163	1151	0.9897
809	2448	1171	1150	0.9821
810	2514	1068	1187	1.1114
811	2468	1151	1150	0.9991
812	2422	1202	1145	0.9526
813	2386	1225	1158	0.9453
814	2410	1233	1126	0.9132
815	2486	1161	1122	0.9664
816	2440	1142	1187	1.0394
817	2404	1177	1188	1.0093
818	2426	1194	1149	0.9623
819	2463	1172	1134	0.9676
820	2459	1142	1168	1.0228
821	2419	1154	1196	1.0364
822	2447	1225	1097	0.8955
823	2436	1192	1141	0.9572
824	2406	1203	1160	0.9643
825	2393	1186	1190	1.0034
826	2455	1105	1209	1.0941
827	2419	1211	1139	0.9405
828	2440	1199	1130	0.9425
829	2387	1190	1192	1.0017
830	2501	1117	1151	1.0304
831	2449	1180	1140	0.9661
832	2447	1205	1117	0.9270
833	2461	1133	1175	1.0371
834	2421	1200	1148	0.9567
835	2470	1117	1182	1.0582
836	2481	1131	1157	1.0230
837	2436	1186	1147	0.9671
838	2485	1156	1128	0.9758
839	2460	1155	1154	0.9991
840	2465	1126	1178	1.0462
841	2450	1194	1125	0.9422
842	2394	1169	1206	1.0317
843	2385	1159	1225	1.0569
844	2472	1121	1176	1.0491
845	2466	1188	1115	0.9386
846	2453	1164	1152	0.9897
847	2461	1144	1164	1.0175
848	2464	1136	1169	1.0290
849	2409	1208	1152	0.9536
850	2374	1179	1216	1.0314
851	2468	1171	1130	0.9650
852	2423	1154	1192	1.0329
853	2431	1146	1192	1.0401
854	2424	1143	1202	1.0516
855	2480	1108	1181	1.0659
856	2405	1152	1212	1.0521
857	2420	1165	1184	1.0163
858	2402	1170	1197	1.0231
859	2415	1193	1161	0.9732
860	2416	1185	1168	0.9857
861	2409	1159	1201	1.0362
862	2423	1182	1164	0.9848
863	2440	1186	1143	0.9637
864	2465	1126	1178	1.0462
865	2382	1174	1213	1.0332
866	2467	1125	1177	1.0462
867	2488	1125	1156	1.0276
868	2469	1169	1131	0.9675
869	2501	1120	1148	1.0250
870	2414	1169	1186	1.0145
871	2475	1116	1178	1.0556
872	2479	1145	1145	1.0000
873	2392	1192	1185	0.9941
874	2374	1159	1236	1.0664
875	2455	1138	1176	1.0334
876	2432	1154	1183	1.0251
877	2393	1201	1175	0.9784
878	2478	1130	1161	1.0274
879	2373	1238	1158	0.9354
880	2450	1185	1134	0.9570
881	2413	1154	1202	1.0416
882	2458	1165	1146	0.9837
883	2407	1154	1208	1.0468
884	2417	1195	1157	0.9682
885	2422	1137	1210	1.0642
886	2488	1131	1150	1.0168
887	2455	1188	1126	0.9478
888	2454	1148	1167	1.0166
889	2405	1209	1155	0.9553
890	2427	1197	1145	0.9566
891	2546	1096	1127	1.0283
892	2434	1125	1210	1.0756
893	2476	1152	1141	0.9905
894	2446	1170	1153	0.9855
895	2423	1127	1219	1.0816
896	2425	1187	1157	0.9747
897	2396	1176	1197	1.0179
898	2408	1137	1224	1.0765
899	2417	1130	1222	1.0814
900	2463	1169	1137	0.9726
901	2425	1184	1160	0.9797
902	2429	1120	1220	1.0893
903	2486	1191	1092	0.9169
904	2447	1141	1181	1.0351
905	2489	1114	1166	1.0467
906	2388	1162	1219	1.0491
907	2409	1129	1231	1.0903
908	2482	1218	1069	0.8777
909	2427	1202	1140	0.9484
910	2357	1229	1183	0.9626
911	2424	1166	1179	1.0111
912	2444	1174	1151	0.9804
913	2433	1176	1160	0.9864
914	2449	1165	1155	0.9914
915	2448	1158	1163	1.0043
916	2393	1178	1198	1.0170
917	2431	1201	1137	0.9467
918	2454	1190	1125	0.9454
919	2504	1140	1125	0.9868
920	2445	1140	1184	1.0386
921	2446	1219	1104	0.9057
922	2416	1220	1133	0.9287
923	2424	1212	1133	0.9348
924	2499	1145	1125	0.9825
925	2405	1168	1196	1.0240
926	2433	1130	1206	1.0673
927	2490	1124	1155	1.0276
928	2442	1192	1135	0.9522
929	2439	1175	1155	0.9830
930	2425	1167	1177	1.0086
931	2460	1152	1157	1.0043
932	2465	1161	1143	0.9845
933	2409	1133	1227	1.0830
934	2483	1142	1144	1.0018
935	2452	1155	1162	1.0061
936	2484	1096	1189	1.0849
937	2474	1112	1183	1.0638
938	2446	1166	1157	0.9923
939	2479	1178	1112	0.9440
940	2463	1142	1164	1.0193
941	2450	1152	1167	1.0130
942	2502	1153	1114	0.9662
943	2379	1169	1221	1.0445
944	2442	1134	1193	1.0520
945	2465	1169	1135	0.9709
946	2434	1163	1172	1.0077
947	2430	1146	1193	1.0410
948	2481	1111	1177	1.0594
949	2420	1151	1198	1.0408
950	2464	1138	1167	1.0255
951	2368	1179	1222	1.0365
952	2478	1141	1150	1.0079
953	2428	1161	1180	1.0164
954	2444	1153	1172	1.0165
955	2409	1169	1191	1.0188
956	2467	1158	1144	0.9879
957	2435	1182	1152	0.9746
958	2464	1136	1169	1.0290
959	2441	1113	1215	1.0916
960	2436	1197	1136	0.9490
961	2440	1192	1137	0.9539
962	2402	1157	1210	1.0458
963	2447	1150	1172	1.0191
964	2408	1177	1184	1.0059
965	2396	1160	1213	1.0457
966	2425	1150	1194	1.0383
967	2418	1182	1169	0.9890
968	2397	1198	1174	0.9800
969	2430	1167	1172	1.0043
970	2440	1181	1148	0.9721
971	2471	1177	1121	0.9524
972	2476	1185	1108	0.9350
973	2465	1138	1166	1.0246
974	2409	1172	1188	1.0137
975	2393	1200	1176	0.9800
976	2466	1128	1175	1.0417
977	2382	1215	1172	0.9646
978	2443	1140	1186	1.0404
979	2479	1145	1145	1.0000
980	2404	1168	1197	1.0248
981	2329	1214	1226	1.0099
982	2420	1199	1150	0.9591
983	2471	1117	1181	1.0573
984	2488	1148	1133	0.9869
985	2429	1185	1155	0.9747
986	2436	1148	1185	1.0322
987	2446	1183	1140	0.9637
988	2435	1149	1185	1.0313
989	2483	1142	1144	1.0018
990	2421	1154	1194	1.0347
991	2405	1160	1204	1.0379
992	2425	1203	1141	0.9485
993	2455	1154	1160	1.0052
994	2419	1175	1175	1.0000
995	2449	1179	1141	0.9678
996	2466	1156	1147	0.9922
997	2467	1166	1136	0.9743
998	2442	1172	1155	0.9855
999	2447	1139	1183	1.0386
1000	2418	1159	1192	1.0285
1001	2479	1099	1191	1.0837
1002	2412	1139	1218	1.0694
1003	2428	1155	1186	1.0268
1004	2485	1187	1097	0.9242
1005	2375	1177	1217	1.0340
1006	2422	1139	1208	1.0606
1007	2404	1199	1166	0.9725
1008	2501	1147	1121	0.9773
1009	2431	1170	1168	0.9983
1010	2442	1154	1173	1.0165
1011	2356	1204	1209	1.0042
1012	2427	1110	1232	1.1099
1013	2460	1171	1138	0.9718
1014	2442	1153	1174	1.0182
1015	2423	1170	1176	1.0051
1016	2404	1211	1154	0.9529
1017	2478	1190	1101	0.9252
1018	2400	1208	1161	0.9611
1019	2389	1186	1194	1.0067
1020	2437	1185	1147	0.9679
1021	2484	1143	1142	0.9991
1022	2479	1147	1143	0.9965
1023	2459	1169	1141	0.9760
1024	2423	1147	1199	1.0453
1025	2393	1191	1185	0.9950
1026	2351	1268	1150	0.9069
1027	2444	1152	1173	1.0182
1028	2425	1175	1169	0.9949
1029	2405	1172	1192	1.0171
1030	2440	1109	1220	1.1001
1031	2429	1150	1190	1.0348
1032	2434	1124	1211	1.0774
1033	2437	1139	1193	1.0474
1034	2415	1175	1179	1.0034
1035	2484	1157	1128	0.9749
1036	2419	1151	1199	1.0417
1037	2375	1210	1184	0.9785
1038	2415	1177	1177	1.0000
1039	2386	1172	1211	1.0333
1040	2456	1141	1172	1.0272
1041	2448	1139	1182	1.0378
1042	2442	1177	1150	0.9771
1043	2475	1141	1153	1.0105
1044	2466	1184	1119	0.9451
1045	2456	1203	1110	0.9227
1046	2376	1239	1154	0.9314
1047	2456	1166	1147	0.9837
1048	2386	1153	1230	1.0668
1049	2453	1148	1168	1.0174
1050	2488	1178	1103	0.9363
1051	2441	1159	1169	1.0086
1052	2408	1220	1141	0.9352
1053	2460	1148	1161	1.0113
1054	2440	1133	1196	1.0556
1055	2425	1165	1179	1.0120
1056	2403	1172	1194	1.0188
1057	2422	1176	1171	0.9957
1058	2451	1115	1203	1.0789
1059	2471	1196	1102	0.9214
1060	2430	1163	1176	1.0112
1061	2432	1166	1171	1.0043
1062	2445	1199	1125	0.9383
1063	2422	1143	1204	1.0534
1064	2518	1121	1130	1.0080
1065	2439	1140	1190	1.0439
1066	2456	1136	1177	1.0361
1067	2408	1156	1205	1.0424
1068	2467	1115	1187	1.0646
1069	2497	1130	1142	1.0106
1070	2428	1192	1149	0.9639
1071	2393	1205	1171	0.9718
1072	2363	1188	1218	1.0253
1073	2439	1184	1146	0.9679
1074	2536	1108	1125	1.0153
1075	2423	1156	1190	1.0294
1076	2410	1229	1130	0.9194
1077	2539	1122	1108	0.9875
1078	2438	1143	1188	1.0394
1079	2427	1183	1159	0.9797
1080	2417	1163	1189	1.0224
1081	2418	1188	1163	0.9790
1082	2425	1185	1159	0.9781
1083	2413	1175	1181	1.0051
1084	2453	1150	1166	1.0139
1085	2390	1173	1206	1.0281
1086	2423	1212	1134	0.9356
1087	2440	1175	1154	0.9821
1088	2416	1162	1191	1.0250
1089	2524	1135	1110	0.9780
1090	2397	1194	1178	0.9866
1091	2472	1176	1121	0.9532
1092	2407	1203	1159	0.9634
1093	2443	1162	1164	1.0017
1094	2418	1178	1173	0.9958
1095	2521	1126	1122	0.9964
1096	2467	1162	1140	0.9811
1097	2446	1153	1170	1.0147
1098	2429	1166	1174	1.0069
1099	2410	1179	1180	1.0008
1100	2378	1167	1224	1.0488
1101	2465	1162	1142	0.9828
1102	2428	1195	1146	0.9590
1103	2422	1188	1159	0.9756
1104	2462	1150	1157	1.0061
1105	2423	1181	1165	0.9865
1106	2398	1217	1154	0.9482
1107	2451	1185	1133	0.9561
1108	2410	1167	1192	1.0214
1109	2509	1129	1131	1.0018
1110	2396	1191	1182	0.9924
1111	2460	1209	1100	0.9098
1112	2387	1160	1222	1.0534
1113	2426	1174	1169	0.9957
1114	2402	1163	1204	1.0353
1115	2435	1171	1163	0.9932
1116	2396	1181	1192	1.0093
1117	2496	1100	1173	1.0664
1118	2482	1123	1164	1.0365
1119	2433	1164	1172	1.0069
1120	2404	1173	1192	1.0162
1121	2422	1188	1159	0.9756
1122	2464	1133	1172	1.0344
1123	2407	1203	1159	0.9634
1124	2411	1220	1138	0.9328
1125	2490	1119	1160	1.0366
1126	2449	1173	1147	0.9778
1127	2452	1215	1102	0.9070
1128	2497	1136	1136	1.0000
1129	2451	1238	1080	0.8724
1130	2480	1195	1094	0.9155
1131	2459	1106	1204	1.0886
1132	2423	1206	1140	0.9453
1133	2498	1173	1098	0.9361
1134	2477	1122	1170	1.0428
1135	2433	1142	1194	1.0455
1136	2424	1204	1141	0.9477
1137	2415	1212	1142	0.9422
1138	2456	1139	1174	1.0307
1139	2441	1154	1174	1.0173
1140	2451	1180	1138	0.9644
1141	2491	1153	1125	0.9757
1142	2426	1188	1155	0.9722
1143	2481	1106	1182	1.0687
1144	2415	1174	1180	1.0051
1145	2468	1154	1147	0.9939
1146	2421	1219	1129	0.9262
1147	2451	1190	1128	0.9479
1148	2454	1167	1148	0.9837
1149	2419	1177	1173	0.9966
1150	2432	1185	1152	0.9722
1151	2419	1211	1139	0.9405
1152	2473	1164	1132	0.9725
1153	2456	1175	1138	0.9685
1154	2421	1190	1158	0.9731
1155	2501	1089	1179	1.0826
1156	2405	1156	1208	1.0450
1157	2472	1156	1141	0.9870
1158	2439	1130	1200	1.0619
1159	2447	1174	1148	0.9779
1160	2485	1166	1118	0.9588
1161	2486	1099	1184	1.0773
1162	2464	1162	1143	0.9836
1163	2400	1201	1168	0.9725
1164	2413	1164	1192	1.0241
1165	2450	1180	1139	0.9653
1166	2449	1162	1158	0.9966
1167	2378	1168	1223	1.0471
1168	2459	1175	1135	0.9660
1169	2409	1199	1161	0.9683
1170	2438	1204	1127	0.9360
1171	2420	1170	1179	1.0077
1172	2451	1176	1142	0.9711
1173	2436	1154	1179	1.0217
1174	2423	1176	1170	0.9949
1175	2415	1175	1179	1.0034
1176	2459	1191	1119	0.9395
1177	2507	1107	1155	1.0434
1178	2520	1085	1164	1.0728
1179	2466	1146	1157	1.0096
1180	2445	1151	1173	1.0191
1181	2441	1114	1214	1.0898
1182	2470	1139	1160	1.0184
1183	2418	1185	1166	0.9840
1184	2433	1167	1169	1.0017
1185	2461	1131	1177	1.0407
1186	2440	1157	1172	1.0130
1187	2456	1197	1116	0.9323
1188	2439	1170	1160	0.9915
1189	2454	1167	1148	0.9837
1190	2421	1140	1208	1.0596
1191	2456	1141	1172	1.0272
1192	2357	1252	1160	0.9265
1193	2443	1163	1163	1.0000
1194	2449	1141	1179	1.0333
1195	2429	1170	1170	1.0000
1196	2476	1139	1154	1.0132
1197	2434	1193	1142	0.9573
1198	2451	1155	1163	1.0069
1199	2472	1146	1151	1.0044
1200	2387	1166	1216	1.0429
1201	2446	1138	1185	1.0413
1202	2347	1194	1228	1.0285
1203	2420	1207	1142	0.9461
1204	2439	1203	1127	0.9368
1205	2473	1146	1150	1.0035
1206	2416	1173	1180	1.0060
1207	2476	1123	1170	1.0419
1208	2503	1081	1185	1.0962
1209	2419	1191	1159	0.9731
1210	2484	1075	1210	1.1256
1211	2479	1141	1149	1.0070
1212	2413	1209	1147	0.9487
1213	2418	1161	1190	1.0250
1214	2428	1135	1206	1.0626
1215	2404	1140	1225	1.0746
1216	2449	1148	1172	1.0209
1217	2414	1153	1202	1.0425
1218	2427	1175	1167	0.9932
1219	2427	1152	1190	1.0330
1220	2418	1204	1147	0.9527
1221	2395	1201	1173	0.9767
1222	2472	1193	1104	0.9254
1223	2451	1177	1141	0.9694
1224	2420	1204	1145	0.9510
1225	2428	1163	1178	1.0129
1226	2431	1199	1139	0.9500
1227	2423	1192	1154	0.9681
1228	2465	1174	1130	0.9625
1229	2428	1138	1203	1.0571
1230	2427	1162	1180	1.0155
1231	2451	1194	1124	0.9414
1232	2456	1128	1185	1.0505
1233	2373	1186	1210	1.0202
1234	2482	1112	1175	1.0567
1235	2444	1167	1158	0.9923
1236	2455	1156	1158	1.0017
1237	2438	1188	1143	0.9621
1238	2502	1100	1167	1.0609
1239	2413	1182	1174	0.9932
1240	2458	1174	1137	0.9685
1241	2455	1181	1133	0.9594
1242	2472	1142	1155	1.0114
1243	2462	1182	1125	0.9518
1244	2438	1154	1177	1.0199
1245	2469	1164	1136	0.9759
1246	2421	1163	1185	1.0189
1247	2414	1169	1186	1.0145
1248	2439	1162	1168	1.0052
1249	2446	1160	1163	1.0026
1250	2416	1178	1175	0.9975
1251	2492	1122	1155	1.0294
1252	2470	1167	1132	0.9700
1253	2480	1176	1113	0.9464
1254	2387	1173	1209	1.0307
1255	2446	1177	1146	0.9737
1256	2409	1195	1165	0.9749
1257	2453	1130	1186	1.0496
1258	2455	1139	1175	1.0316
1259	2473	1127	1169	1.0373
1260	2446	1147	1176	1.0253
1261	2512	1119	1138	1.0170
1262	2488	1158	1123	0.9698
1263	2465	1157	1147	0.9914
1264	2422	1182	1165	0.9856
1265	2452	1157	1160	1.0026
1266	2383	1179	1207	1.0237
1267	2408	1227	1134	0.9242
1268	2431	1156	1182	1.0225
1269	2413	1201	1155	0.9617
1270	2426	1175	1168	0.9940
1271	2468	1156	1145	0.9905
1272	2483	1162	1124	0.9673
1273	2447	1135	1187	1.0458
1274	2391	1156	1222	1.0571
1275	2391	1187	1191	1.0034
1276	2445	1171	1153	0.9846
1277	2410	1178	1181	1.0025
1278	2466	1198	1105	0.9224
1279	2446	1140	1183	1.0377
1280	2397	1194	1178	0.9866
1281	2406	1239	1124	0.9072
1282	2368	1152	1249	1.0842
1283	2348	1229	1192	0.9699
1284	2463	1114	1192	1.0700
1285	2399	1224	1146	0.9363
1286	2446	1157	1166	1.0078
1287	2451	1169	1149	0.9829
1288	2421	1163	1185	1.0189
1289	2467	1199	1103	0.9199
1290	2399	1189	1181	0.9933
1291	2540	1141	1088	0.9535
1292	2455	1187	1127	0.9495
1293	2427	1178	1164	0.9881
1294	2430	1148	1191	1.0375
1295	2461	1106	1202	1.0868
1296	2445	1132	1192	1.0530
1297	2433	1151	1185	1.0295
1298	2385	1193	1191	0.9983
1299	2433	1152	1184	1.0278
1300	2452	1157	1160	1.0026
1301	2461	1171	1137	0.9710
1302	2448	1168	1153	0.9872
1303	2411	1196	1162	0.9716
1304	2416	1173	1180	1.0060
1305	2373	1179	1217	1.0322
1306	2425	1173	1171	0.9983
1307	2435	1184	1150	0.9713
1308	2434	1202	1133	0.9426
1309	2435	1181	1153	0.9763
1310	2454	1143	1172	1.0254
1311	2468	1179	1122	0.9517
1312	2412	1189	1168	0.9823
1313	2501	1167	1101	0.9434
1314	2461	1157	1151	0.9948
1315	2416	1194	1159	0.9707
1316	2417	1143	1209	1.0577
1317	2363	1216	1190	0.9786
1318	2423	1168	1178	1.0086
1319	2485	1131	1153	1.0195
1320	2463	1135	1171	1.0317
1321	2481	1135	1153	1.0159
1322	2441	1204	1124	0.9336
1323	2454	1179	1136	0.9635
1324	2457	1159	1153	0.9948
1325	2503	1139	1127	0.9895
1326	2425	1186	1158	0.9764
1327	2417	1145	1207	1.0541
1328	2487	1116	1166	1.0448
1329	2496	1123	1150	1.0240
1330	2399	1195	1175	0.9833
1331	2429	1193	1147	0.9614
1332	2456	1184	1129	0.9535
1333	2441	1178	1150	0.9762
1334	2458	1122	1189	1.0597
1335	2449	1160	1160	1.0000
1336	2468	1159	1142	0.9853
1337	2453	1149	1167	1.0157
1338	2410	1199	1160	0.9675
1339	2503	1121	1145	1.0214
1340	2478	1162	1129	0.9716
1341	2457	1136	1176	1.0352
1342	2402	1227	1140	0.9291
1343	2472	1141	1156	1.0131
1344	2444	1180	1145	0.9703
1345	2468	1112	1189	1.0692
1346	2434	1173	1162	0.9906
1347	2463	1127	1179	1.0461
1348	2431	1177	1161	0.9864
1349	2415	1177	1177	1.0000
1350	2439	1173	1157	0.9864
1351	2457	1139	1173	1.0299
1352	2487	1196	1086	0.9080
1353	2440	1158	1171	1.0112
1354	2471	1174	1124	0.9574
1355	2451	1138	1180	1.0369
1356	2399	1176	1194	1.0153
1357	2414	1144	1211	1.0586
1358	2426	1205	1138	0.9444
1359	2471	1122	1176	1.0481
1360	2467	1180	1122	0.9508
1361	2396	1176	1197	1.0179
1362	2435	1172	1162	0.9915
1363	2445	1179	1145	0.9712
1364	2422	1190	1157	0.9723
1365	2407	1164	1198	1.0292
1366	2404	1129	1236	1.0948
1367	2466	1149	1154	1.0044
1368	2500	1131	1138	1.0062
1369	2437	1182	1150	0.9729
1370	2478	1191	1100	0.9236
1371	2459	1132	1178	1.0406
1372	2469	1122	1178	1.0499
1373	2475	1172	1122	0.9573
1374	2485	1168	1116	0.9555
1375	2379	1231	1159	0.9415
1376	2313	1236	1220	0.9871
1377	2470	1152	1147	0.9957
1378	2488	1097	1184	1.0793
1379	2438	1191	1140	0.9572
1380	2487	1164	1118	0.9605
1381	2427	1140	1202	1.0544
1382	2389	1195	1185	0.9916
1383	2418	1154	1197	1.0373
1384	2463	1161	1145	0.9862
1385	2386	1165	1218	1.0455
1386	2417	1165	1187	1.0189
1387	2428	1167	1174	1.0060
1388	2398	1212	1159	0.9563
1389	2427	1148	1194	1.0401
1390	2443	1162	1164	1.0017
1391	2452	1150	1167	1.0148
1392	2419	1149	1201	1.0453
1393	2408	1156	1205	1.0424
1394	2420	1209	1140	0.9429
1395	2465	1105	1199	1.0851
1396	2437	1158	1174	1.0138
1397	2404	1184	1181	0.9975
1398	2468	1115	1186	1.0637
1399	2458	1165	1146	0.9837
1400	2456	1188	1125	0.9470
1401	2435	1170	1164	0.9949
1402	2446	1165	1158	0.9940
1403	2491	1150	1128	0.9809
1404	2461	1182	1126	0.9526
1405	2390	1153	1226	1.0633
1406	2426	1188	1155	0.9722
1407	2461	1187	1121	0.9444
1408	2367	1218	1184	0.9721
1409	2460	1167	1142	0.9786
1410	2451	1199	1119	0.9333
1411	2448	1145	1176	1.0271
1412	2427	1169	1173	1.0034
1413	2446	1141	1182	1.0359
1414	2451	1129	1189	1.0531
1415	2403	1170	1196	1.0222
1416	2512	1181	1076	0.9111
1417	2462	1172	1135	0.9684
1418	2434	1159	1176	1.0147
1419	2464	1124	1181	1.0507
1420	2437	1177	1155	0.9813
1421	2447	1194	1128	0.9447
1422	2449	1187	1133	0.9545
1423	2405	1173	1191	1.0153
1424	2527	1143	1099	0.9615
1425	2398	1168	1203	1.0300
1426	2420	1174	1175	1.0009
1427	2509	1123	1137	1.0125
1428	2455	1150	1164	1.0122
1429	2429	1219	1121	0.9196
1430	2403	1153	1213	1.0520
1431	2438	1148	1183	1.0305
1432	2428	1165	1176	1.0094
1433	2437	1157	1175	1.0156
1434	2467	1154	1148	0.9948
1435	2424	1169	1176	1.0060
1436	2446	1157	1166	1.0078
1437	2494	1104	1171	1.0607
1438	2460	1151	1158	1.0061
1439	2451	1152	1166	1.0122
1440	2436	1143	1190	1.0411
1441	2449	1195	1125	0.9414
1442	2415	1187	1167	0.9832
1443	2441	1167	1161	0.9949
1444	2466	1130	1173	1.0381
1445	2424	1157	1188	1.0268
1446	2458	1162	1149	0.9888
1447	2461	1171	1137	0.9710
1448	2372	1230	1167	0.9488
1449	2469	1163	1137	0.9776
1450	2404	1165	1200	1.0300
1451	2434	1107	1228	1.1093
1452	2489	1133	1147	1.0124
1453	2386	1182	1201	1.0161
1454	2489	1122	1158	1.0321
1455	2462	1153	1154	1.0009
1456	2396	1196	1177	0.9841
1457	2447	1174	1148	0.9779
1458	2457	1190	1122	0.9429
1459	2401	1197	1171	0.9783
1460	2466	1153	1150	0.9974
1461	2458	1208	1103	0.9131
1462	2435	1139	1195	1.0492
1463	2492	1142	1135	0.9939
1464	2470	1128	1171	1.0381
1465	2431	1164	1174	1.0086
1466	2426	1156	1187	1.0268
1467	2464	1118	1187	1.0617
1468	2476	1166	1127	0.9666
1469	2484	1096	1189	1.0849
1470	2386	1175	1208	1.0281
1471	2466	1166	1137	0.9751
1472	2463	1173	1133	0.9659
1473	2439	1185	1145	0.9662
1474	2442	1165	1162	0.9974
1475	2445	1151	1173	1.0191
1476	2468	1143	1158	1.0131
1477	2439	1159	1171	1.0104
1478	2491	1116	1162	1.0412
1479	2547	1134	1088	0.9594
1480	2398	1179	1192	1.0110
1481	2523	1137	1109	0.9754
1482	2434	1166	1169	1.0026
1483	2427	1213	1129	0.9308
1484	2448	1155	1166	1.0095
1485	2405	1164	1200	1.0309
1486	2472	1165	1132	0.9717
1487	2381	1218	1170	0.9606
1488	2453	1158	1158	1.0000
1489	2422	1185	1162	0.9806
1490	2417	1202	1150	0.9567
1491	2506	1159	1104	0.9525
1492	2454	1157	1158	1.0009
1493	2458	1176	1135	0.9651
1494	2399	1237	1133	0.9159
1495	2468	1116	1185	1.0618
1496	2431	1158	1180	1.0190
1497	2460	1148	1161	1.0113
1498	2461	1193	1115	0.9346
1499	2404	1199	1166	0.9725
1500	2426	1186	1157	0.9755
1501	2440	1197	1132	0.9457
1502	2480	1144	1145	1.0009
1503	2449	1129	1191	1.0549
1504	2421	1184	1164	0.9831
1505	2451	1163	1155	0.9931
1506	2452	1163	1154	0.9923
1507	2430	1168	1171	1.0026
1508	2428	1173	1168	0.9957
1509	2448	1158	1163	1.0043
1510	2393	1211	1165	0.9620
1511	2418	1206	1145	0.9494
1512	2444	1119	1206	1.0777
1513	2414	1145	1210	1.0568
1514	2425	1203	1141	0.9485
1515	2467	1163	1139	0.9794
1516	2464	1146	1159	1.0113
1517	2465	1209	1095	0.9057
1518	2477	1161	1131	0.9742
1519	2415	1165	1189	1.0206
1520	2499	1138	1132	0.9947
1521	2405	1133	1231	1.0865
1522	2429	1154	1186	1.0277
1523	2442	1197	1130	0.9440
1524	2439	1147	1183	1.0314
1525	2375	1150	1244	1.0817
1526	2477	1125	1167	1.0373
1527	2449	1129	1191	1.0549
1528	2482	1120	1167	1.0420
1529	2430	1170	1169	0.9991
1530	2497	1145	1127	0.9843
1531	2377	1197	1195	0.9983
1532	2465	1141	1163	1.0193
1533	2486	1145	1138	0.9939
1534	2362	1227	1180	0.9617
1535	2388	1201	1180	0.9825
1536	2487	1140	1142	1.0018
1537	2443	1166	1160	0.9949
1538	2416	1180	1173	0.9941
1539	2429	1158	1182	1.0207
1540	2436	1151	1182	1.0269
1541	2433	1193	1143	0.9581
1542	2415	1168	1186	1.0154
1543	2481	1083	1205	1.1127
1544	2493	1120	1156	1.0321
1545	2492	1152	1125	0.9766
1546	2470	1138	1161	1.0202
1547	2491	1140	1138	0.9982
1548	2397	1206	1166	0.9668
1549	2412	1231	1126	0.9147
1550	2496	1143	1130	0.9886
1551	2412	1209	1148	0.9495
1552	2532	1168	1069	0.9152
1553	2463	1175	1131	0.9626
1554	2432	1203	1134	0.9426
1555	2451	1115	1203	1.0789
1556	2440	1181	1148	0.9721
1557	2498	1111	1160	1.0441
1558	2478	1129	1162	1.0292
1559	2436	1162	1171	1.0077
1560	2471	1122	1176	1.0481
1561	2456	1076	1237	1.1496
1562	2441	1161	1167	1.0052
1563	2514	1099	1156	1.0519
1564	2439	1223	1107	0.9052
1565	2392	1152	1225	1.0634
1566	2375	1242	1152	0.9275
1567	2451	1132	1186	1.0477
1568	2490	1139	1140	1.0009
1569	2386	1191	1192	1.0008
1570	2398	1164	1207	1.0369
1571	2364	1188	1217	1.0244
1572	2415	1166	1188	1.0189
1573	2455	1157	1157	1.0000
1574	2502	1109	1158	1.0442
1575	2457	1139	1173	1.0299
1576	2414	1166	1189	1.0197
1577	2445	1142	1182	1.0350
1578	2382	1220	1167	0.9566
1579	2451	1159	1159	1.0000
1580	2432	1195	1142	0.9556
1581	2438	1128	1203	1.0665
1582	2415	1172	1182	1.0085
1583	2380	1177	1212	1.0297
1584	2415	1192	1162	0.9748
1585	2412	1198	1159	0.9674
1586	2540	1153	1076	0.9332
1587	2482	1158	1129	0.9750
1588	2444	1223	1102	0.9011
1589	2456	1193	1120	0.9388
1590	2460	1136	1173	1.0326
1591	2455	1160	1154	0.9948
1592	2417	1148	1204	1.0488
1593	2453	1166	1150	0.9863
1594	2467	1138	1164	1.0228
1595	2428	1192	1149	0.9639
1596	2406	1180	1183	1.0025
1597	2420	1173	1176	1.0026
1598	2383	1210	1176	0.9719
1599	2421	1133	1215	1.0724
1600	2473	1152	1144	0.9931
1601	2382	1183	1204	1.0178
1602	2492	1157	1120	0.9680
1603	2436	1141	1192	1.0447
1604	2467	1168	1134	0.9709
1605	2400	1193	1176	0.9858
1606	2449	1175	1145	0.9745
1607	2495	1152	1122	0.9740
1608	2441	1175	1153	0.9813
1609	2391	1154	1224	1.0607
1610	2421	1180	1168	0.9898
1611	2400	1179	1190	1.0093
1612	2414	1168	1187	1.0163
1613	2412	1194	1163	0.9740
1614	2478	1146	1145	0.9991
1615	2439	1159	1171	1.0104
1616	2455	1159	1155	0.9965
1617	2481	1151	1137	0.9878
1618	2412	1199	1158	0.9658
1619	2412	1126	1231	1.0933
1620	2482	1154	1133	0.9818
1621	2405	1197	1167	0.9749
1622	2453	1146	1170	1.0209
1623	2455	1130	1184	1.0478
1624	2383	1197	1189	0.9933
1625	2434	1243	1092	0.8785
1626	2428	1156	1185	1.0251
1627	2421	1184	1164	0.9831
1628	2478	1171	1120	0.9564
1629	2455	1175	1139	0.9694
1630	2413	1215	1141	0.9391
1631	2429	1176	1164	0.9898
1632	2416	1169	1184	1.0128
1633	2435	1134	1200	1.0582
1634	2439	1199	1131	0.9433
1635	2409	1180	1180	1.0000
1636	2460	1163	1146	0.9854
1637	2405	1195	1169	0.9782
1638	2460	1182	1127	0.9535
1639	2470	1119	1180	1.0545
1640	2433	1162	1174	1.0103
1641	2495	1147	1127	0.9826
1642	2439	1182	1148	0.9712
1643	2464	1146	1159	1.0113
1644	2510	1121	1138	1.0152
1645	2469	1164	1136	0.9759
1646	2432	1177	1160	0.9856
1647	2431	1160	1178	1.0155
1648	2446	1192	1131	0.9488
1649	2489	1148	1132	0.9861
1650	2368	1220	1181	0.9680
1651	2381	1174	1214	1.0341
1652	2446	1200	1123	0.9358
1653	2438	1146	1185	1.0340
1654	2460	1133	1176	1.0380
1655	2478	1135	1156	1.0185
1656	2428	1195	1146	0.9590
1657	2483	1163	1123	0.9656
1658	2431	1154	1184	1.0260
1659	2419	1170	1180	1.0085
1660	2458	1135	1176	1.0361
1661	2473	1136	1160	1.0211
1662	2419	1178	1172	0.9949
1663	2394	1182	1193	1.0093
1664	2445	1168	1156	0.9897
1665	2473	1151	1145	0.9948
1666	2401	1217	1151	0.9458
1667	2468	1122	1179	1.0508
1668	2479	1129	1161	1.0283
1669	2458	1146	1165	1.0166
1670	2448	1172	1149	0.9804
1671	2439	1120	1210	1.0804
1672	2375	1183	1211	1.0237
1673	2450	1174	1145	0.9753
1674	2391	1194	1184	0.9916
1675	2391	1186	1192	1.0051
1676	2449	1199	1121	0.9349
1677	2383	1198	1188	0.9917
1678	2409	1209	1151	0.9520
1679	2459	1157	1153	0.9965
1680	2438	1139	1192	1.0465
1681	2440	1123	1206	1.0739
1682	2441	1116	1212	1.0860
1683	2421	1183	1165	0.9848
1684	2376	1190	1203	1.0109
1685	2449	1110	1210	1.0901
1686	2456	1160	1153	0.9940
1687	2438	1155	1176	1.0182
1688	2463	1138	1168	1.0264
1689	2447	1141	1181	1.0351
1690	2399	1186	1184	0.9983
1691	2409	1143	1217	1.0647
1692	2440	1218	1111	0.9122
1693	2430	1152	1187	1.0304
1694	2410	1194	1165	0.9757
1695	2369	1158	1242	1.0725
1696	2506	1136	1127	0.9921
1697	2449	1141	1179	1.0333
1698	2431	1174	1164	0.9915
1699	2432	1178	1159	0.9839
1700	2487	1167	1115	0.9554
1701	2445	1172	1152	0.9829
1702	2410	1176	1183	1.0060
1703	2376	1183	1210	1.0228
1704	2445	1197	1127	0.9415
1705	2436	1167	1166	0.9991
1706	2459	1155	1155	1.0000
1707	2462	1127	1180	1.0470
1708	2371	1219	1179	0.9672
1709	2447	1176	1146	0.9745
1710	2450	1179	1140	0.9669
1711	2409	1161	1199	1.0327
1712	2427	1133	1209	1.0671
1713	2451	1171	1147	0.9795
1714	2442	1141	1186	1.0394
1715	2323	1237	1209	0.9774
1716	2494	1169	1106	0.9461
1717	2442	1155	1172	1.0147
1718	2425	1176	1168	0.9932
1719	2444	1153	1172	1.0165
1720	2484	1142	1143	1.0009
1721	2375	1188	1206	1.0152
1722	2485	1107	1177	1.0632
1723	2422	1190	1157	0.9723
1724	2455	1170	1144	0.9778
1725	2411	1136	1222	1.0757
1726	2439	1163	1167	1.0034
1727	2462	1139	1168	1.0255
1728	2452	1148	1169	1.0183
1729	2421	1131	1217	1.0760
1730	2412	1173	1184	1.0094
1731	2463	1127	1179	1.0461
1732	2496	1149	1124	0.9782
1733	2402	1190	1177	0.9891
1734	2432	1208	1129	0.9346
1735	2394	1213	1162	0.9580
1736	2385	1218	1166	0.9573
1737	2427	1200	1142	0.9517
1738	2426	1145	1198	1.0463
1739	2441	1165	1163	0.9983
1740	2416	1185	1168	0.9857
1741	2430	1158	1181	1.0199
1742	2425	1177	1167	0.9915
1743	2471	1142	1156	1.0123
1744	2436	1168	1165	0.9974
1745	2486	1191	1092	0.9169
1746	2440	1164	1165	1.0009
1747	2487	1116	1166	1.0448
1748	2456	1123	1190	1.0597
1749	2447	1132	1190	1.0512
1750	2444	1197	1128	0.9424
1751	2410	1162	1197	1.0301
1752	2417	1180	1172	0.9932
1753	2438	1140	1191	1.0447
1754	2417	1154	1198	1.0381
1755	2443	1135	1191	1.0493
1756	2481	1162	1126	0.9690
1757	2395	1204	1170	0.9718
1758	2499	1122	1148	1.0232
1759	2466	1156	1147	0.9922
1760	2396	1174	1199	1.0213
1761	2455	1141	1173	1.0280
1762	2527	1102	1140	1.0345
1763	2435	1162	1172	1.0086
1764	2421	1145	1203	1.0507
1765	2494	1116	1159	1.0385
1766	2470	1155	1144	0.9905
1767	2474	1170	1125	0.9615
1768	2507	1107	1155	1.0434
1769	2438	1175	1156	0.9838
1770	2429	1186	1154	0.9730
1771	2479	1183	1107	0.9358
1772	2435	1162	1172	1.0086
1773	2434	1184	1151	0.9721
1774	2450	1161	1158	0.9974
1775	2406	1150	1213	1.0548
1776	2455	1149	1165	1.0139
1777	2419	1160	1190	1.0259
1778	2491	1120	1158	1.0339
1779	2390	1188	1191	1.0025
1780	2411	1137	1221	1.0739
1781	2412	1203	1154	0.9593
1782	2504	1104	1161	1.0516
1783	2444	1208	1117	0.9247
1784	2468	1164	1137	0.9768
1785	2446	1147	1176	1.0253
1786	2422	1159	1188	1.0250
1787	2475	1164	1130	0.9708
1788	2501	1121	1147	1.0232
1789	2392	1197	1180	0.9858
1790	2469	1154	1146	0.9931
1791	2468	1128	1173	1.0399
1792	2396	1183	1190	1.0059
1793	2428	1162	1179	1.0146
1794	2441	1177	1151	0.9779
1795	2442	1181	1146	0.9704
1796	2457	1122	1190	1.0606
1797	2447	1189	1133	0.9529
1798	2379	1158	1232	1.0639
1799	2438	1175	1156	0.9838
1800	2439	1144	1186	1.0367
1801	2419	1140	1210	1.0614
1802	2448	1163	1158	0.9957
1803	2427	1155	1187	1.0277
1804	2455	1138	1176	1.0334
1805	2443	1197	1129	0.9432
1806	2434	1161	1174	1.0112
1807	2381	1197	1191	0.9950
1808	2460	1181	1128	0.9551
1809	2410	1181	1178	0.9975
1810	2437	1128	1204	1.0674
1811	2395	1176	1198	1.0187
1812	2453	1148	1168	1.0174
1813	2544	1102	1123	1.0191
1814	2426	1187	1156	0.9739
1815	2434	1183	1152	0.9738
1816	2442	1135	1192	1.0502
1817	2429	1177	1163	0.9881
1818	2453	1158	1158	1.0000
1819	2480	1182	1107	0.9365
1820	2386	1191	1192	1.0008
1821	2438	1126	1205	1.0702
1822	2434	1152	1183	1.0269
1823	2424	1185	1160	0.9789
1824	2517	1139	1113	0.9772
1825	2463	1111	1195	1.0756
1826	2439	1185	1145	0.9662
1827	2451	1136	1182	1.0405
1828	2455	1159	1155	0.9965
1829	2489	1163	1117	0.9604
1830	2356	1206	1207	1.0008
1831	2413	1193	1163	0.9749
1832	2419	1138	1212	1.0650
1833	2401	1154	1214	1.0520
1834	2366	1208	1195	0.9892
1835	2416	1177	1176	0.9992
1836	2467	1133	1169	1.0318
1837	2457	1176	1136	0.9660
1838	2499	1158	1112	0.9603
1839	2499	1162	1108	0.9535
1840	2462	1165	1142	0.9803
1841	2399	1192	1178	0.9883
1842	2400	1176	1193	1.0145
1843	2423	1146	1200	1.0471
1844	2360	1211	1198	0.9893
1845	2479	1113	1177	1.0575
1846	2419	1198	1152	0.9616
1847	2450	1148	1171	1.0200
1848	2445	1155	1169	1.0121
1849	2467	1153	1149	0.9965
1850	2517	1120	1132	1.0107
1851	2390	1194	1185	0.9925
1852	2438	1179	1152	0.9771
1853	2398	1236	1135	0.9183
1854	2463	1114	1192	1.0700
1855	2434	1190	1145	0.9622
1856	2449	1167	1153	0.9880
1857	2462	1208	1099	0.9098
1858	2502	1100	1167	1.0609
1859	2451	1141	1177	1.0316
1860	2492	1121	1156	1.0312
1861	2499	1128	1142	1.0124
1862	2346	1225	1198	0.9780
1863	2476	1189	1104	0.9285
1864	2417	1161	1191	1.0258
1865	2413	1195	1161	0.9715
1866	2411	1185	1173	0.9899
1867	2408	1171	1190	1.0162
1868	2427	1153	1189	1.0312
1869	2454	1169	1146	0.9803
1870	2426	1169	1174	1.0043
1871	2392	1188	1189	1.0008
1872	2440	1146	1183	1.0323
1873	2393	1192	1184	0.9933
1874	2456	1158	1155	0.9974
1875	2430	1218	1121	0.9204
1876	2446	1145	1178	1.0288
1877	2428	1157	1184	1.0233
1878	2411	1234	1124	0.9109
1879	2451	1148	1170	1.0192
1880	2444	1177	1148	0.9754
1881	2483	1183	1103	0.9324
1882	2475	1135	1159	1.0211
1883	2487	1178	1104	0.9372
1884	2435	1149	1185	1.0313
1885	2476	1132	1161	1.0256
1886	2408	1157	1204	1.0406
1887	2409	1205	1155	0.9585
1888	2458	1138	1173	1.0308
1889	2399	1183	1187	1.0034
1890	2454	1138	1177	1.0343
1891	2424	1123	1222	1.0882
1892	2540	1136	1093	0.9621
1893	2355	1204	1210	1.0050
1894	2424	1123	1222	1.0882
1895	2452	1169	1148	0.9820
1896	2460	1150	1159	1.0078
1897	2457	1227	1085	0.8843
1898	2434	1123	1212	1.0793
1899	2482	1118	1169	1.0456
1900	2412	1190	1167	0.9807
1901	2427	1169	1173	1.0034
1902	2399	1222	1148	0.9394
1903	2490	1130	1149	1.0168
1904	2429	1181	1159	0.9814
1905	2431	1216	1122	0.9227
1906	2397	1154	1218	1.0555
1907	2456	1136	1177	1.0361
1908	2474	1138	1157	1.0167
1909	2461	1096	1212	1.1058
1910	2483	1133	1153	1.0177
1911	2462	1181	1126	0.9534
1912	2406	1173	1190	1.0145
1913	2447	1126	1196	1.0622
1914	2457	1173	1139	0.9710
1915	2436	1170	1163	0.9940
1916	2469	1138	1162	1.0211
1917	2444	1188	1137	0.9571
1918	2494	1151	1124	0.9765
1919	2470	1179	1120	0.9500
1920	2397	1177	1195	1.0153
1921	2487	1132	1150	1.0159
1922	2418	1192	1159	0.9723
1923	2377	1180	1212	1.0271
1924	2390	1186	1193	1.0059
1925	2424	1157	1188	1.0268
1926	2486	1176	1107	0.9413
1927	2451	1179	1139	0.9661
1928	2510	1142	1117	0.9781
1929	2435	1148	1186	1.0331
1930	2449	1124	1196	1.0641
1931	2424	1181	1164	0.9856
1932	2455	1114	1200	1.0772
1933	2389	1178	1202	1.0204
1934	2422	1166	1181	1.0129
1935	2474	1117	1178	1.0546
1936	2379	1190	1200	1.0084
1937	2455	1161	1153	0.9931
1938	2418	1150	1201	1.0443
1939	2471	1136	1162	1.0229
1940	2474	1179	1116	0.9466
1941	2421	1147	1201	1.0471
1942	2424	1167	1178	1.0094
1943	2472	1168	1129	0.9666
1944	2443	1175	1151	0.9796
1945	2346	1246	1177	0.9446
1946	2435	1187	1147	0.9663
1947	2440	1194	1135	0.9506
1948	2432	1141	1196	1.0482
1949	2408	1219	1142	0.9368
1950	2506	1144	1119	0.9781
1951	2447	1140	1182	1.0368
1952	2462	1172	1135	0.9684
1953	2475	1123	1171	1.0427
1954	2418	1199	1152	0.9608
1955	2439	1134	1196	1.0547
1956	2400	1196	1173	0.9808
1957	2450	1127	1192	1.0577
1958	2446	1160	1163	1.0026
1959	2355	1198	1216	1.0150
1960	2423	1217	1129	0.9277
1961	2360	1216	1193	0.9811
1962	2485	1160	1124	0.9690
1963	2427	1204	1138	0.9452
1964	2422	1132	1215	1.0733
1965	2495	1166	1108	0.9503
1966	2440	1184	1145	0.9671
1967	2507	1107	1155	1.0434
1968	2456	1149	1164	1.0131
1969	2429	1153	1187	1.0295
1970	2419	1214	1136	0.9357
1971	2457	1154	1158	1.0035
1972	2420	1163	1186	1.0198
1973	2429	1199	1141	0.9516
1974	2378	1203	1188	0.9875
1975	2453	1170	1146	0.9795
1976	2480	1109	1180	1.0640
1977	2408	1210	1151	0.9512
1978	2392	1171	1206	1.0299
1979	2455	1154	1160	1.0052
1980	2428	1181	1160	0.9822
1981	2420	1178	1171	0.9941
1982	2497	1124	1148	1.0214
1983	2384	1212	1173	0.9678
1984	2442	1197	1130	0.9440
1985	2444	1158	1167	1.0078
1986	2463	1148	1158	1.0087
1987	2432	1161	1176	1.0129
1988	2420	1171	1178	1.0060
1989	2458	1141	1170	1.0254
1990	2459	1164	1146	0.9845
1991	2385	1155	1229	1.0641
1992	2445	1173	1151	0.9812
1993	2417	1141	1211	1.0613
1994	2423	1213	1133	0.9340
1995	2432	1144	1193	1.0428
1996	2479	1203	1087	0.9036
1997	2424	1146	1199	1.0462
1998	2435	1196	1138	0.9515
1999	2442	1156	1171	1.0130
[truncated: 8,001 more rows]
