# Supplementary material for: Genomic evidence for homoploid hybrid speciation between ancestors of two different genera
Source: Nat Commun. 2022 Apr 13;13:1987. doi: 10.1038/s41467-022-29643-4 (PMC9008057; doi:10.1038/s41467-022-29643-4)
Supplement: Supplementary file 12 — Source Data [file 41467_2022_29643_MOESM12_ESM.zip › Source Data/Fig.5.PIV_information.txt]

Chr	StartPos	Group	Type
Cvi1	106932	CO	PIV
Cvi1	303701	CD	PIV
Cvi1	450753	CD	PIV
Cvi1	667659	CD	PIV
Cvi1	768533	CO	PIV
Cvi1	1111626	CD	PIV
Cvi1	1312945	CD	PIV
Cvi1	1389747	CD	PIV
Cvi1	1407167	CO	PIV
Cvi1	1489811	CD	PIV
Cvi1	2033327	CD	PIV
Cvi1	2358100	CD	PIV
Cvi1	2361906	CD	PIV
Cvi1	2583269	CD	PIV
Cvi1	2587178	CD	PIV
Cvi1	2751243	CD	PIV
Cvi1	2751246	CD	PIV
Cvi1	2799714	CD	PIV
Cvi1	3282852	CD	PIV
Cvi1	3351834	CO	PIV
Cvi1	3508237	CD	PIV
Cvi1	3512581	CD	PIV
Cvi1	3512671	CD	PIV
Cvi1	3535120	OD	PIV
Cvi1	3560278	CD	PIV
Cvi1	3718139	CD	PIV
Cvi1	3731049	CD	PIV
Cvi1	4566145	CD	PIV
Cvi1	4665127	CD	PIV
Cvi1	5581814	CD	PIV
Cvi1	6043618	CO	PIV
Cvi1	6501573	CD	PIV
Cvi1	7029690	CD	PIV
Cvi1	7051524	CD	PIV
Cvi1	8499374	CD	PIV
Cvi1	9013721	OD	PIV
Cvi1	9662244	CD	PIV
Cvi1	9692921	CD	PIV
Cvi1	10365088	CD	PIV
Cvi1	10573079	OD	PIV
Cvi1	11082564	CD	PIV
Cvi1	11117964	CD	PIV
Cvi1	11340884	CD	PIV
Cvi1	11375480	OD	PIV
Cvi1	11930763	OD	PIV
Cvi1	12440331	CD	PIV
Cvi1	12905105	CD	PIV
Cvi1	13577610	CD	PIV
Cvi1	15198234	CD	PIV
Cvi1	15585357	CD	PIV
Cvi1	16049340	OD	PIV
Cvi1	16114235	CD	PIV
Cvi1	16565012	CD	PIV
Cvi1	16873449	CD	PIV
Cvi1	17030896	CD	PIV
Cvi1	17094005	CD	PIV
Cvi1	17196836	OD	PIV
Cvi1	18562145	CD	PIV
Cvi1	18643128	CD	PIV
Cvi1	18855062	CD	PIV
Cvi1	19091354	OD	PIV
Cvi1	19259142	CD	PIV
Cvi1	20122180	CD	PIV
Cvi1	20561738	OD	PIV
Cvi1	20995846	CD	PIV
Cvi1	21264920	CD	PIV
Cvi1	21276318	CD	PIV
Cvi1	21303833	CO	PIV
Cvi1	21547465	CO	PIV
Cvi1	22814268	CD	PIV
Cvi1	24397454	CD	PIV
Cvi1	24795541	CD	PIV
Cvi1	26155838	CD	PIV
Cvi1	26281449	CD	PIV
Cvi1	26477860	CD	PIV
Cvi1	26482802	CO	PIV
Cvi1	26527471	CD	PIV
Cvi1	27123972	CD	PIV
Cvi1	27935663	CD	PIV
Cvi1	29690335	OD	PIV
Cvi1	29691900	CD	PIV
Cvi1	29909976	OD	PIV
Cvi1	29915399	OD	PIV
Cvi1	29992296	OD	PIV
Cvi1	30139555	CD	PIV
Cvi1	30240062	OD	PIV
Cvi1	30240100	OD	PIV
Cvi1	31783771	CD	PIV
Cvi1	32893939	CD	PIV
Cvi1	33023312	CD	PIV
Cvi1	33180153	CD	PIV
Cvi1	33192320	CD	PIV
Cvi1	33609051	CD	PIV
Cvi1	33629915	CD	PIV
Cvi1	34250944	CD	PIV
Cvi1	35857100	CD	PIV
Cvi1	36391590	CD	PIV
Cvi1	36672303	CD	PIV
Cvi1	37752406	CD	PIV
Cvi1	39099807	CD	PIV
Cvi1	39118603	OD	PIV
Cvi1	39407088	CD	PIV
Cvi1	39531689	CD	PIV
Cvi1	39552430	CD	PIV
Cvi1	40000884	CO	PIV
Cvi1	40010556	CO	PIV
Cvi1	40472279	CD	PIV
Cvi1	40832334	OD	PIV
Cvi1	40988195	CD	PIV
Cvi1	41011809	CD	PIV
Cvi1	41576529	CD	PIV
Cvi1	42064784	CO	PIV
Cvi1	42251393	OD	PIV
Cvi1	43513884	CD	PIV
Cvi1	43638560	OD	PIV
Cvi1	44187028	CD	PIV
Cvi1	44289508	CD	PIV
Cvi1	44448514	CD	PIV
Cvi1	45267661	CD	PIV
Cvi1	45890404	OD	PIV
Cvi1	46951870	CD	PIV
Cvi1	47536351	CD	PIV
Cvi1	47562578	CD	PIV
Cvi1	47765545	OD	PIV
Cvi1	48110272	CD	PIV
Cvi1	48196396	CO	PIV
Cvi1	49140253	CD	PIV
Cvi1	49167461	CD	PIV
Cvi1	49272082	CD	PIV
Cvi1	49299452	CD	PIV
Cvi1	49958380	CD	PIV
Cvi1	50017146	CD	PIV
Cvi1	51005486	CD	PIV
Cvi1	51130640	CD	PIV
Cvi1	53877716	CD	PIV
Cvi1	55121521	CD	PIV
Cvi1	55291222	CD	PIV
Cvi1	55539675	CD	PIV
Cvi1	55974784	CD	PIV
Cvi1	56099030	CD	PIV
Cvi1	56100542	CD	PIV
Cvi1	57787067	OD	PIV
Cvi1	57849029	CO	PIV
Cvi1	57852535	CD	PIV
Cvi1	58620111	CD	PIV
Cvi1	59110557	CD	PIV
Cvi1	59155542	OD	PIV
Cvi1	59224417	CD	PIV
Cvi1	59769331	CO	PIV
Cvi1	59830451	CD	PIV
Cvi1	59874626	CD	PIV
Cvi1	60999229	CD	PIV
Cvi1	61112107	CD	PIV
Cvi1	61646445	CD	PIV
Cvi1	61738874	CD	PIV
Cvi1	62475695	CO	PIV
Cvi1	62636236	OD	PIV
Cvi1	63539626	CD	PIV
Cvi1	63963200	CD	PIV
Cvi1	64027668	CD	PIV
Cvi1	64039412	CD	PIV
Cvi1	64933698	CD	PIV
Cvi1	65873804	OD	PIV
Cvi1	65904287	CD	PIV
Cvi1	66241234	CD	PIV
Cvi1	66334858	CD	PIV
Cvi1	66422621	CD	PIV
Cvi1	66939050	CD	PIV
Cvi1	67140875	CD	PIV
Cvi1	67202812	CD	PIV
Cvi1	67205799	CD	PIV
Cvi1	67777940	CD	PIV
Cvi1	67796427	CD	PIV
Cvi1	67855595	OD	PIV
Cvi1	67863911	CD	PIV
Cvi1	68041868	CD	PIV
Cvi1	68061341	CD	PIV
Cvi2	750100	CO	PIV
Cvi2	827641	CD	PIV
Cvi2	1352312	CD	PIV
Cvi2	1435919	CD	PIV
Cvi2	3087445	CD	PIV
Cvi2	3147073	CD	PIV
Cvi2	4513740	CD	PIV
Cvi2	4868523	CO	PIV
Cvi2	5131060	CD	PIV
Cvi2	5282899	CD	PIV
Cvi2	5317978	CD	PIV
Cvi2	5811583	CD	PIV
Cvi2	6341229	CD	PIV
Cvi2	7034515	CD	PIV
Cvi2	7477945	CD	PIV
Cvi2	9072875	OD	PIV
Cvi2	9120975	OD	PIV
Cvi2	10531223	CD	PIV
Cvi2	10920006	CD	PIV
Cvi2	14192672	CD	PIV
Cvi2	15800292	CD	PIV
Cvi2	20961576	CD	PIV
Cvi2	20980739	CO	PIV
Cvi2	21270232	OD	PIV
Cvi2	23304853	OD	PIV
Cvi2	23529087	CD	PIV
Cvi2	24478908	OD	PIV
Cvi2	26157186	OD	PIV
Cvi2	26313465	CD	PIV
Cvi2	26392196	OD	PIV
Cvi2	26474880	OD	PIV
Cvi2	26516442	CD	PIV
Cvi2	29333796	OD	PIV
Cvi2	32439578	CD	PIV
Cvi2	34914840	CD	PIV
Cvi2	37826361	CD	PIV
Cvi2	37829207	CD	PIV
Cvi2	40254829	CD	PIV
Cvi2	42011855	CD	PIV
Cvi2	42133779	CD	PIV
Cvi2	43512331	CD	PIV
Cvi2	44052012	CD	PIV
Cvi2	46245566	CO	PIV
Cvi2	46250514	CO	PIV
Cvi2	46775278	OD	PIV
Cvi2	48130480	CD	PIV
Cvi2	48160516	CD	PIV
Cvi2	48518453	CD	PIV
Cvi2	50305783	CD	PIV
Cvi2	50426144	OD	PIV
Cvi2	50592934	CD	PIV
Cvi2	50968391	OD	PIV
Cvi2	53374717	OD	PIV
Cvi2	54235446	CD	PIV
Cvi2	54536075	CD	PIV
Cvi3	93096	CD	PIV
Cvi3	215638	CD	PIV
Cvi3	1539998	CO	PIV
Cvi3	3615975	CD	PIV
Cvi3	3717676	CD	PIV
Cvi3	6704208	CD	PIV
Cvi3	6836990	CD	PIV
Cvi3	7095945	CD	PIV
Cvi3	7478957	CD	PIV
Cvi3	7538608	CD	PIV
Cvi3	7697983	CD	PIV
Cvi3	7822810	CD	PIV
Cvi3	8608112	CD	PIV
Cvi3	8612313	CD	PIV
Cvi3	10719761	OD	PIV
Cvi3	11245249	CD	PIV
Cvi3	11641653	CD	PIV
Cvi3	11668908	CD	PIV
Cvi3	12656892	CD	PIV
Cvi3	13662398	CD	PIV
Cvi3	13777710	CD	PIV
Cvi3	14193020	CD	PIV
Cvi3	14327485	CD	PIV
Cvi3	16377499	CD	PIV
Cvi3	16469784	CD	PIV
Cvi3	16832047	OD	PIV
Cvi3	19247691	CD	PIV
Cvi3	20570240	CD	PIV
Cvi3	21782166	OD	PIV
Cvi3	24623410	CD	PIV
Cvi3	26145445	CD	PIV
Cvi3	27650018	CD	PIV
Cvi3	29863722	CD	PIV
Cvi3	29867622	CO	PIV
Cvi3	30836817	CO	PIV
Cvi3	30864419	OD	PIV
Cvi3	30867289	CD	PIV
Cvi3	31196452	OD	PIV
Cvi3	31593998	CO	PIV
Cvi3	32106129	CD	PIV
Cvi3	33131057	CD	PIV
Cvi3	33376887	CD	PIV
Cvi3	34542598	CD	PIV
Cvi3	34782886	CD	PIV
Cvi3	35664589	CD	PIV
Cvi3	36969978	CD	PIV
Cvi3	37045123	CD	PIV
Cvi3	37161748	CD	PIV
Cvi3	37242507	OD	PIV
Cvi3	37420214	CD	PIV
Cvi3	38278920	CD	PIV
Cvi3	39800237	CD	PIV
Cvi3	39813161	CD	PIV
Cvi3	39866159	CD	PIV
Cvi3	40177263	CD	PIV
Cvi3	40861874	OD	PIV
Cvi3	42153075	CD	PIV
Cvi3	42530916	CD	PIV
Cvi3	43110996	CD	PIV
Cvi3	43293969	CD	PIV
Cvi3	43461758	CD	PIV
Cvi3	43703478	CD	PIV
Cvi3	43781622	CD	PIV
Cvi3	43865344	CD	PIV
Cvi3	44628558	CD	PIV
Cvi3	44647548	CD	PIV
Cvi3	44993026	CD	PIV
Cvi3	45314144	CD	PIV
Cvi3	45543312	CD	PIV
Cvi3	46080943	CD	PIV
Cvi3	46317140	CD	PIV
Cvi3	46644646	CD	PIV
Cvi4	115898	OD	PIV
Cvi4	177191	CD	PIV
Cvi4	190961	CD	PIV
Cvi4	196876	CD	PIV
Cvi4	275742	CD	PIV
Cvi4	520851	OD	PIV
Cvi4	960991	OD	PIV
Cvi4	1151587	CD	PIV
Cvi4	2963640	CD	PIV
Cvi4	3689977	CD	PIV
Cvi4	5504620	CD	PIV
Cvi4	6575545	CD	PIV
Cvi4	6585148	CD	PIV
Cvi4	6635189	OD	PIV
Cvi4	7087953	CD	PIV
Cvi4	7150375	CD	PIV
Cvi4	7359143	CD	PIV
Cvi4	7389177	OD	PIV
Cvi4	9737820	CD	PIV
Cvi4	11087031	CD	PIV
Cvi4	11383456	CD	PIV
Cvi4	12465383	CD	PIV
Cvi4	12563597	CD	PIV
Cvi4	13754796	CD	PIV
Cvi4	13765625	CD	PIV
Cvi4	13880531	CD	PIV
Cvi4	13883733	CD	PIV
Cvi4	13883734	CD	PIV
Cvi4	14306232	CD	PIV
Cvi4	16168158	CD	PIV
Cvi4	16214146	CD	PIV
Cvi4	18104829	CO	PIV
Cvi4	19544705	CD	PIV
Cvi4	19989918	CD	PIV
Cvi4	21775524	CD	PIV
Cvi4	23519338	CD	PIV
Cvi4	25097653	OD	PIV
Cvi4	25200846	CD	PIV
Cvi4	25318774	CD	PIV
Cvi4	26444506	CD	PIV
Cvi4	27778080	CD	PIV
Cvi4	29034887	CD	PIV
Cvi4	29355538	CD	PIV
Cvi4	29421318	CD	PIV
Cvi4	30061984	OD	PIV
Cvi4	30530443	CD	PIV
Cvi4	30719654	CD	PIV
Cvi4	30947711	CD	PIV
Cvi4	31012426	CD	PIV
Cvi4	33191042	OD	PIV
Cvi4	33449162	CD	PIV
Cvi4	33572394	CO	PIV
Cvi4	33748038	CO	PIV
Cvi4	33866564	CD	PIV
Cvi4	34590598	CD	PIV
Cvi4	34986629	CD	PIV
Cvi4	36296600	CD	PIV
Cvi4	37312891	CD	PIV
Cvi4	37559085	CD	PIV
Cvi4	37624852	CD	PIV
Cvi4	37637377	CO	PIV
Cvi4	37827082	CD	PIV
Cvi4	38051208	CD	PIV
Cvi4	38459130	CD	PIV
Cvi4	38525133	CD	PIV
Cvi4	38565529	CD	PIV
Cvi4	39289009	CD	PIV
Cvi4	40436179	OD	PIV
Cvi4	40680345	CD	PIV
Cvi4	40825584	CD	PIV
Cvi4	40996625	CD	PIV
Cvi4	41225094	CD	PIV
Cvi4	41287948	CD	PIV
Cvi5	814813	CD	PIV
Cvi5	1049356	CD	PIV
Cvi5	1086994	CD	PIV
Cvi5	1151261	CD	PIV
Cvi5	1495034	CD	PIV
Cvi5	1526123	CD	PIV
Cvi5	1944543	CD	PIV
Cvi5	3142764	CD	PIV
Cvi5	4180630	CD	PIV
Cvi5	4246619	CD	PIV
Cvi5	4375145	CD	PIV
Cvi5	4421016	CD	PIV
Cvi5	5097270	CD	PIV
Cvi5	5333276	CD	PIV
Cvi5	5677707	CD	PIV
Cvi5	5753415	OD	PIV
Cvi5	6051869	CD	PIV
Cvi5	6526228	CD	PIV
Cvi5	6555746	CD	PIV
Cvi5	7562563	CD	PIV
Cvi5	7589488	CD	PIV
Cvi5	8195849	CD	PIV
Cvi5	9938087	CD	PIV
Cvi5	10003683	CD	PIV
Cvi5	10498892	CD	PIV
Cvi5	10662317	CO	PIV
Cvi5	11688767	CD	PIV
Cvi5	12169596	CD	PIV
Cvi5	13306181	CD	PIV
Cvi5	13364680	CD	PIV
Cvi5	14263007	CD	PIV
Cvi5	14594865	CD	PIV
Cvi5	16626055	CD	PIV
Cvi5	18166079	CD	PIV
Cvi5	18432376	CD	PIV
Cvi5	19435809	CO	PIV
Cvi5	19868300	CD	PIV
Cvi5	20587797	CD	PIV
Cvi5	20619327	CO	PIV
Cvi5	20648439	CD	PIV
Cvi5	20988785	CD	PIV
Cvi5	21171164	CD	PIV
Cvi5	22015424	CO	PIV
Cvi5	22231126	CD	PIV
Cvi5	22231128	CD	PIV
Cvi5	22408252	CD	PIV
Cvi5	22420200	OD	PIV
Cvi5	22790481	CD	PIV
Cvi5	23624096	CD	PIV
Cvi5	26536344	CD	PIV
Cvi5	26688207	CD	PIV
Cvi5	27190279	CD	PIV
Cvi5	27411976	CO	PIV
Cvi5	28144520	CO	PIV
Cvi5	28246166	CD	PIV
Cvi5	28393686	CD	PIV
Cvi5	28866123	CD	PIV
Cvi5	29580361	OD	PIV
Cvi5	30565274	CD	PIV
Cvi5	30980275	CD	PIV
Cvi5	31779012	CD	PIV
Cvi5	31846062	CD	PIV
Cvi5	32181406	CO	PIV
Cvi5	32443100	CD	PIV
Cvi5	32528682	CD	PIV
Cvi5	32530392	CD	PIV
Cvi5	32884690	CD	PIV
Cvi5	33296320	CD	PIV
Cvi5	33718859	CD	PIV
Cvi5	33723499	CD	PIV
Cvi5	34503879	CD	PIV
Cvi5	34686673	CD	PIV
Cvi5	36450711	CD	PIV
Cvi5	36554998	CD	PIV
Cvi5	36858190	CD	PIV
Cvi5	36965099	OD	PIV
Cvi5	37241848	CD	PIV
Cvi5	37263356	CD	PIV
Cvi5	37298312	CD	PIV
Cvi5	37645157	CD	PIV
Cvi5	38267409	CD	PIV
Cvi5	38322971	CD	PIV
Cvi5	38932153	CD	PIV
Cvi5	39294001	CD	PIV
Cvi5	39464624	CD	PIV
Cvi5	41402642	CD	PIV
Cvi5	41624701	CD	PIV
Cvi6	738856	CD	PIV
Cvi6	858728	CD	PIV
Cvi6	1605785	CD	PIV
Cvi6	2893582	CD	PIV
Cvi6	2919049	CO	PIV
Cvi6	4352203	CD	PIV
Cvi6	5559262	CD	PIV
Cvi6	5568175	CD	PIV
Cvi6	5597835	CD	PIV
Cvi6	5703513	CD	PIV
Cvi6	5880336	CD	PIV
Cvi6	6257446	CD	PIV
Cvi6	6506842	CD	PIV
Cvi6	6544277	CO	PIV
Cvi6	6652465	CD	PIV
Cvi6	6667738	CD	PIV
Cvi6	6692368	CD	PIV
Cvi6	7401161	CD	PIV
Cvi6	7402795	CD	PIV
Cvi6	7793537	CD	PIV
Cvi6	8820179	CD	PIV
Cvi6	8903883	CD	PIV
Cvi6	10751497	CD	PIV
Cvi6	10789329	CD	PIV
Cvi6	10986041	CO	PIV
Cvi6	11007007	CD	PIV
Cvi6	11641123	CD	PIV
Cvi6	11706325	CD	PIV
Cvi6	13210122	CD	PIV
Cvi6	16229064	OD	PIV
Cvi6	16642443	CD	PIV
Cvi6	21175451	CD	PIV
Cvi6	22431622	CD	PIV
Cvi6	22708703	CD	PIV
Cvi6	23168170	CD	PIV
Cvi6	23390479	OD	PIV
Cvi6	24145350	CD	PIV
Cvi6	24741616	CD	PIV
Cvi6	25874838	CD	PIV
Cvi6	26305516	CO	PIV
Cvi6	27616919	CD	PIV
Cvi6	27913455	CD	PIV
Cvi6	29712053	CD	PIV
Cvi6	29860826	OD	PIV
Cvi6	30011931	CD	PIV
Cvi6	32614696	CD	PIV
Cvi6	34131261	CD	PIV
Cvi6	34151240	OD	PIV
Cvi6	34151667	OD	PIV
Cvi6	34373895	OD	PIV
Cvi6	34553394	CD	PIV
Cvi6	35425016	OD	PIV
Cvi6	35814910	CD	PIV
Cvi6	36756860	OD	PIV
Cvi6	36886649	OD	PIV
Cvi6	36911504	CD	PIV
Cvi6	37721715	CD	PIV
Cvi6	37723505	CD	PIV
Cvi6	38097021	CD	PIV
Cvi6	39969711	CD	PIV
Cvi6	40207314	CO	PIV
Cvi7	808893	CO	PIV
Cvi7	2029696	CD	PIV
Cvi7	2263501	CD	PIV
Cvi7	2266278	CD	PIV
Cvi7	2267404	CD	PIV
Cvi7	2387679	CD	PIV
Cvi7	2669670	CD	PIV
Cvi7	4217322	CD	PIV
Cvi7	4751553	CD	PIV
Cvi7	4775795	CD	PIV
Cvi7	4869086	CD	PIV
Cvi7	4885826	CD	PIV
Cvi7	5143721	CD	PIV
Cvi7	5631005	CD	PIV
Cvi7	6172451	CD	PIV
Cvi7	6181776	CD	PIV
Cvi7	7064711	CD	PIV
Cvi7	7610488	CD	PIV
Cvi7	7755602	CD	PIV
Cvi7	8948246	CD	PIV
Cvi7	9123076	CD	PIV
Cvi7	9978249	CD	PIV
Cvi7	12014782	CD	PIV
Cvi7	12295240	CD	PIV
Cvi7	12525244	OD	PIV
Cvi7	12563615	CD	PIV
Cvi7	13134430	CD	PIV
Cvi7	13682225	CD	PIV
Cvi7	13859521	CD	PIV
Cvi7	16525604	CD	PIV
Cvi7	16819845	CO	PIV
Cvi7	17100252	CD	PIV
Cvi7	18240470	CD	PIV
Cvi7	19166890	OD	PIV
Cvi7	19177623	CD	PIV
Cvi7	21842928	CD	PIV
Cvi7	23496884	OD	PIV
Cvi7	23551095	CD	PIV
Cvi7	24086394	CD	PIV
Cvi7	25294582	OD	PIV
Cvi7	25827766	CO	PIV
Cvi7	26111847	OD	PIV
Cvi7	26179437	CD	PIV
Cvi7	26265765	CO	PIV
Cvi7	26303619	CD	PIV
Cvi7	26703705	OD	PIV
Cvi7	27206836	CD	PIV
Cvi7	28615752	OD	PIV
Cvi7	29092098	CD	PIV
Cvi7	29518349	OD	PIV
Cvi7	30465871	CD	PIV
Cvi7	31932651	OD	PIV
Cvi7	32862103	CD	PIV
Cvi7	33711793	CD	PIV
Cvi7	34741845	CD	PIV
Cvi7	36407201	CD	PIV
Cvi7	37469633	CD	PIV
Cvi7	39156014	OD	PIV
Cvi7	39309251	CD	PIV
Cvi7	39515684	CO	PIV
Cvi7	39634119	CD	PIV
Cvi8	342979	CD	PIV
Cvi8	354699	CD	PIV
Cvi8	529814	CD	PIV
Cvi8	603344	CD	PIV
Cvi8	654406	CD	PIV
Cvi8	1534555	CD	PIV
Cvi8	1959035	CD	PIV
Cvi8	2432957	CD	PIV
Cvi8	3055073	CD	PIV
Cvi8	4159721	CD	PIV
Cvi8	4237782	CD	PIV
Cvi8	4459222	CD	PIV
Cvi8	4514418	CD	PIV
Cvi8	4514441	CD	PIV
Cvi8	4703323	CD	PIV
Cvi8	4705204	CD	PIV
Cvi8	4933212	CD	PIV
Cvi8	6267984	OD	PIV
Cvi8	6743273	CD	PIV
Cvi8	6799917	OD	PIV
Cvi8	7212517	CD	PIV
Cvi8	7802133	CD	PIV
Cvi8	7941172	CD	PIV
Cvi8	9205391	CD	PIV
Cvi8	9473327	CD	PIV
Cvi8	9480348	CD	PIV
Cvi8	9490524	CD	PIV
Cvi8	9767103	CD	PIV
Cvi8	10379332	CD	PIV
Cvi8	11489846	CD	PIV
Cvi8	11825786	CD	PIV
Cvi8	12264498	OD	PIV
Cvi8	13234706	CD	PIV
Cvi8	15482908	CD	PIV
Cvi8	19360306	OD	PIV
Cvi8	21061905	CD	PIV
Cvi8	21962762	CD	PIV
Cvi8	21983491	OD	PIV
Cvi8	22226942	CD	PIV
Cvi8	23075361	CO	PIV
Cvi8	23353897	CD	PIV
Cvi8	23404751	OD	PIV
Cvi8	23430029	CD	PIV
Cvi8	23927630	CD	PIV
Cvi8	24014309	OD	PIV
Cvi8	24595643	OD	PIV
Cvi8	24595655	OD	PIV
Cvi8	24595678	OD	PIV
Cvi8	24944088	CD	PIV
Cvi8	25759365	CD	PIV
Cvi8	25873723	CD	PIV
Cvi8	26374187	OD	PIV
Cvi8	28411466	CD	PIV
Cvi8	29773493	CO	PIV
Cvi8	30502127	CD	PIV
Cvi8	30635975	CD	PIV
Cvi8	31182189	CD	PIV
Cvi8	31331913	CD	PIV
Cvi8	31441647	CD	PIV
Cvi8	31967867	CD	PIV
Cvi8	32060534	OD	PIV
Cvi8	32589189	CD	PIV
Cvi8	32833910	OD	PIV
Cvi8	32932106	CD	PIV
Cvi8	35085361	CD	PIV
Cvi8	35264937	OD	PIV
Cvi8	35550536	CD	PIV
Cvi8	35739565	CD	PIV
Cvi8	36218566	CD	PIV
Cvi8	36373360	CD	PIV
Cvi8	36521876	CD	PIV
Cvi8	37659954	CD	PIV
